# Supplementary material for: Comparative genomics of geographically distant Fusarium fujikuroi isolates revealed two distinct pathotypes correlating with secondary metabolite profiles
Source: PLoS Pathog. 2017 Oct 26;13(10):e1006670. doi: 10.1371/journal.ppat.1006670 (PMC5675463; doi:10.1371/journal.ppat.1006670)
Supplement: S2 Table — (XLSX) [file ppat.1006670.s012.xlsx]

## Sheet: MAT genes
S2 Table. Distribution of the mating type loci among the F. fujikuroi isolates.
strain	country	mating type	contig_id	contig	MAT1-1-1	MAT1-1-2	MAT1-1-3	MAT1-2-1	MAT1-2-3
IMI 58289	China	MAT1-2	6	FFUJ_chr06	-	-	-	FFUJ_05685	FFUJ_05684
m567	Japan	MAT1-2	3	FFM5_scaffold003	-	-	-	FFM5_03944
MRC2276	Philippines	MAT1-1	6	FFMR_scaffold006	FFMR_09932	FFMR_09931	FFMR_09930	-	-
C1995	Taiwan	MAT1-2	3	FFC1_scaffold003	-	-	-	FFC1_04186	FFC1_04185
B14	Korea	MAT1-2	4	FFB14_scaffold004	-	-	-	FFB14_05111	FFB14_05110
B20	Korea	MAT1-1	32	FFB20_contig032	FFB20_06050	FFB20_06051	FFB20_06052		-
E282	Italy	MAT1-1	4	FFE2_scaffold004	FFE2_05460	FFE2_05459	FFE2_05458	-	-
FSU48	Germany	MAT1-1	4	FFFS_scaffold004	FFFS_05275	FFFS_05274	FFFS_05273	-	-
NCIM 1100	India	MAT1-1	3	FFNC_scaffold003	FFNC_04317	FFNC_04316	FFNC_04315	-	-
			MAT1-1-1	similar to α1 in S. cerevisiae
			MAT1-1-2	similar to SMR1 in Podospora anserina and A-2 gene in Neurospora crassa; alpha-helical protein
			MAT1-1-3	similar to SMR2 in Podospora anserina and A-3 gene in Neurospora crassa; HMG-like TF
			MAT1-2-1	similar to FPR1 in Podospora anserina and A-1 in Neurospora crassa; 2 splicing variants; HMG box TF
			MAT1-2-3	mating type gene specific to the Hypocreales
