# Supplementary material for: Comparative genomics of geographically distant Fusarium fujikuroi isolates revealed two distinct pathotypes correlating with secondary metabolite profiles
Source: PLoS Pathog. 2017 Oct 26;13(10):e1006670. doi: 10.1371/journal.ppat.1006670 (PMC5675463; doi:10.1371/journal.ppat.1006670)
Supplement: S3 Table — (XLSX) [file ppat.1006670.s013.xlsx]

## Sheet: Key enzyme genes
S3 Table. Presence of secondary metabolite gene clusters in the analyzed Fusarium strains.
		Strains/Species
Gene	Product	Ff IMI 58289	Ff m567	Ff MRC2276	Ff C1995	Ff B14	Ff B20	Ff E282	Ff FSU48	Ff NCIM 1100	Fo V64-1	Fp ET1	Fp NRRL 62905	Fm MRC 7560	Fv M-3125	Fo 4287
Non-ribosomal peptide synthetases
NRPS 1	Malonichrom	n.p.	n.p.	FFMR_07241	n.p.	FFB14_12085	FFB20_14596	FFE2_07235	n.p.	FFNC_08712	FRV6_15428	FPRO_07212	n.p.	FMAN_06841	FVEG_12503T0	FOXG_17422T0
NRPS 2	Ferricrocin (intracell. Sid)	FFUJ_04614	FFM5_04034	FFMR_04816	FFC1_10107	FFB14_09433	FFB20_08384	FFE2_03233	FFFS_06295	FFNC_05383	FRV6_09330	FPRO_02896	FPRN_02780	FMAN_02774	FVEG_15442T0/FVEG_15444T0	FOXG_06448T0/FOXG_06449T0
NRPS 3		FFUJ_06929	FFM5_05699	FFMR_08573	FFC1_02456	FFB14_01898	FFB20_00112	FFE2_06251	FFFS_06541	FFNC_01918	FRV6_02406	FPRO_07472	FPRN_07235	FMAN_07066	FVEG_03243T0	FOXG_04898T0
NRPS 4		FFUJ_08113	FFM5_12511	FFMR_10358	FFC1_14430	FFB14_15079	FFB20_11868	FFE2_12615	FFFS_12624	FFNC_13303	FRV6_12951	FPRO_11310	FPRN_10877	FMAN_10843	FVEG_11762T0	FOXG_13024T0
NRPS 5		n.p.	n.p.	n.p.	n.p.	n.p.	n.p.	n.p.	n.p.	n.p.	n.p.	n.p.	n.p.	n.p.	n.p.	n.p.
NRPS 6	Fusarinine (extracell. Sid)	FFUJ_10736	FFM5_08516	FFMR_15146	FFC1_10620	FFB14_09994	FFB20_14348	FFE2_09236	FFFS_09127	FFNC_09692	FRV6_14812	FPRO_14263	FPRN_13643	FMAN_13615	FVEG_08697T0	FOXG_09785T0
NRPS 7		n.p.	n.p.	n.p.	n.p.	n.p.	n.p.	n.p.	n.p.	n.p.	n.p.	n.p.	n.p.	n.p.	n.p.	n.p.
NRPS 8		n.p.	n.p.	n.p.	n.p.	n.p.	n.p.	n.p.	n.p.	n.p.	n.p.	n.p.	n.p.	n.p.	n.p.	n.p.
NRPS 9		n.p.	n.p.	n.p.	n.p.	n.p.	n.p.	n.p.	n.p.	n.p.	n.p.	n.p.	n.p.	n.p.	n.p.	n.p.
NRPS 10		FFUJ_03506	FFM5_02691	FFMR_02407	FFC1_07944	FFB14_00219	FFB20_07268	FFE2_04358	FFFS_01885	FFNC_06940	FRV6_07080	FPRO_05289	FPRN_05132	FMAN_05062	FVEG_05643T0	FOXG_02458T0
NRPS 11		FFUJ_10934	FFM5_08318	FFMR_14945	FFC1_10414	FFB14_10195	FFB20_02112	FFE2_09029	FFFS_08920	FFNC_09899	FRV6_15040	FPRO_14469	FPRN_13843	FMAN_13817	FVEG_08516T0	FOXG_09998T0
NRPS 12		FFUJ_14790	FFM5_12936	FFMR_06806	FFC1_05563	FFB14_12508	FFB20_04145	FFE2_07656	FFFS_03415	FFNC_08287	FRV6_15883	FPRO_06740	FPRN_06570	FMAN_06437	FVEG_11841T0	FOXG_13405T0
NRPS 13		FFUJ_02440	FFM5_01582	FFMR_03509	FFC1_06823	FFB14_01309	FFB20_08835	FFE2_03244	FFFS_03001	FFNC_12412	FRV6_08170	FPRO_04195	FPRN_04074	FMAN_04011	FVEG_16182T0	FOXG_18097T0
NRPS 14		n.p.	n.p.	n.p.	n.p.	n.p.	n.p.	n.p.	n.p.	n.p.	n.p.	n.p.	n.p.	n.p.	n.p.	n.p.
NRPS 15		n.p.	n.p.	n.p.	n.p.	n.p.	n.p.	n.p.	n.p.	n.p.	n.p.	n.p.	n.p.	n.p.	n.p.	n.p.
NRPS 16		n.p.	n.p.	n.p.	n.p.	n.p.	n.p.	n.p.	n.p.	n.p.	n.p.	n.p.	n.p.	n.p.	n.p.	n.p.
NRPS 17	Ferrichrome	FFUJ_03641	FFM5_02826	FFMR_02271	FFC1_08082	FFB14_00084	FFB20_14612	FFE2_04493	FFFS_01750	n.p.	n.p.	FPRO_05424	FPRN_05265	n.p.	FVEG_14029T0	n.p.
NRPS 18		n.p.	n.p.	n.p.	n.p.	n.p.	n.p.	n.p.	n.p.	n.p.	n.p.	n.p.	n.p.	n.p.	n.p.	n.p.
NRPS 19		n.p.	n.p.	n.p.	n.p.	n.p.	n.p.	n.p.	n.p.	n.p.	n.p.	n.p.	n.p.	n.p.	n.p.	n.p.
NRPS 20		FFUJ_06720	FFM5_05916	FFMR_08795	FFC1_02238	FFB14_01682	FFB20_10190	FFE2_06469	FFFS_06322	FFNC_01700	FRV6_02634	FPRO_07249	FPRN_07029	FMAN_06958	FVEG_03415T0	FOXG_04709T0
NRPS 21		FFUJ_02022	FFM5_10452	FFMR_00069	FFC1_02152	FFB14_11521	FFB20_13085	FFE2_11724	FFFS_11095	FFNC_11508	FRV6_04786	FPRO_00118	FPRN_00102	FMAN_00090	FVEG_09864T0	FOXG_10932T0
NRPS 22	Beauvericin	FFUJ_09296	FFM5_09528	FFMR_12825	FFC1_09098	FFB14_08385	FFB20_01939	FFE2_11133	FFFS_10170	FFNC_11006	FRV6_14135	FPRO_13541	FPRN_12971	FMAN_12971	FVEG_16703T0/FVEG_16705T0	FOXG_11847T0
NRPS 23		FFUJ_12008	FFM5_11016	FFMR_14602	FFC1_12145	FFB14_10578	FFB20_00706	FFE2_02189	FFFS_11254	n.p.	FRV6_00848	FPRO_15719	FPRN_14936	FMAN_15153	FVEG_10547T0	FOXG_11967T0
NRPS 24		n.p.	n.p.	n.p.	n.p.	n.p.	n.p.	n.p.	n.p.	n.p.	n.p.	FPRO_08752	n.p.	FMAN_08295	FVEG_06502T0	n.p.
NRPS 25		FFUJ_05347	FFM5_14749	FFMR_10288	FFC1_03825	FFB14_04760	FFB20_12446	FFE2_14161	FFFS_13924	FFNC_14836	n.p.	FPRO_08815	FPRN_04017	FMAN_08343	FVEG_13313T0	n.p.
NRPS 26		n.p.	n.p.	n.p.	n.p.	n.p.	n.p.	n.p.	n.p.	n.p.	n.p.	FPRO_08747	n.p.	FMAN_08290	FVEG_06496T0	n.p.
NRPS 27		n.p.	n.p.	n.p.	n.p.	n.p.	n.p.	n.p.	n.p.	n.p.	n.p.	n.p.	n.p.	n.p.	n.p.	n.p.
NRPS 28		n.p.	n.p.	n.p.	n.p.	n.p.	n.p.	n.p.	n.p.	n.p.	n.p.	n.p.	n.p.	n.p.	n.p.	n.p.
NRPS 29		n.p.	n.p.	n.p.	n.p.	n.p.	n.p.	n.p.	n.p.	n.p.	n.p.	n.p.	n.p.	n.p.	n.p.	n.p.
NRPS 30		n.p.	n.p.	n.p.	n.p.	n.p.	n.p.	n.p.	n.p.	n.p.	n.p.	n.p.	n.p.	n.p.	n.p.	n.p.
NRPS 31	Apicidin F	FFUJ_00003	FFM5_00002	FFMR_02189	FFC1_00004	n.p.	FFB20_12133	FFE2_00003	FFFS_00001	FFNC_00003	n.p.	n.p.	n.p.	n.p.	n.p.	n.p.
NRPS 32	Ferrirhodin-type	n.p.	n.p.	n.p.	n.p.	n.p.	n.p.	n.p.	n.p.	n.p.	n.p.	n.p.	n.p.	n.p.	n.p.	FOXG_17272T0
NRPS 33		n.p.	n.p.	n.p.	n.p.	n.p.	n.p.	n.p.	n.p.	n.p.	n.p.	n.p.	n.p.	n.p.	n.p.	n.p.
NRPS 34	Fusaric acid	FFUJ_02115	FFM5_13421	FFMR_03840	FFC1_14840	FFB14_01640	FFB20_13393	FFE2_13565	FFFS_13567	FFNC_14188	FRV6_08440	FPRO_03880	FPRN_03685	FMAN_03675	FVEG_12530T0	FOXG_15239T0
NRPS 35		n.p.	n.p.	n.p.	n.p.	n.p.	n.p.	n.p.	n.p.	n.p.	n.p.	FPRO_08760	n.p.	n.p.	n.p.	FOXG_10785T0
NRPS 36		n.p.	n.p.	n.p.	n.p.	n.p.	n.p.	n.p.	n.p.	n.p.	FRV6_16463	FPRO_15979	FPRN_15183	n.p.	n.p.	FOXG_22940T0
Polyketide synthases
PKS 1 / NRPS	Equisetin/Trichosetin	FFUJ_02219	FFM5_13522	FFMR_03735	FFC1_14939	FFB14_01543	FFB20_03035	FFE2_13667	FFFS_13668	FFNC_14089	FRV6_08371	FPRO_03976	FPRN_03782	FMAN_03782	FVEG_12610T0	FOXG_15296T0
PKS 2		FFUJ_00118	FFM5_00121	FFMR_02071	FFC1_00153	FFB14_04645	FFB20_12397	FFE2_00156	FFFS_00155	FFNC_00154	FRV6_02887	FPRO_02053	FPRN_01964	FMAN_01974	FVEG_00079T0	n.p.
PKS 3	Fusarubins	FFUJ_03984	FFM5_04695	FFMR_04163	FFC1_09457	FFB14_08801	FFB20_10844	FFE2_02579	FFFS_05644	FFNC_04730	FRV6_09951	FPRO_03539	FPRN_03394	FMAN_03378	FVEG_03695T0	FOXG_05816T0
PKS 4	Bikaverin	FFUJ_06742	FFM5_05893	FFMR_08771	FFC1_02261	FFB14_01705	FFB20_10212	FFE2_06446	FFFS_06345	FFNC_01723	FRV6_02576	FPRO_07275	FPRN_07054	FMAN_06935	FVEG_03379T0	FOXG_04757T0/FOXG_04758T0
PKS 5		n.p.	n.p.	FFMR_07258	FFC1_03782	FFB14_03219	FFB20_09344	n.p.	n.p.	FFNC_03236	FRV6_01108	FPRO_08793	FPRN_08568	FMAN_08330	n.d	FOXG_10805T0
PKS 6	Fusaric acid	FFUJ_02105	FFM5_13410	FFMR_03851	FFC1_14829	FFB14_01651	FFB20_13404	FFE2_13554	FFFS_13556	FFNC_14199	FRV6_08431	FPRO_03870	FPRN_03675	FMAN_03664	FVEG_12523T0	FOXG_15248T0
PKS 7		FFUJ_06260	FFM5_03347	FFMR_09331	FFC1_04787	FFB14_05700	FFB20_02341	FFE2_04804	FFFS_04621	FFNC_03712	FRV6_10724	FPRO_09746	FPRN_09408	FMAN_09265	FVEG_01914T0	FOXG_03051T0
PKS 8		FFUJ_12090 * (no KS)	FFM5_11100	FFMR_14662	FFC1_12060	FFB14_10484	FFB20_10375	FFE2_02277	FFFS_11167	n.p.	n.p.	FPRO_15807	FPRN_15017	FMAN_15223	FVEG_10497T0	FOXG_11892T0
PKS 9 / NRPS		FFUJ_14695	FFM5_12830	FFMR_06701	FFC1_05672	FFB14_12613	FFB20_07674	FFE2_07765	FFFS_03524	FFNC_08178	FRV6_05734	FPRO_06638	FPRN_06469	FMAN_06335	FVEG_11932T0	FOXG_03945T0
PKS 10 / NRPS	Fusarin C	FFUJ_10058	FFM5_11271	FFMR_13615	FFC1_08305	FFB14_07606	FFB20_08594	FFE2_11891	FFFS_11901	FFNC_12568	n.p.	FPRO_12771	FPRN_12214	FMAN_12219/FMAN_12218	FVEG_11086T0	n.p.
PKS 11	Fumonisins	FFUJ_09241	FFM5_09474	FFMR_12771	FFC1_09144	FFB14_08440	FFB20_01984	FFE2_11188	FFFS_10115	FFNC_10951	n.p.	FPRO_13593	FPRN_13026	n.p.	FVEG_00316T0	n.p.
PKS 12		FFUJ_10347	FFM5_14582	FFMR_15560	FFC1_11034	FFB14_09581	FFB20_15085	FFE2_15028	FFFS_15342	FFNC_14980	n.p.	n.p.	n.p.	FMAN_13212	FVEG_17587T0	FOXG_14850T0
PKS 13	Gibepyrones	FFUJ_12020	FFM5_11028	FFMR_14614	FFC1_12133	FFB14_10566	FFB20_00695	FFE2_02201	FFFS_11242	n.p.	FRV6_00859	FPRO_15732	FPRN_14947	FMAN_15141	FVEG_10535T0	FOXG_11954T0
PKS 14		FFUJ_11034	FFM5_08218	FFMR_14844	FFC1_10311	FFB14_10296	FFB20_11276	FFE2_08923	FFFS_08821	FFNC_10002	FRV6_15120	FPRO_14566	FPRN_13941	FMAN_13912	FVEG_08425T0	FOXG_10070T0
PKS 15		n.p.	n.p.	n.p.	n.p.	n.p.	n.p.	n.p.	n.p.	n.p.	n.p.	n.p.	n.p.	n.p.	FVEG_05537T0	n.p.
PKS 16		FFUJ_11199	FFM5_14110	FFMR_13771	FFC1_12979	FFB14_11394	FFB20_07042	FFE2_14557	FFFS_14202	n.p.	n.p.	FPRO_14907	FPRN_14120	n.p.	n.p.	n.p.
PKS 17		FFUJ_12066	FFM5_11075	FFMR_14637	FFC1_12086	FFB14_10512	FFB20_10349	FFE2_02251	FFFS_11193	n.p.	n.p.	FPRO_15779	FPRN_14992	FMAN_15195	n.p.	n.p.
PKS 18		FFUJ_12074	FFM5_11084	FFMR_14646	FFC1_12077	FFB14_10503	FFB20_10358	FFE2_02260	FFFS_11184	n.p.	n.p.	FPRO_15788	FPRN_15000	FMAN_15205	n.p.	n.p.
PKS 19	Fujikurins	FFUJ_12239	FFM5_12103	FFMR_12190	n.p.	FFB14_06711	FFB20_15819	FFE2_16030	n.p.	n.p.	n.p.	FPRO_11891	FPRN_11365	n.p.	n.d	n.p.
PKS 20 / NRPS		FFUJ_12707	FFM5_13995	FFMR_11696	FFC1_15319	FFB14_07199	FFB20_05613	FFE2_14441	FFFS_14655	FFNC_14446	FRV6_16182	FPRO_12372	FPRN_11813	FMAN_11871	FVEG_13420T0/FVEG_13421T0/FVEG_13422T0	FOXG_14587T0
PKS 38		n.p.	n.p.	n.p.	n.p.	n.p.	n.p.	n.p.	n.p.	n.p.	n.p.	FPRO_02445	FPRN_02335	FMAN_02337	n.p.	n.p.
PKS 39	Depudecin	n.p.	n.p.	n.p.	n.p.	n.p.	n.p.	n.p.	n.p.	n.p.	FRV6_10541	n.p.	n.p.	n.p.	FVEG_14911T0	FOXG_02884T0
PKS 40		n.p.	n.p.	n.p.	n.p.	FFB14_11413	n.p.	n.p.	n.p.	n.p.	n.p.	FPRO_00013	FPRN_00002	FMAN_00008	FVEG_16698T0	n.p.
PKS 41		n.p.	n.p.	n.p.	n.p.	n.p.	n.p.	n.p.	n.p.	n.p.	FRV6_10388	n.p.	n.p.	n.p.	n.p.	FOXG_02741T0
PKS 42		n.p.	n.p.	n.p.	n.p.	n.p.	n.p.	n.p.	n.p.	n.p.	n.p.	n.p.	n.p.	n.p.	n.p.	n.p.
PKS 43		n.p.	n.p.	n.p.	n.p.	FFB14_13560/FFB14_13564	n.p.	n.p.	n.p.	n.p.	n.p.	n.p.	n.p.	FMAN_09800	n.p.	n.p.
PKS50 / NRPS		n.p.	n.p.	n.p.	FFC1_00016	n.p.	FFB20_09580	FFE2_00016	FFFS_00014	FFNC_00015	n.p.	n.p.	n.p.	n.p.	n.p.	n.p.
PKS 51		n.p.	n.p.	n.p.	n.p.	FFB14_06372	n.p.	n.p.	n.p.	n.p.	n.p.	n.p.	n.p.	n.p.	n.p.	n.p.
Dimethylallytryptophane synthases
DMATS1	r-N-DMAT	FFUJ_09179	FFM5_09410	FFMR_12708	FFC1_09207	FFB14_08503	FFB20_02047	FFE2_11250	FFFS_10052	FFNC_10888	FRV6_14164	FPRO_13655	FPRN_13086	FMAN_13061	FVEG_09966T0	FOXG_20622T0
DMATS3		FFUJ_14683	FFM5_12818	FFMR_06689	FFC1_05684	FFB14_12625	FFB20_07662	FFE2_07777	FFFS_03536	FFNC_08166	FRV6_05744	FPRO_06626	FPRN_06457	FMAN_06328	FVEG_17135T0	FOXG_03930T0
DMATS4		n.p.	n.p.	FFMR_06906	FFC1_05464	FFB14_12412	FFB20_04047	FFE2_07558	FFFS_03317	FFNC_08389	FRV6_15789	FPRO_06837	FPRN_06665	FMAN_06531	FVEG_12218T0	FOXG_13322
Terpene cyclases
DTC1-1	Gibberellins	FFUJ_14336	FFM5_09320	FFMR_07341	FFC1_03698	FFB14_03131	FFB20_09261	FFE2_10149	FFFS_09960	FFNC_03153	FRV6_01196	FPRO_08705	FPRN_08492	FMAN_08250	n.p.	n.p.
TrTC1		FFUJ_13140	FFM5_06131	FFMR_05889	FFC1_06488	FFB14_13596	FFB20_08209	FFE2_10055	FFFS_04340	FFNC_05721	FRV6_06533	FPRO_05838	FPRN_05680	FMAN_05579	FVEG_04575T0	FOXG_07651T0
TeTC1	Phytoene	FFUJ_11802	FFM5_10806	FFMR_14392	FFC1_12354	FFB14_10790	FFB20_00916	FFE2_01980	FFFS_11465	n.p.	FRV6_00643	FPRO_15512	FPRN_14723	FMAN_14945	FVEG_10718T0	FOXG_12144T0
STC1		FFUJ_00036	FFM5_00035	FFMR_02156	FFC1_00068	FFB14_04713	FFB20_13288	FFE2_00071	FFFS_00068	FFNC_00068	FRV6_02834	FPRO_02130	FPRN_02037	FMAN_02036	FVEG_00016T0	n.p.
STC2		FFUJ_00969	FFM5_01002	FFMR_01185	FFC1_01042	FFB14_03756	FFB20_06129	FFE2_01044	FFFS_01043	FFNC_01042	FRV6_03747	FPRO_01174	FPRN_01122	FMAN_01129	FVEG_00910T0	FOXG_17905T1a
STC3	(+)-Eremophilene	FFUJ_04067	FFM5_04610	FFMR_04248	FFC1_09543	FFB14_08887	FFB20_00624	FFE2_02664	FFFS_05729	FFNC_04815	FRV6_09867	FPRO_03449	FPRN_03310	FMAN_03293	FVEG_03771T0	FOXG_19140T0
STC4	(+)-Koraiol	FFUJ_10353	FFM5_14576	FFMR_15554	FFC1_11028	FFB14_09587	FFB20_15079	FFE2_15034	FFFS_15336	FFNC_14986	FRV6_14402	FPRO_13861	FPRN_13245	FMAN_13218	FVEG_13707T0	FOXG_16522T0
STC5	(–)-Guaia-6,10(14)-dien	FFUJ_11739	FFM5_10743	FFMR_14329	FFC1_12418	FFB14_10849	FFB20_00981	FFE2_01916	FFFS_11527	n.p.	FRV6_00550	FPRO_15464	FPRN_14684	FMAN_14887	n.p.	FOXG_12225T0
STC6	(–)-α-Acorenol	FFUJ_12585	FFM5_13036	FFMR_11828	FFC1_12027	FFB14_07071	FFB20_15607	FFE2_13536	FFFS_13200	FFNC_07054	FRV6_16056	FPRO_12247	FPRN_11694	FMAN_11750	FVEG_13850T0	FOXG_13565T4a
STC7		FFUJ_12026	FFM5_11034	FFMR_14620	FFC1_12127	FFB14_10560	FFB20_00689	FFE2_02207	FFFS_11236	n.p.	FRV6_00864	FPRO_15738	n.p.	FMAN_16004	FVEG_10529T0	FOXG_11949T0
STC8		FFUJ_09423	FFM5_09657	FFMR_12954	n.p.	n.p.	FFB20_01809	FFE2_11001	FFFS_10301	FFNC_11135	FRV6_13954	n.p.	n.p.	FMAN_12837	FVEG_10174T0	FOXG_20587T0
STC9		FFUJ_14833	FFM5_12979	FFMR_06849	FFC1_05519	FFB14_12464	FFB20_04101	FFE2_07612	FFFS_03370	FFNC_08333	FRV6_15842	FPRO_06784	FPRN_06613	FMAN_06479	FVEG_12174T0	FOXG_13372T0
Cytokinin biosynthetic genes
IPT_LOG1		FFUJ_03536	FFM5_02721	FFMR_02375	FFC1_07975	FFB14_00189	FFB20_09901	FFE2_04389	FFFS_01854	FFNC_06970	n.p.	FPRO_05319	FPRN_05162	FMAN_05089	FVEG_15697T0	n.p.
P450-1		FFUJ_03535	FFM5_02720	FFMR_02376	FFC1_07974	FFB14_00190	FFB20_09900	FFE2_04388	FFFS_01855	FFNC_06969	FRV6_03086	FPRO_05318	FPRN_05161	FMAN_05088	FVEG_15698T1a	FOXG_01241T0
IPT_LOG2		FFUJ_14354	FFM5_09302	FFMR_07359	FFC1_03680	FFB14_03111	FFB20_09243	FFE2_10167	FFFS_09942	FFNC_03135	FRV6_01217	FPRO_08687	FPRN_08475	FMAN_08234	FVEG_09393T0	FOXG_20358T0
P450-2		FFUJ_14353	FFM5_09303	FFMR_07358	FFC1_03681	FFB14_03112	FFB20_09244	FFE2_10166	FFFS_09943	FFNC_03136	FRV6_01216	FPRO_08688	FPRN_08476	FMAN_08235	FVEG_09392T0	n.p.
Auxin biosynthetic genes
iaaM		FFUJ_03653	FFM5_02837	FFMR_02260	FFC1_08093	FFB14_00073	FFB20_02068	FFE2_04504	FFFS_01739	n.p.	FRV6_06939	FPRO_05434	FPRN_05274	FMAN_5199	FVEG_05765T0	FOXG_02584T0
iaaH		FFUJ_03654	FFM5_02838	FFMR_02259	FFC1_08094	FFB14_00072	FFB20_02069	FFE2_04505	FFFS_01738	n.p.	FRV6_06938	FPRO_05435	FPRN_05275	FMAN_5200	FVEG_05764T0	FOXG_02586T0

## Sheet: Legend
		unique
		not functional
		species other than F. fujikuroi
		genes/gene clusters are only known from the distantly related species Fusarium graminearum
	n.p.	not present in the genome
