# Supplementary material for: Comparative genomics of geographically distant Fusarium fujikuroi isolates revealed two distinct pathotypes correlating with secondary metabolite profiles
Source: PLoS Pathog. 2017 Oct 26;13(10):e1006670. doi: 10.1371/journal.ppat.1006670 (PMC5675463; doi:10.1371/journal.ppat.1006670)
Supplement: S5 Table — (A) Expression data and list of all genes with a transcription factor specific InterPro ID in the corresponding protein sequence. (B) Expression data and list of 37 genes which are present in most of the 9 genomes and which are specifically up-regulated during infection of rice. (C) Expression data and list of 28 B14 strain-specific TFs which are not present in the genomes of the other strains. (XLSX) [file ppat.1006670.s015.xlsx]

## Sheet: A - TF expression all
Orthology of 10 Fusaria												Function	High nitrogen											Low nitrogen											7 days on rice											Diff. High - Low nitrogen
id	QTS_id	qFFUJ_code	qFFM5_code	qFFMR_code	qFFC1_code	qFFB14_code	qFFB20_code	qFFE2_code	qFFFS_code	qFFNC_code	qFRV6_code	Description	FFUJ_N+	FFM5_N+	FFM5_N+	FFC1_N+	FFB14_N+	FFB20_N+	FFE2_N+	FFFS_N+	FFNC_N+	FRV6_N+	avg_N+	FFUJ_N-	FFM5_N-	FFMR_N-	FFC1_N-	FFB14_N-	FFB20_N-	FFE2_N-	FFFS_N-	FFNC_N-	FRV6_N-	avg_N-	FFUJ_7r	FFM5_7r	FFMR_7r	FFC1_7r	FFB14_7r	FFB20_7r	FFE2_7r	FFFS_7r	FFNC_7r	FRV6_7r	avg_7r	FFUJ_N+-N-	FFM5_N+-N-	FFMR_N+-N-	FFC1_N+-N-
15088	QTS_15088	FFUJ_00008	FFM5_00007	FFMR_02184	FFC1_00009	n.d.	FFB20_12138	FFE2_00008	FFFS_00006	FFNC_00008	n.d.	related to O-methyltransferase	9.96966	9.74566	10.0699	9.57588	0	10.1356	10.7524	11	11.1638	0	8.24128	0.153117	0.241668	0	0.111707	0	0.749227	0.170378	0.788328	2.40485	0	0.461928	5.44573	6.13605	4.30371	2.78141	0	4.64352	5.50025	6.09561	5.49169	0	4.0398	9.81654	9.50399	10.0699	9.46417
15301	QTS_15301	FFUJ_00012	FFM5_00011	FFMR_02180	FFC1_00013	n.d.	FFB20_12142	FFE2_00012	FFFS_00010	FFNC_00012	n.d.	uncharacterized protein	6.87117	6.75261	6.89831	6.92507	0	7.39535	8.07324	8.43051	8.48132	0	5.98276	0.260044	1.14164	0.250719	2.35569	0	0.807922	0.28821	2.89002	2.39576	0	1.039	4.61135	4.351	2.54396	2.61662	0	3.13439	4.5226	4.67059	3.81458	0	3.02651	6.61112	5.61098	6.64759	4.56938
17880	QTS_17880	n.d.	n.d.	n.d.	FFC1_00026	n.d.	n.d.	n.d.	n.d.	FFNC_00025	n.d.	uncharacterized protein	0	0	0	3.18362	0	0	0	0	3.82248	0	0.70061	0	0	0	4.07099	0	0	0	0	1.78231	0	0.58533	0	0	0	5.41118	0	0	0	0	2.94031	0	0.835149	0	0	0	-0.887367
6304	QTS_6304	FFUJ_00020	FFM5_00019	FFMR_02172	FFC1_00052	FFB14_04729	FFB20_15774	FFE2_00055	FFFS_00052	FFNC_00052	FRV6_02809	uncharacterized protein	0.918575	1.31687	2.413	0.304845	1.25459	2.15947	1.04909	2.05033	0.90555	2.06294	1.44353	2.08795	2.44783	1.19881	2.14443	2.39063	2.4331	2.0067	1.77722	0.542393	2.10498	1.91341	1.49661	1.68711	1.5883	0.737573	1.19099	1.67965	1.32514	1.48345	0.618417	2.3636	1.41708	-1.16938	-1.13096	1.21419	-1.83959
12943	QTS_12943	FFUJ_00032	FFM5_00031	FFMR_02160	FFC1_00064	FFB14_04717	FFB20_13284	FFE2_00067	FFFS_00064	FFNC_00064	n.d.	uncharacterized protein	5.88042	2.92984	4.36041	3.33372	3.32852	3.29667	3.35163	4.02227	4.45067	0	3.49542	3.7937	2.82649	3.17984	4.1598	3.66388	2.89986	3.38628	3.29785	3.83459	0	3.10423	2.86197	2.60219	3.26417	3.15597	3.06367	3.53533	2.09785	3.02274	2.90349	0	2.65074	2.08673	0.103351	1.18057	-0.826077
11663	QTS_11663	FFUJ_00035	FFM5_00034	FFMR_02157	FFC1_00067	FFB14_04714	FFB20_13287	FFE2_00070	FFFS_00067	FFNC_00067	FRV6_02835	uncharacterized protein	3.43643	4.94289	5.46842	3.49628	5.56453	2.15566	5.18072	2.05061	0.962254	2.89422	3.6152	5.50417	5.72227	6.1473	6.29128	5.46793	2.59474	5.85666	1.66314	1.2469	4.42188	4.49163	3.18248	2.91375	3.74373	4.73687	3.45175	0.426745	5.3076	1.73715	0.293991	5.49297	3.1287	-2.06773	-0.779379	-0.67888	-2.795
10922	QTS_10922	FFUJ_00041	FFM5_00040	FFMR_02151	FFC1_00073	FFB14_04708	FFB20_13293	FFE2_00076	FFFS_00073	FFNC_00073	FRV6_02829	uncharacterized protein	0.188573	0.279037	0.575342	0.214025	0.218884	0.229528	0.0965494	0.882048	0.374924	0.358685	0.34176	4.13764	3.99311	3.72508	4.41855	4.21484	4.02164	3.59013	3.39236	4.10283	2.07998	3.76762	2.40272	2.16715	2.84019	2.3755	2.97955	3.01402	1.56759	3.31389	2.64951	2.12119	2.54313	-3.94907	-3.71408	-3.14973	-4.20453
11517	QTS_11517	FFUJ_00047	FFM5_00046	FFMR_02145	FFC1_00079	FFB14_04702	FFB20_13299	FFE2_00082	FFFS_00079	FFNC_00079	FRV6_02823	related to transcription activator amyR	3.17888	2.04817	4.43467	4.675	4.47396	2.87184	3.96846	4.21868	3.96621	5.27563	3.91115	3.21306	3.0466	2.98825	3.43129	2.92844	3.27756	3.08551	3.35029	3.52657	2.53953	3.13871	3.22681	2.69495	3.67861	3.56485	4.03207	4.16778	2.74704	3.57977	3.40781	3.26166	3.43614	-0.034176	-0.998436	1.44642	1.24372
13198	QTS_13198	FFUJ_00054	FFM5_00053	FFMR_02138	FFC1_00086	FFB14_04695	FFB20_13306	FFE2_00089	FFFS_00086	FFNC_00086	FRV6_02859	related to UPC2 - regulatory protein involved in control of sterol uptake	0.404917	0	0.438649	0.132865	0.650986	0.230214	0.239616	0	0.690452	0.469694	0.325739	0	0.17901	0	0	0.20429	0.318034	0.275051	0	0.356915	0.461761	0.179506	0.484459	1.42866	0.560507	0.975074	0.663338	0.245185	1.36727	0.291389	1.36323	0.8975	0.827661	0.404917	-0.17901	0.438649	0.132865
13038	QTS_13038	FFUJ_00075	FFM5_00075	FFMR_02115	FFC1_00108	FFB14_04674	FFB20_12352	FFE2_00111	FFFS_00110	FFNC_00109	FRV6_02866	related to ECM22 - strong similarity to YDR213w, weak similarity to Lys14p	0	0	0	3.22313	0	2.23691	2.35576	1.80086	2.48882	1.3766	1.34821	0.215871	0	0	2.22957	0	1.21634	0.496095	2.16527	0.768247	0.64889	0.774028	0	0	0	0.787302	0	1.03312	1.48334	0.88534	1.28871	1.21698	0.669479	-0.215871	0	0	0.993564
13222	QTS_13222	FFUJ_00091	FFM5_00091	n.d.	FFC1_00125	FFB14_04659	FFB20_12369	FFE2_00128	FFFS_00127	FFNC_00126	n.d.	uncharacterized protein	5.04443	2.35081	0	3.17783	2.60309	3.90002	2.17769	3.21551	3.50426	0	2.59737	5.06799	4.32871	0	5.26404	4.62786	5.11256	5.59265	5.54933	5.20387	0	4.0747	3.52064	3.51242	0	3.48714	3.09965	3.61346	2.80115	3.65453	2.93272	0	2.66217	-0.0235537	-1.9779	0	-2.08621
12249	QTS_12249	FFUJ_00094	FFM5_00094	FFMR_02095	FFC1_00128	FFB14_04656	FFB20_12372	FFE2_00131	FFFS_00130	FFNC_00129	n.d.	uncharacterized protein	1.0731	0.396503	0.682872	1.36759	0.437558	0.595759	0.692061	0.874264	0.758134	0	0.687784	1.95474	1.62392	1.38537	1.79507	1.60481	1.26118	1.47977	1.2229	1.91033	0	1.42381	1.37717	0.908574	1.49562	1.6848	0.762463	0.912239	1.45265	1.47132	1.65851	0	1.17234	-0.881636	-1.22742	-0.702499	-0.427484
15218	QTS_15218	FFUJ_00107	FFM5_00107	FFMR_02082	FFC1_00141	n.d.	FFB20_12385	FFE2_00144	FFFS_00143	FFNC_00142	n.d.	uncharacterized protein	1.81048	0.715724	1.35394	1.89832	0	1.64403	1.23523	1.07009	1.27937	0	1.10072	0.887463	0.673154	1.23952	2.54628	0	1.03833	0.78791	1.28086	1.45448	0	0.990799	1.60828	1.40471	1.0325	1.97509	0	1.57477	1.19643	1.42621	1.69399	0	1.1912	0.923013	0.04257	0.114418	-0.647968
15196	QTS_15196	FFUJ_00110	FFM5_00110	FFMR_02079	FFC1_00144	n.d.	FFB20_12388	FFE2_00147	FFFS_00146	FFNC_00145	n.d.	uncharacterized protein	0.173397	0	0	0	0	0	0	0	0.261183	0	0.043458	0	0	0	0.240522	0	0.468423	0	0.767395	0	0	0.147634	0	0	0	1.39164	0	0.469012	0	0	0	0	0.186065	0.173397	0	0	-0.240522
11251	QTS_11251	FFUJ_00121	FFM5_00126	FFMR_02066	FFC1_00158	FFB14_04640	FFB20_12402	FFE2_00161	FFFS_00160	FFNC_00159	FRV6_02892	uncharacterized protein	1.48776	0.704387	1.33018	1.69883	2.03802	1.50641	0.552542	1.94183	1.05099	0.481103	1.2792	0.710176	0.199092	0.432142	0.835056	0.59997	1.20928	0.139755	1.0082	0.335072	0.133563	0.56023	1.28103	0.764033	0.882127	1.14689	1.73854	1.05107	0.612215	1.06483	0.778511	1.78811	1.11074	0.777583	0.505294	0.898038	0.863776
14255	QTS_14255	FFUJ_00128	FFM5_00134	FFMR_02058	FFC1_00166	FFB14_04633	FFB20_12175	FFE2_00169	FFFS_00168	n.d.	n.d.	uncharacterized protein	0	0	0	0	0	0	0	0.0664908	0	0	0.00664908	0	0	0	0	0	0.0509867	0	0	0	0	0.00509867	0.0275007	0.0915349	0.0272683	0	0	0.0257561	0	0	0	0	0.017206	0	0	0	0
10918	QTS_10918	FFUJ_00142	FFM5_00148	FFMR_02043	FFC1_00178	FFB14_04623	FFB20_12163	FFE2_00181	FFFS_00180	FFNC_00180	FRV6_02903	related to purine utilization positive regulator	3.92161	3.93834	1.98192	4.38833	3.50472	3.86564	3.96338	3.89403	3.5708	7.60008	4.06289	3.87877	4.47123	1.71668	4.41419	2.66641	3.84007	4.05401	4.24861	4.38944	4.04578	3.77252	3.4821	3.24461	1.25794	2.77409	2.38605	2.93929	3.07144	3.38468	3.14431	1.3098	2.69943	0.0428333	-0.532891	0.265239	-0.0258623
11390	QTS_11390	FFUJ_00151	FFM5_00157	FFMR_02034	FFC1_00186	FFB14_04614	FFB20_12154	FFE2_00190	FFFS_00189	FFNC_00189	FRV6_02917	uncharacterized protein	1.99881	1.23898	1.28467	2.03174	0.68582	2.14794	2.04599	2.43067	2.40071	2.68767	1.8953	1.52476	0.693789	1.18601	1.52179	0.721961	1.87264	0.966188	1.23935	0.897197	2.14914	1.27728	1.39041	1.11818	1.12396	1.14938	0.969198	2.08486	1.27509	1.5376	1.31639	1.78545	1.37505	0.474052	0.545187	0.0986616	0.509948
9431	QTS_9431	FFUJ_00167	FFM5_00174	FFMR_02015	FFC1_00202	FFB14_04579	FFB20_09587	FFE2_00206	FFFS_00205	FFNC_00205	FRV6_02948	uncharacterized protein	3.92125	1.48643	3.48637	3.28732	2.18618	1.45814	2.40222	4.65011	2.11818	3.12094	2.81171	1.39979	1.5738	1.96937	1.83776	1.41851	0.90806	0.913249	1.59777	1.75986	1.54864	1.49268	1.61611	1.79296	1.75729	1.2153	1.09289	1.16826	2.67984	1.8403	1.92553	3.47518	1.85637	2.52145	-0.087365	1.51699	1.44956
12152	QTS_12152	FFUJ_00175	FFM5_00183	FFMR_02006	FFC1_00211	FFB14_04569	FFB20_09596	FFE2_00216	FFFS_00214	FFNC_00214	FRV6_02949	uncharacterized protein	4.20811	4.06017	3.64428	4.22784	3.99695	4.87761	3.8072	3.22878	4.20805	4.46539	4.07244	1.98946	2.38165	1.24765	2.65549	1.65131	1.50592	2.23129	2.28649	2.81058	3.05018	2.181	4.64191	3.8609	2.90638	4.08862	3.38531	2.14869	4.08494	4.27504	4.22161	3.8981	3.75115	2.21866	1.67852	2.39663	1.57235
2035	QTS_2035	FFUJ_00192	FFM5_00200	FFMR_01992	FFC1_00232	FFB14_04551	FFB20_09617	FFE2_00237	FFFS_00235	FFNC_00235	FRV6_02976	uncharacterized protein	2.13154	2.59426	4.42043	1.16311	1.87905	2.3951	1.7925	4.06708	1.818	0.754907	2.3016	1.52599	1.26499	0.870222	1.16285	0.652218	1.50879	0.690489	1.16042	0.104508	0.59021	0.953068	2.6701	1.65525	3.14238	3.00324	1.6529	2.12727	1.8149	2.89617	1.95529	1.39629	2.23138	0.60555	1.32928	3.55021	0.00026416
5180	QTS_5180	FFUJ_00198	FFM5_00206	FFMR_01986	FFC1_00238	FFB14_04545	FFB20_09623	FFE2_00243	FFFS_00241	FFNC_00241	FRV6_02983	related to ARG81 - transcription factor involved in arginine metabolism	0.95359	0.314974	0.418121	1.18129	0.292541	0.558993	1.42103	0.330027	2.73596	0.330849	0.853738	1.75133	0.486982	0.306728	2.73047	0.748141	0.535802	1.91072	0.971223	2.44504	1.63485	1.35213	1.40983	0.878931	0.823312	2.11896	0.316679	0.968731	2.1562	1.002	1.81315	1.28973	1.27775	-0.797737	-0.172008	0.111393	-1.54918
14139	QTS_14139	FFUJ_00200	FFM5_00208	FFMR_01984	FFC1_00240	n.d.	FFB20_09625	FFE2_00245	FFFS_00243	FFNC_00243	n.d.	uncharacterized protein	1.44411	0.228374	0.259347	1.61195	0	1.19768	1.11654	1.23582	1.81626	0	0.891009	1.30629	0.939073	1.50173	3.59571	0	2.32705	1.60272	2.0756	2.36612	0	1.57143	1.07441	1.03309	1.09286	1.80232	0	1.3874	1.21825	1.64282	1.89875	0	1.11499	0.137825	-0.710699	-1.24239	-1.98376
8202	QTS_8202	FFUJ_00205	FFM5_00214	FFMR_01978	FFC1_00246	FFB14_04540	FFB20_09631	FFE2_00251	FFFS_00249	FFNC_00249	FRV6_02988	uncharacterized protein	5.04	4.27282	4.41383	4.84436	4.37557	4.58871	4.63127	4.51125	4.5809	4.16038	4.54191	4.7136	4.97142	5.48734	5.45181	5.1809	5.19771	5.12729	5.07312	4.96395	3.28068	4.94478	4.63417	4.83208	4.90354	4.76398	4.64516	4.91492	4.76673	4.54787	4.44082	2.92341	4.53727	0.326406	-0.698602	-1.07351	-0.607459
6858	QTS_6858	FFUJ_00211	FFM5_00220	FFMR_01972	FFC1_00252	FFB14_04534	FFB20_09637	FFE2_00257	FFFS_00255	FFNC_00255	FRV6_02994	related to C6 transcription factor	0.800053	0	1.18033	0.886614	1.406	1.2021	0.633253	0.249018	0.713308	0.83949	0.791016	4.94555	3.77519	3.96213	5.49739	5.16226	3.51586	6.55311	3.47238	6.68097	6.55838	5.01232	1.52773	0.78166	1.36818	1.87227	1.70137	2.01557	0.893454	2.45113	3.0173	2.28642	1.79151	-4.14549	-3.77519	-2.78181	-4.61078
13651	QTS_13651	FFUJ_00216	FFM5_00225	FFMR_01967	FFC1_00257	FFB14_04529	FFB20_09642	FFE2_00262	FFFS_00260	FFNC_00260	n.d.	uncharacterized protein	1.57999	0	1.45713	0	0.665802	1.92026	0.260871	0.40258	0	0	0.628663	3.21644	1.24852	5.10265	2.38331	4.85347	3.3206	2.41147	1.89552	2.90962	0	2.73416	1.46696	0.882209	2.58227	2.37921	2.71614	2.66006	0.191302	1.23609	1.10931	0	1.52236	-1.63645	-1.24852	-3.64552	-2.38331
13654	QTS_13654	FFUJ_00217	FFM5_00226	FFMR_01966	FFC1_00258	FFB14_04528	FFB20_09643	FFE2_00263	FFFS_00261	FFNC_00261	n.d.	uncharacterized protein	0	0	0	0	0	0	0	0	0	0	0	0	0	0	0	0	0	0	0	0	0	0	0	0	0	0	0	0	0	0	0	0	0	0	0	0	0
13436	QTS_13436	FFUJ_00219	FFM5_00228	FFMR_01964	FFC1_00260	FFB14_04526	FFB20_09645	FFE2_00265	FFFS_00263	FFNC_00263	n.d.	uncharacterized protein	0	0	0	0	0	0	0	0	0	0	0	0	0	0	0	0	0	0	0	0	0	0	0	0	0	0	0	0	0	0	0	0	0	0	0	0	0
5873	QTS_5873	FFUJ_00231	FFM5_00241	FFMR_01952	FFC1_00273	FFB14_04512	FFB20_09658	FFE2_00278	FFFS_00276	FFNC_00276	FRV6_03013	uncharacterized protein	0.44061	0.224877	0.485565	0.434481	1.47616	0.266428	0.210201	0.125285	0.274555	0	0.393817	1.37049	1.52984	0.957955	1.15677	1.38596	0.598383	1.92965	0.901275	1.83035	0.449873	1.21105	0.392672	0.201241	0.131553	0.150482	0.122275	0.0679969	0.0576979	0.164349	0.126436	0.2468	0.16615	-0.929878	-1.30496	-0.472391	-0.722284
15226	QTS_15226	FFUJ_00232	FFM5_00243	n.d.	FFC1_00274	FFB14_04510	FFB20_09659	FFE2_00279	FFFS_00277	FFNC_00277	n.d.	uncharacterized protein	0	0	0	0.466709	1.09081	0	0.114572	0	0	0	0.167209	0.937406	1.20418	0	0.54875	1.31262	0.666439	2.10934	0.675471	1.38142	0	0.883562	0	0	0	0.173071	0	0	0.0557796	0	0	0	0.0228851	-0.937406	-1.20418	0	-0.0820417
7952	QTS_7952	FFUJ_00242	FFM5_00253	FFMR_01941	FFC1_00284	FFB14_04500	FFB20_14724	FFE2_00289	FFFS_00287	FFNC_00287	FRV6_03023	probable COP9 complex subunit 2	4.75699	4.73861	4.77698	4.77315	4.34969	5.62287	4.38133	4.68543	3.97931	4.68417	4.67485	4.30607	4.78804	5.15321	5.55456	5.04852	6.18321	3.79708	5.19956	4.27598	3.86595	4.81722	4.91903	5.43374	5.44228	4.75896	5.08342	5.79325	5.58061	5.2337	4.94323	5.11536	5.23036	0.450926	-0.0494272	-0.376236	-0.781409
5035	QTS_5035	FFUJ_00259	FFM5_00270	FFMR_01924	FFC1_00301	FFB14_04483	FFB20_14707	FFE2_00306	FFFS_00304	FFNC_00304	FRV6_03040	uncharacterized protein	2.53779	2.2187	2.11785	2.37771	3.13584	2.3546	2.20458	3.57512	2.17358	2.04502	2.47408	1.72895	1.69783	1.45827	2.07379	2.30236	0.973499	1.3809	1.83042	1.45656	1.08402	1.59866	1.3754	1.68193	1.20278	2.10478	1.86884	1.53011	1.62099	1.84742	1.27848	1.33499	1.58457	0.808838	0.52087	0.659585	0.303914
8594	QTS_8594	FFUJ_00266	FFM5_00277	FFMR_01915	FFC1_00308	FFB14_04476	FFB20_13846	FFE2_00313	FFFS_00311	FFNC_00311	FRV6_03047	uncharacterized protein	5.89337	5.2984	5.89861	5.1153	5.62614	6.17975	5.14028	5.67904	5.04937	5.03932	5.49196	6.16094	5.78659	5.73156	6.61264	5.66917	5.88271	6.35517	7.05537	6.05749	5.20936	6.0521	6.47247	5.19777	5.97596	7.25591	5.75764	5.98171	6.69095	5.25097	5.42021	5.0057	5.90093	-0.267571	-0.488196	0.167052	-1.49734
6826	QTS_6826	FFUJ_00276	FFM5_00287	FFMR_01905	FFC1_00318	FFB14_04466	FFB20_13836	FFE2_00323	FFFS_00321	FFNC_00321	FRV6_03066	related to C6 transcription factor	2.55392	3.18137	3.478	2.82524	3.31116	3.28575	2.37362	2.6541	1.98008	3.76411	2.94074	3.20273	3.33114	3.80357	3.27855	3.74349	2.92397	3.4659	2.8259	2.80781	3.02488	3.24079	2.32627	2.42336	2.2847	1.7048	2.58002	2.08438	2.22021	1.8417	1.58499	2.53128	2.15817	-0.648815	-0.149772	-0.325567	-0.453307
1793	QTS_1793	FFUJ_00294	FFM5_00305	FFMR_01886	FFC1_00337	FFB14_04451	FFB20_13813	FFE2_00342	FFFS_00340	FFNC_00340	FRV6_03053	related to cutinase transcription factor 1 beta	2.20474	2.80539	2.05565	2.78407	2.56095	3.40283	1.8141	2.77511	1.92966	2.02982	2.43623	2.72691	2.97605	2.58639	3.78725	2.8061	3.13858	2.72464	3.04819	2.66214	2.06797	2.85242	2.17546	2.83342	2.68724	2.35784	4.43317	3.62858	2.64183	2.64422	2.31094	1.73114	2.74438	-0.522173	-0.170657	-0.530734	-1.00319
11836	QTS_11836	FFUJ_00303	FFM5_00314	FFMR_01877	FFC1_00346	FFB14_04442	FFB20_13804	FFE2_00351	FFFS_00349	FFNC_00349	FRV6_03080	related to GTPase-activating protein of the rho/rac family (LRG1 protein)	1.2006	1.94142	1.96329	0.705607	0.57017	1.69383	0.121356	1.36044	0.280979	0.27006	1.01078	0.399373	0.455255	1.1544	2.05134	0.735494	0.667908	0.440483	2.85903	0.385053	0.636856	0.978519	2.42774	1.8584	2.79055	3.28555	2.33486	2.36311	1.93289	1.50194	1.30397	3.2518	2.30508	0.801225	1.48617	0.808894	-1.34573
13119	QTS_13119	FFUJ_00308	FFM5_00319	FFMR_01872	FFC1_00351	FFB14_04437	FFB20_08746	FFE2_00356	FFFS_00354	FFNC_00356	FRV6_03082	uncharacterized protein	0	0	0	2.0933	0	1.61128	1.90293	2.78333	2.52704	2.07229	1.29902	0	0	0.338629	1.57506	0.114554	1.62887	1.05572	1.7218	1.4417	1.42404	0.930037	0	0.105089	0.231654	2.26781	0.117119	1.72481	1.53445	1.54043	1.48868	1.97982	1.09899	0	0	-0.338629	0.518244
12211	QTS_12211	FFUJ_00310	FFM5_00321	FFMR_01870	FFC1_00353	FFB14_04436	FFB20_08744	FFE2_00358	FFFS_00356	FFNC_00358	FRV6_03084	uncharacterized protein	0	0.369954	0.200597	0	0.10225	0.27042	0.24631	0.2649	0.105711	0.751985	0.231213	0.135471	0	0	0.761254	0.108853	0.287372	0	0.123882	0	0	0.141683	0.370921	0.345067	0.501059	1.07072	0.214617	0.0521236	0.161419	0.181461	0.14889	0.293458	0.333974	-0.135471	0.369954	0.200597	-0.761254
3502	QTS_3502	FFUJ_00314	FFM5_00325	FFMR_01866	FFC1_00357	FFB14_04432	FFB20_08740	FFE2_00362	FFFS_00360	FFNC_00362	FRV6_03094	uncharacterized protein	0.35004	0.258325	0.807779	0.258149	0.610639	0.508522	0.329136	0.948294	0.553371	1.02785	0.565211	0.509942	0.111928	0.362426	0.36167	0.715972	0.293851	0.37618	0.545459	1.09776	1.31341	0.56886	0.395777	0.465349	0.115789	0.0690685	0.53812	0.500571	0.315496	0.29743	0.455667	1.58421	0.473748	-0.159902	0.146397	0.445353	-0.103521
11569	QTS_11569	FFUJ_00327	FFM5_00338	FFMR_01854	FFC1_00369	FFB14_04420	FFB20_08728	FFE2_00374	FFFS_00372	FFNC_00374	FRV6_03108	related to zinc finger protein	0.225868	0.473516	0	0.828959	0.376595	0.504486	0.704913	0.494944	0.388182	0.222659	0.422012	0	0	0	0.358658	0	0	0.286558	0	0	0.268418	0.0913634	1.4612	0.516962	0.320018	0.369012	0.112931	0.457879	0.566363	0.347279	1.3055	0.411602	0.586875	0.225868	0.473516	0	0.4703
13049	QTS_13049	FFUJ_00328	FFM5_00339	FFMR_01853	FFC1_00370	FFB14_04419	FFB20_08727	FFE2_00375	FFFS_00373	FFNC_00375	n.d.	uncharacterized protein	0	0.33852	0	0	0.360827	0.650708	0	0.188149	0	0	0.15382	0.341658	0.148998	0.824013	0.469108	0.683858	0.686478	0	0.993862	0.469308	0	0.461728	0.798166	0.910784	1.16334	0.945552	0.38988	0.937622	0.452278	0.454742	0.433647	0	0.648602	-0.341658	0.189522	-0.824013	-0.469108
7288	QTS_7288	FFUJ_00329	FFM5_00340	FFMR_01852	FFC1_00371	FFB14_04418	FFB20_08726	FFE2_00376	FFFS_00374	FFNC_00376	FRV6_03109	uncharacterized protein	0	0	0	0	0.294588	0.509861	0	0.14223	0.108574	0	0.105525	0	0.112264	0.363427	0.44069	0.111799	0.681947	0	0.635155	0	0	0.234528	0.172263	0.149386	0.116137	0.0692793	0.365789	0.203261	0.085232	0.186248	0.152862	0	0.150046	0	-0.112264	-0.363427	-0.44069
14571	QTS_14571	FFUJ_00333	FFM5_00344	FFMR_01848	FFC1_00375	FFB14_04414	FFB20_08722	FFE2_00380	FFFS_00378	FFNC_00380	n.d.	uncharacterized protein	0.265281	1.51143	0.437458	1.82503	1.27567	0.583635	2.37922	0	3.58885	0	1.18666	0.766659	2.0828	0.535343	3.51365	1.7925	0.774672	0.836051	0.519763	3.1083	0	1.39297	0.376683	0.469856	0.373851	1.6775	1.35148	0.122979	0.515512	0.282278	1.78833	0	0.695847	-0.501378	-0.571365	-0.0978854	-1.68862
14009	QTS_14009	FFUJ_00334	FFM5_00345	FFMR_01847	FFC1_00376	FFB14_04413	FFB20_08721	FFE2_00381	FFFS_00379	FFNC_00381	n.d.	uncharacterized protein	0.236013	0.384662	0.303222	0.687648	1.17069	0.286291	0.179059	0	0.313631	0	0.356121	0.141316	0.116103	0	0.102986	1.46063	1.06707	0	0	0.135808	0	0.302391	0.232807	0.154428	0.176602	0.139976	0.512924	0.30454	0.249837	0.514114	0.207063	0	0.249229	0.0946961	0.268559	0.303222	0.584662
11153	QTS_11153	FFUJ_00335	FFM5_00346	FFMR_01846	FFC1_00377	FFB14_04412	FFB20_08720	FFE2_00382	FFFS_00380	FFNC_00382	n.d.	uncharacterized protein	3.21908	2.75476	2.85444	3.28134	1.35362	2.13627	2.83849	2.52977	1.55307	0	2.25208	2.96845	1.97639	2.46543	2.62118	0.914744	2.41793	2.17406	2.54553	2.03246	0	2.01162	1.98491	1.90557	2.29773	2.62869	1.01372	2.1388	2.20058	3.06516	1.96693	0	1.92021	0.250627	0.778372	0.389003	0.660163
296	QTS_296	FFUJ_00369	FFM5_00381	FFMR_01811	FFC1_00413	FFB14_04379	FFB20_08685	FFE2_00417	FFFS_00415	FFNC_00417	FRV6_03143	related to nicotinate phosphoribosyltransferase	3.06298	2.11279	2.84434	2.93463	2.12885	1.26764	2.08261	2.83399	2.87254	4.77858	2.69189	1.65989	2.04506	2.2988	3.33043	1.5587	1.24378	2.12383	1.83196	2.54447	4.97507	2.3612	3.55718	2.91091	2.87313	3.55476	2.76015	2.31429	3.23485	2.68607	2.93704	3.61351	3.04419	1.40309	0.0677284	0.545541	-0.395802
1396	QTS_1396	FFUJ_00373	FFM5_00385	FFMR_01807	FFC1_00417	FFB14_04375	FFB20_08681	FFE2_00421	FFFS_00419	FFNC_00421	FRV6_03147	uncharacterized protein	2.69862	2.20582	2.10479	2.43989	2.25057	2.36312	2.16294	2.56359	2.39538	2.38916	2.35739	2.28881	2.21551	2.20838	2.36438	1.98561	2.42939	2.05812	2.27018	2.65747	1.18061	2.16585	2.97527	2.68492	2.08028	2.51661	2.47091	2.61126	2.69635	2.61287	3.18978	2.28865	2.61269	0.40981	-0.00968676	-0.103591	0.0755152
651	QTS_651	FFUJ_00396	FFM5_00409	FFMR_01783	FFC1_00441	FFB14_04351	FFB20_08657	FFE2_00445	FFFS_00443	FFNC_00445	FRV6_03168	related to phosphatidylinositol 4-phosphate 5-kinase	4.12136	4.15466	3.82106	4.93932	5.23871	5.19275	4.04837	3.47154	3.24663	3.94623	4.21806	5.48898	5.61079	5.06477	4.67611	5.69095	5.50893	5.65885	4.87041	5.22992	5.85086	5.36506	3.63408	4.17179	3.97826	3.42979	3.28426	3.5416	4.21952	3.42498	3.93941	3.39109	3.70148	-1.36763	-1.45613	-1.24371	0.263211
1521	QTS_1521	FFUJ_00415	FFM5_00425	FFMR_01767	FFC1_00457	FFB14_04335	FFB20_12854	FFE2_00461	FFFS_00459	FFNC_00461	FRV6_03186	related to pathway-specific regulatory protein nit-4	6.24618	4.09329	4.38107	5.90389	4.75313	3.28392	4.33345	4.86857	4.1057	4.97076	4.694	4.72023	4.97409	4.15705	4.8844	4.41353	4.22568	4.33739	4.33779	4.5813	4.68101	4.53125	3.92891	4.27938	4.67494	4.97333	3.96589	4.47044	3.50908	4.12425	3.8277	3.68659	4.14405	1.52595	-0.880799	0.224017	1.01949
7807	QTS_7807	FFUJ_00433	FFM5_00443	FFMR_01749	FFC1_00475	FFB14_04317	FFB20_12872	FFE2_00479	FFFS_00477	FFNC_00479	FRV6_03204	uncharacterized protein	7.19713	5.07107	6.41056	7.00261	6.30277	5.45755	4.39723	5.40539	5.1705	5.40941	5.78242	5.79705	6.60768	5.67275	5.86371	5.65819	5.50569	5.34328	5.23208	5.74172	6.42557	5.78477	5.11339	5.37674	5.38294	5.01779	4.76993	4.98615	4.64184	5.0638	4.873	4.98343	5.0209	1.40008	-1.53661	0.737817	1.1389
4798	QTS_4798	FFUJ_00434	FFM5_00444	FFMR_01748	FFC1_00476	FFB14_04316	FFB20_12873	FFE2_00480	FFFS_00478	FFNC_00480	FRV6_03206	uncharacterized protein	5.76792	4.56319	4.96134	5.53607	5.28417	4.05474	3.82264	5.35498	3.26781	4.06172	4.66746	4.38816	4.53314	6.89852	3.68524	5.49154	5.80399	2.8101	6.93603	4.01758	4.26374	4.8828	3.91692	5.06501	4.05576	3.98237	3.31171	3.553	4.69794	4.09083	4.35454	5.11931	4.21474	1.37976	0.030055	-1.93719	1.85083
10403	QTS_10403	FFUJ_00438	FFM5_00448	FFMR_01744	FFC1_00480	FFB14_04312	FFB20_12877	FFE2_00484	FFFS_00482	FFNC_00484	FRV6_03210	uncharacterized protein	1.63268	2.4368	2.80083	2.16817	2.84927	1.51263	1.60667	2.33529	1.47348	1.4448	2.02606	3.302	3.56098	2.57389	2.69066	4.29274	1.15892	2.68874	2.02252	2.20522	2.9102	2.74058	1.95725	1.71782	1.8922	2.30951	1.9395	1.51201	1.29542	3.19637	1.30849	1.18231	1.83109	-1.66931	-1.12418	0.226942	-0.522489
11278	QTS_11278	FFUJ_00450	FFM5_00460	FFMR_01732	FFC1_00492	FFB14_04300	n.d.	FFE2_00496	FFFS_00494	FFNC_00496	FRV6_03222	uncharacterized protein	3.21461	3.31483	3.58549	4.53763	5.02921	0	3.94754	3.63574	4.70073	5.29299	3.72588	3.20507	3.68127	2.22867	3.30267	3.23943	0	4.27869	2.34135	5.05888	4.77258	3.21086	1.78593	2.33967	1.91621	3.7383	2.38041	0	1.74406	3.40976	3.67994	3.12368	2.4118	0.00954261	-0.366435	1.35682	1.23495
7857	QTS_7857	FFUJ_00463	FFM5_00473	FFMR_01719	FFC1_00505	FFB14_04287	FFB20_06438	FFE2_00509	FFFS_00507	FFNC_00509	FRV6_03236	related to C6 zink-finger protein PRO1A	4.13403	3.02084	3.5007	4.11299	3.88031	4.05189	3.12626	3.11767	2.69414	4.62849	3.62673	3.69217	4.36216	4.67201	4.2567	4.76618	4.49517	3.59222	4.20223	4.30216	4.59048	4.29315	3.71001	3.92748	3.84687	3.4874	3.99014	4.07024	3.72336	3.90401	3.57736	4.07791	3.83148	0.441861	-1.34132	-1.17131	-0.143709
3001	QTS_3001	FFUJ_00475	FFM5_00485	FFMR_01706	FFC1_00519	FFB14_04274	FFB20_06425	FFE2_00523	FFFS_00521	FFNC_00523	FRV6_03249	uncharacterized protein	4.50309	4.82881	3.98104	3.9737	4.18883	0.842524	4.57297	5.00083	3.45219	3.56734	3.89113	3.9545	3.71296	3.46021	3.39123	3.41263	1.18399	4.27192	2.45539	4.46236	5.13519	3.54404	4.63741	4.23738	3.84909	4.83396	3.80317	0.772084	4.27302	3.27509	4.28863	5.1759	3.91457	0.548591	1.11586	0.520835	0.582473
6917	QTS_6917	FFUJ_00478	FFM5_00488	FFMR_01703	FFC1_00522	FFB14_04271	FFB20_06422	FFE2_00526	FFFS_00524	FFNC_00526	FRV6_03252	uncharacterized protein	1.28427	1.87722	1.27317	1.51077	1.53351	4.04555	2.15992	2.82103	2.25076	1.18104	1.99372	3.87925	3.45736	4.27587	3.57377	6.36722	6.58399	3.81027	5.78073	0.997545	0	3.8726	3.0899	2.38421	6.15928	4.70598	6.83209	6.83127	3.03394	4.63352	1.48129	3.83325	4.29847	-2.59498	-1.58014	-3.0027	-2.063
3687	QTS_3687	FFUJ_00482	FFM5_00493	FFMR_01697	FFC1_00528	FFB14_04265	FFB20_06414	FFE2_00532	FFFS_00529	FFNC_00532	FRV6_03258	uncharacterized protein	6.09147	5.01281	5.78852	5.88572	5.35148	6.25029	5.48094	6.68044	6.45206	4.66852	5.76622	5.94802	5.17501	5.71214	5.69738	6.77625	6.01706	6.69834	5.48498	6.62702	5.08581	5.9222	4.82492	5.18115	4.53531	4.39746	4.29787	4.56563	5.9181	4.90059	5.18063	4.54491	4.83466	0.143446	-0.162204	0.0763715	0.18834
5451	QTS_5451	FFUJ_00487	FFM5_00498	FFMR_01692	FFC1_00533	FFB14_04260	FFB20_06409	FFE2_00537	FFFS_00534	FFNC_00537	FRV6_03264	uncharacterized protein	4.60863	4.65888	4.39494	4.62092	3.4335	4.23936	3.5052	4.93522	5.59063	3.74044	4.37277	4.43587	3.70958	4.42339	5.1614	4.1056	5.71394	4.30582	4.28921	4.81893	5.94503	4.69088	4.45005	4.49831	4.88607	5.22517	5.08401	5.29665	3.83137	5.00052	4.93111	6.12813	4.93314	0.172757	0.949302	-0.0284506	-0.540479
7401	QTS_7401	FFUJ_00501	FFM5_00513	FFMR_01677	FFC1_00548	FFB14_04245	FFB20_06394	FFE2_00552	FFFS_00549	FFNC_00552	FRV6_03278	related to WSS1 Protein involved in sister chromatid separation and segregation	5.21756	4.31754	4.91008	4.97826	4.5117	3.80788	4.97057	5.68558	5.17178	3.91242	4.74834	3.02312	3.14861	3.3369	4.15879	3.22751	3.38021	2.80448	4.05105	3.25513	2.9837	3.33695	2.85307	2.8745	2.65576	3.03519	3.75404	2.62695	2.99117	2.90764	2.47822	2.39451	2.85711	2.19444	1.16893	1.57318	0.81947
10854	QTS_10854	FFUJ_00508	FFM5_00520	FFMR_01670	FFC1_00555	FFB14_04238	FFB20_06387	FFE2_00559	FFFS_00556	FFNC_00559	FRV6_03285	related to nonhistone chromosomal protein	7.75288	7.32689	7.21009	5.33798	6.04984	6.72533	5.10278	5.42018	5.27557	6.65975	6.28613	6.45542	7.39162	7.47104	6.37738	6.8668	7.15816	6.65613	6.89847	5.99805	7.47157	6.87446	6.41569	6.90205	6.75451	6.56999	6.81396	7.11401	6.28443	6.53568	6.20759	8.16765	6.77656	1.29746	-0.0647338	-0.260954	-1.0394
4595	QTS_4595	FFUJ_00510	FFM5_00522	FFMR_01668	FFC1_00557	FFB14_04236	FFB20_06385	FFE2_00561	FFFS_00558	FFNC_00561	FRV6_03288	uncharacterized protein	7.23553	6.86352	6.90087	7.32084	7.56215	7.54865	6.35363	6.36474	5.86016	7.12509	6.91352	7.56281	7.9053	7.44821	7.57514	7.98946	7.50159	7.48906	7.76197	6.98745	8.20202	7.6423	6.79998	6.65997	6.95931	6.81031	7.05027	7.30989	6.43481	6.79591	6.0872	6.77107	6.76787	-0.327281	-1.04178	-0.54734	-0.254302
4597	QTS_4597	FFUJ_00512	FFM5_00524	FFMR_01666	FFC1_00559	FFB14_04234	FFB20_06383	FFE2_00563	FFFS_00560	FFNC_00563	FRV6_03290	uncharacterized protein	0.91039	0.792395	0.776612	0.180126	0.140356	1.19574	0.427957	1.03667	0.0743433	2.27394	0.780853	0.359448	0.14991	0	0.0681081	0.0765782	0.205792	0	0	0.0901583	1.03185	0.198184	1.04208	0.943091	0.567627	0.646893	0.809905	0.571652	0.2945	0.355799	0.324319	1.5096	0.706547	0.550942	0.642485	0.776612	0.112018
1021	QTS_1021	FFUJ_00513	FFM5_00525	FFMR_01665	FFC1_00561	FFB14_04233	FFB20_06382	FFE2_00564	FFFS_00561	FFNC_00564	FRV6_03291	probable peroxisome assembly protein	5.41521	3.23242	3.30692	4.3633	3.08581	3.85175	2.76094	4.16115	3.54253	5.19257	3.89126	3.02048	3.80559	3.9307	4.43192	3.92391	4.38802	3.05191	3.99535	3.45259	3.95397	3.79544	4.31915	4.31915	4.67514	4.73489	4.87486	4.50851	4.24234	4.65126	4.33755	4.95076	4.56136	2.39473	-0.573175	-0.623778	-0.0686198
6833	QTS_6833	FFUJ_00519	FFM5_00532	FFMR_01658	FFC1_00568	FFB14_04226	FFB20_06374	FFE2_00571	FFFS_00569	FFNC_00571	FRV6_03298	related to zinc finger transcription factor	6.35549	6.21048	6.19675	6.55894	6.30512	6.22597	6.0371	6.82495	5.62966	6.7214	6.30659	5.84433	5.84855	6.06322	6.00798	5.93529	5.6028	6.16881	5.94424	5.9783	6.26755	5.96611	4.79275	5.55118	5.22923	5.30871	5.14682	5.30962	5.32488	5.53957	5.14185	5.47462	5.28192	0.511162	0.361936	0.133532	0.550958
7624	QTS_7624	FFUJ_00524	FFM5_00537	FFMR_01653	FFC1_00573	FFB14_04221	FFB20_06369	FFE2_00576	FFFS_00574	FFNC_00576	FRV6_03303	related to RMD5 Cytosolic protein required for sporulation and for the ubiquitination of the gluconeogenetic enzyme fructose-1,6-bisphosphatase	5.36227	5.00959	5.043	5.83474	5.33033	5.37604	4.99574	5.69817	4.83566	6.12694	5.36125	4.45153	5.06661	4.65889	5.54431	4.86052	5.20919	4.56031	5.7571	4.8021	5.70353	5.06141	4.83865	4.88429	5.06928	4.92637	5.37449	5.6414	4.85708	5.22591	4.92198	5.11195	5.08514	0.910739	-0.0570255	0.384112	0.290432
6507	QTS_6507	FFUJ_00526	FFM5_00539	FFMR_01651	FFC1_00575	FFB14_04219	FFB20_06367	FFE2_00578	FFFS_00576	FFNC_00578	FRV6_03305	related to STB5 - SIN3 binding protein	3.06367	3.97218	3.78389	3.67416	3.21606	3.41822	3.21716	3.23256	3.92089	5.30907	3.68079	2.99616	2.96145	1.95624	2.93247	2.69345	2.03471	4.02779	1.79765	3.59648	3.66115	2.86575	2.82317	3.00338	3.13479	2.64687	4.20546	2.62108	2.7974	2.35428	2.435	3.12047	2.91419	0.0675131	1.01073	1.82765	0.741684
10144	QTS_10144	FFUJ_00530	FFM5_00543	FFMR_01647	FFC1_00579	FFB14_04215	FFB20_06363	FFE2_00582	FFFS_00580	FFNC_00582	FRV6_03310	probable zinc finger protein white collar 2 (wc-2)	7.13482	6.32165	5.74012	6.17345	6.09118	6.01005	5.28184	5.31427	5.29415	5.58485	5.89464	6.41311	6.72721	6.3793	6.17434	6.4881	6.40592	5.63572	6.21031	5.82283	6.74576	6.30026	6.01123	5.98336	6.10306	5.99589	6.2052	6.14543	5.83238	5.52394	5.14915	4.87841	5.7828	0.72171	-0.405566	-0.639185	-0.000887216
30	QTS_30	FFUJ_00547	FFM5_00563	FFMR_01626	FFC1_00599	FFB14_04196	FFB20_06344	FFE2_00602	FFFS_00600	FFNC_00602	FRV6_03328	uncharacterized protein	1.57136	1.62976	1.30848	1.88711	1.4956	1.50654	1.28115	1.03228	1.00544	0.707569	1.34253	1.07991	1.78623	1.69947	1.58604	1.92594	1.92378	0.952549	1.56719	1.72118	1.75991	1.60022	2.1258	2.32336	2.06861	2.11636	2.12877	2.05612	2.38195	2.05883	2.08291	1.23191	2.05746	0.491454	-0.156471	-0.390988	0.301068
11452	QTS_11452	FFUJ_00574	FFM5_00593	FFMR_01596	FFC1_00630	FFB14_04165	FFB20_12832	FFE2_00634	FFFS_00631	FFNC_00633	FRV6_03355	uncharacterized protein	1.32627	0.990828	2.92849	1.51089	1.21822	0.180131	1.50661	1.84813	1.30523	1.13431	1.39491	1.58266	1.276	1.99846	1.48192	1.93775	0.814191	0.877853	1.51139	0.968536	1.30125	1.375	0.967084	1.64246	3.1521	0.991077	1.38058	1.3597	0.544199	1.41768	0.917095	2.0787	1.44507	-0.256384	-0.285169	0.930023	0.0289722
3815	QTS_3815	FFUJ_00576	FFM5_00595	FFMR_01594	FFC1_00632	FFB14_04163	FFB20_12834	FFE2_00636	FFFS_00633	FFNC_00635	FRV6_03357	uncharacterized protein	2.29214	1.82304	1.49898	1.90276	1.65247	0.948556	1.62046	1.25731	2.10711	2.10672	1.72095	2.11573	2.54728	2.10516	2.64086	1.80546	1.94346	2.32762	2.06627	2.92459	1.34102	2.18174	1.19373	1.26772	1.37906	1.09937	1.60543	1.35721	0.992412	1.17415	1.63943	2.08473	1.37932	0.176408	-0.724239	-0.606174	-0.738093
3846	QTS_3846	FFUJ_00586	FFM5_00605	FFMR_01584	FFC1_00642	FFB14_04153	FFB20_12844	FFE2_00646	FFFS_00643	FFNC_00645	FRV6_03367	related to zinc finger protein SFP1	6.9033	6.00886	6.6237	6.94421	6.44965	6.30894	6.23496	7.36601	5.16691	6.07397	6.40805	6.52654	6.44427	6.45479	6.21194	6.4597	5.85549	7.13447	6.22226	6.8231	6.98779	6.51204	6.3176	6.45283	6.12991	6.32569	5.68186	5.95418	7.21084	6.55858	6.97479	6.20724	6.38135	0.376762	-0.435411	0.168907	0.732273
7181	QTS_7181	FFUJ_00590	FFM5_00609	FFMR_01580	FFC1_00646	FFB14_04149	FFB20_15920	FFE2_00650	FFFS_00647	FFNC_00649	FRV6_03372	related to transcription factor TFIIA-L	7.88376	6.83095	7.04621	7.37166	6.97663	6.77613	6.77021	6.99716	6.41912	7.49624	7.05681	6.43728	6.4236	6.64804	6.88432	6.6633	6.81211	5.98479	6.71059	6.16044	6.57843	6.53029	6.61728	6.93612	6.83621	6.77901	6.79241	7.05431	6.9452	6.91593	6.78258	6.77294	6.8432	1.44648	0.407354	0.39817	0.487346
7434	QTS_7434	FFUJ_00597	FFM5_00617	FFMR_01572	FFC1_00654	FFB14_04142	FFB20_15226	FFE2_00658	FFFS_00655	FFNC_00657	FRV6_03377	uncharacterized protein	5.40409	3.46761	4.59145	4.71309	5.8198	4.37256	4.25994	5.3607	4.12351	5.49054	4.76033	4.76818	4.66601	4.53635	4.00174	5.11164	4.40834	4.9642	4.08303	4.56654	6.53405	4.76401	4.43847	4.2372	4.3349	4.91168	4.6441	4.41988	4.45946	4.16338	4.3312	4.55004	4.44903	0.635908	-1.1984	0.0550947	0.711352
7630	QTS_7630	FFUJ_00607	FFM5_00627	FFMR_01562	FFC1_00664	FFB14_04132	FFB20_15216	FFE2_00668	FFFS_00665	FFNC_00667	FRV6_03387	related to DNA-directed RNA polymerase III chain RPC82	4.90056	3.50374	4.13411	5.35	4.13468	4.23239	3.94425	5.16416	3.62217	4.2299	4.3216	3.35257	3.7092	3.85241	4.51448	4.14356	4.44057	3.14778	4.54275	3.28251	6.1065	4.10923	4.38453	4.61663	4.33938	4.92728	4.75562	4.44684	4.17255	4.61035	4.61403	4.85867	4.57259	1.54799	-0.205459	0.281706	0.83552
3087	QTS_3087	FFUJ_00627	FFM5_00648	FFMR_01540	FFC1_00685	FFB14_04111	FFB20_04224	FFE2_00689	FFFS_00686	FFNC_00688	FRV6_03407	related to recQ gene for DNA helicase	3.67349	3.14865	3.25977	3.18598	2.71214	2.1177	3.10946	3.02093	3.3083	2.54294	3.00794	2.8767	2.7972	3.73843	3.32299	2.98221	2.51103	2.8122	2.01944	3.90125	2.25467	2.92161	2.99606	3.18759	2.46071	3.08295	2.7145	2.20376	3.26401	3.04882	3.54701	2.17209	2.86775	0.796785	0.351453	-0.478665	-0.137013
8332	QTS_8332	FFUJ_00628	FFM5_00649	FFMR_01539	FFC1_00686	FFB14_04110	FFB20_04225	FFE2_00690	FFFS_00687	FFNC_00689	FRV6_03408	related to C6 transcription factor	4.35407	3.27494	2.09999	2.63317	2.00588	2.5662	1.79063	2.44028	1.31527	2.64806	2.51285	4.19084	4.17809	2.82305	3.03006	2.40705	2.18385	2.82733	3.01929	2.80254	2.62624	3.00883	3.44579	3.42348	2.39604	2.57487	2.74553	2.26676	2.34614	2.41442	2.22304	2.26874	2.61048	0.163235	-0.903148	-0.723058	-0.396896
9972	QTS_9972	FFUJ_00629	FFM5_00650	FFMR_01538	FFC1_00687	FFB14_04109	FFB20_04226	FFE2_00691	FFFS_00688	FFNC_00690	FRV6_03409	uncharacterized protein	5.13485	4.59037	4.37287	4.61065	4.10134	4.9336	3.92367	4.12668	3.85388	4.61512	4.4263	5.47918	5.71458	5.69823	5.29135	5.5775	5.61718	5.03149	5.44292	5.31364	5.69329	5.48594	4.74966	5.71262	5.04297	4.85886	5.02686	4.82115	5.18651	5.15623	4.93817	4.62147	5.01145	-0.34433	-1.12421	-1.32536	-0.680697
8209	QTS_8209	FFUJ_00641	FFM5_00664	FFMR_01524	FFC1_00701	FFB14_04095	FFB20_04240	FFE2_00705	FFFS_00702	FFNC_00704	FRV6_03412	uncharacterized protein	0.727994	2.03486	2.72167	1.94407	3.58358	2.48711	1.73602	4.06437	2.16862	0.726409	2.21947	8.21879	7.55254	10.6948	6.26975	10.5814	9.78836	5.95684	9.44644	6.31684	8.14041	8.29661	4.69132	2.98313	6.30471	5.37836	6.13045	6.31829	3.20831	5.31482	3.6385	8.62088	5.25888	-7.49079	-5.51768	-7.97309	-4.32568
5048	QTS_5048	FFUJ_00646	FFM5_00669	FFMR_01519	FFC1_00706	FFB14_04089	FFB20_04245	FFE2_00710	FFFS_00707	FFNC_00709	FRV6_03426	probable protein of the 3` processing complex	4.57628	5.02852	5.43256	4.71843	4.40003	4.61245	4.9026	4.72499	5.10394	5.507	4.90068	4.32753	4.19811	4.71531	4.17421	4.34842	4.36436	4.4951	4.23702	4.12806	4.6247	4.36128	5.02296	5.05186	4.69697	5.62675	4.82319	4.73929	4.88898	5.45091	4.6422	5.26778	5.02109	0.248751	0.830411	0.717256	0.544218
8584	QTS_8584	FFUJ_00659	FFM5_00682	FFMR_01504	FFC1_00721	FFB14_04076	FFB20_04261	FFE2_00725	FFFS_00721	FFNC_00722	FRV6_03437	related to heat shock transcription factor	5.33498	6.3685	5.78436	6.20782	5.91689	6.79305	5.57194	5.5727	5.15114	5.63283	5.83342	5.58594	6.68252	6.26642	5.91249	6.47502	6.38297	6.09037	6.06985	6.09235	6.61377	6.21717	4.7711	5.94679	5.94541	5.34003	6.15006	6.57252	5.84261	5.4634	5.42683	5.17094	5.66297	-0.250966	-0.314016	-0.482058	0.295331
1273	QTS_1273	FFUJ_00665	FFM5_00688	FFMR_01498	FFC1_00727	FFB14_04070	FFB20_04267	FFE2_00731	FFFS_00727	FFNC_00728	FRV6_03443	related to transcription factor jumonji	4.68304	4.78823	4.49468	5.03455	4.75924	4.83569	3.87709	3.73056	3.62103	4.06089	4.3885	4.39427	4.84306	4.58451	4.78021	4.95129	5.18998	4.42893	4.35263	4.64672	4.58425	4.67559	4.32369	4.55407	4.53099	4.54275	4.77369	4.81939	4.30888	4.43768	4.48789	4.42745	4.52065	0.288765	-0.0548329	-0.0898336	0.25434
7935	QTS_7935	FFUJ_00679	FFM5_00703	FFMR_01483	FFC1_00742	FFB14_04055	FFB20_04282	FFE2_00746	FFFS_00743	FFNC_00743	FRV6_03521	related to TFIID and SAGA subunit	5.9151	6.21776	5.97513	5.90695	5.81268	5.84588	5.73154	6.17936	5.96146	7.01557	6.05614	6.30291	6.25646	6.1087	5.98451	5.81163	5.76572	6.15456	6.3157	6.04646	6.7271	6.14737	5.30537	5.3028	5.33515	5.86726	5.5224	5.51826	5.43439	5.61828	5.19264	5.76121	5.48578	-0.387811	-0.0386997	-0.13357	-0.077561
2063	QTS_2063	FFUJ_00699	FFM5_00723	FFMR_01463	FFC1_00762	FFB14_04035	FFB20_04302	FFE2_00766	FFFS_00763	FFNC_00763	FRV6_03500	uncharacterized protein	8.49525	7.25077	7.47311	7.72048	8.02801	7.14839	7.33127	7.48832	6.84944	7.79537	7.55804	6.84282	7.15739	7.35456	7.10301	7.56898	6.96809	7.42595	7.71394	8.05174	8.3651	7.45516	7.07736	7.11244	7.84065	7.85469	7.45049	7.70459	7.29232	7.33952	7.09928	7.48783	7.42592	1.65243	0.0933848	0.118547	0.617469
1497	QTS_1497	FFUJ_00702	FFM5_00726	FFMR_01460	FFC1_00765	FFB14_04032	FFB20_04305	FFE2_00769	FFFS_00766	FFNC_00766	FRV6_03497	uncharacterized protein	0.391847	0.523214	6.82497	3.19859	7.39358	4.81066	3.6731	2.63028	4.13077	4.7352	3.83122	1.81957	2.04932	3.88135	0.783908	4.50566	5.12561	6.77031	1.69375	4.27873	5.39591	3.63041	0.530213	0.673673	4.92609	2.61082	4.0452	4.28493	3.34487	1.682	3.68519	2.77965	2.85626	-1.42772	-1.52611	2.94362	2.41468
756	QTS_756	FFUJ_00714	FFM5_00738	FFMR_01448	FFC1_00777	FFB14_04020	FFB20_04317	FFE2_00781	FFFS_00778	FFNC_00778	FRV6_03486	uncharacterized protein	10.0814	10.4547	10.7319	10.385	10.2415	9.85878	10.8197	11.0563	11.3202	10.2617	10.5211	10.6879	10.3938	10.6619	10.5268	10.5074	10.3181	10.8783	10.8733	10.85	11.1532	10.6851	11.1301	10.9625	10.2575	11.5605	10.6161	10.1363	10.6245	10.941	10.8561	11.9686	10.9053	-0.606546	0.0609237	0.0700361	-0.14182
4232	QTS_4232	FFUJ_00732	FFM5_00756	FFMR_01430	FFC1_00795	FFB14_04002	FFB20_04335	FFE2_00799	FFFS_00796	FFNC_00796	FRV6_03469	related to transcription elongation factor TFIIS	6.66416	6.66752	6.26219	6.7885	6.50241	6.54667	6.36473	6.5465	6.70813	6.96021	6.6011	7.20722	7.43064	7.37529	7.23596	7.2816	7.16218	7.24166	7.48152	7.3605	7.46615	7.32427	6.6984	6.75922	6.64839	7.14528	6.93286	6.9246	6.51171	6.89567	6.44401	6.77253	6.77327	-0.543064	-0.763113	-1.1131	-0.447454
3175	QTS_3175	FFUJ_00795	FFM5_00822	FFMR_01364	FFC1_00860	FFB14_03936	FFB20_15501	FFE2_00864	FFFS_00862	FFNC_00861	FRV6_03571	related to tpa inducible protein	4.72049	4.74075	4.42318	5.1938	4.68194	4.95007	3.84437	4.12628	3.48048	4.61434	4.47757	4.65436	5.60194	5.31793	5.35248	5.52186	5.50203	4.79194	5.14222	5.00385	5.71808	5.26067	4.46238	5.12696	5.02064	4.78908	4.80407	5.02709	5.03565	4.7795	4.50948	4.1147	4.76696	0.0661308	-0.861182	-0.894752	-0.158684
11096	QTS_11096	FFUJ_00799	FFM5_00826	FFMR_01360	FFC1_00864	FFB14_03932	FFB20_15497	FFE2_00868	FFFS_00866	FFNC_00865	FRV6_03575	related to p33ING1b (ING1) protein	4.65643	4.56613	4.71972	5.04782	4.5129	4.55604	3.90973	4.26733	3.49101	4.69271	4.44198	4.58044	5.15043	4.92322	4.55121	4.93277	4.97962	4.73689	4.808	4.61937	5.53954	4.88215	3.9075	4.41606	4.8692	4.72252	4.32783	4.62149	4.83951	4.42132	4.31271	4.13219	4.45703	0.0759867	-0.584299	-0.203496	0.496603
3422	QTS_3422	FFUJ_00808	FFM5_00835	FFMR_01351	FFC1_00873	FFB14_03923	FFB20_15299	FFE2_00877	FFFS_00875	FFNC_00874	FRV6_03584	probable 26s proteasome p44.5 protein	5.94372	6.83267	6.60737	6.34678	6.47522	6.56298	6.18137	6.28236	6.54086	7.45525	6.52286	6.54341	6.94747	6.92907	6.86313	6.77189	6.99202	6.33634	6.9461	6.51532	6.50667	6.73514	6.60428	6.67947	6.67364	7.10516	6.40706	6.78275	6.40006	6.94214	6.74505	6.55382	6.68934	-0.599687	-0.114793	-0.321696	-0.51635
7744	QTS_7744	FFUJ_00809	FFM5_00836	FFMR_01350	FFC1_00874	FFB14_03922	FFB20_15300	FFE2_00878	FFFS_00876	FFNC_00875	FRV6_03585	uncharacterized protein	2.71375	2.65941	2.97377	3.68172	3.42439	3.18531	2.34034	2.21773	1.84141	1.84449	2.68823	3.72998	4.12131	3.7771	2.48904	3.54486	3.4002	3.63198	2.99311	3.4142	3.24174	3.43435	2.87742	3.71501	3.43162	2.97443	2.90819	3.30877	3.37371	3.10461	2.96384	1.85576	3.05134	-1.01623	-1.46191	-0.803339	1.19268
5663	QTS_5663	FFUJ_00815	FFM5_00842	FFMR_01344	FFC1_00880	FFB14_03916	FFB20_15306	FFE2_00884	FFFS_00882	FFNC_00881	FRV6_03591	related to UPC2 - regulatory protein involved in control of sterol uptake	0.893861	0.317169	2.43076	0.113567	2.48381	0.234667	0.846022	0.682042	0.541967	5.07462	1.36185	2.93076	2.76546	3.2502	1.47836	2.76015	2.66692	2.54129	2.02605	3.09525	3.83758	2.7352	2.27503	1.47138	2.05091	1.42265	2.88563	2.35876	1.3197	1.96687	2.08035	3.51099	2.13423	-2.0369	-2.44829	-0.819438	-1.36479
10669	QTS_10669	FFUJ_00818	FFM5_00846	FFMR_01340	FFC1_00884	FFB14_03912	FFB20_15310	FFE2_00888	FFFS_00886	FFNC_00885	FRV6_03594	uncharacterized protein	7.18113	7.0567	6.15587	7.80469	6.88498	6.88595	6.70002	6.48411	6.34585	7.26492	6.87642	5.00671	5.89953	5.12804	6.31178	5.31345	5.29938	5.19387	6.47076	6.22341	6.48463	5.73315	5.13904	5.30636	5.78507	5.21095	5.7293	6.02166	4.99142	5.43037	4.87817	5.16843	5.36608	2.17443	1.15717	1.02783	1.49291
5081	QTS_5081	FFUJ_00821	FFM5_00851	FFMR_01336	FFC1_00889	FFB14_03907	FFB20_13944	FFE2_00893	FFFS_00891	FFNC_00890	FRV6_03598	related to DRPLA protein	3.08479	2.99321	3.26814	0.981137	3.17288	4.50824	1.39286	3.03353	0.914809	2.40341	2.5753	4.31067	5.78043	4.99826	2.11715	4.04571	4.24546	2.95851	4.52717	2.411	5.56726	4.09616	4.91998	5.25648	6.07099	4.68512	5.90578	5.44543	4.52182	5.50108	4.02661	5.02363	5.13569	-1.22588	-2.78722	-1.73012	-1.13602
2273	QTS_2273	FFUJ_00827	FFM5_00857	FFMR_01330	FFC1_00895	FFB14_03901	FFB20_13936	FFE2_00899	FFFS_00899	FFNC_00898	FRV6_03604	uncharacterized protein	4.51635	4.71985	4.74205	5.38929	5.76023	5.81194	4.47742	4.56947	3.98744	4.5916	4.85657	5.75881	5.82958	5.44841	4.4739	5.62301	5.45056	5.68608	4.78823	5.6079	6.12418	5.47906	3.95203	4.67518	4.84021	4.54725	4.16557	5.16874	4.66192	4.2502	4.06957	4.60709	4.49378	-1.24246	-1.10972	-0.706354	0.915394
3061	QTS_3061	FFUJ_00845	FFM5_00875	FFMR_01311	FFC1_00913	FFB14_03883	FFB20_15824	FFE2_00918	FFFS_00917	FFNC_00916	FRV6_03622	uncharacterized protein	3.00001	5.15636	4.46606	3.68609	5.37685	3.36599	1.6939	2.58123	2.22604	3.83247	3.5385	4.76224	5.19161	5.77819	5.06471	5.81669	4.03952	3.51266	5.36971	7.45036	6.10188	5.30876	3.87615	3.99776	4.75926	4.65862	5.02315	4.87884	3.38565	3.32297	4.14222	3.51836	4.1563	-1.76223	-0.0352578	-1.31213	-1.37862
921	QTS_921	FFUJ_00848	FFM5_00879	FFMR_01307	FFC1_00917	FFB14_03879	FFB20_15820	FFE2_00922	FFFS_00921	FFNC_00920	FRV6_03626	uncharacterized protein	3.2271	2.97762	3.19149	3.22179	4.9873	5.46316	3.22982	5.01763	2.86658	1.75242	3.59349	4.20761	3.33451	5.31645	4.53003	5.25619	5.05184	3.96488	5.95283	3.73547	3.49474	4.48445	5.83249	5.62726	7.67445	6.54295	8.02237	8.21224	4.61287	6.69463	4.35749	5.58476	6.31615	-0.980508	-0.35689	-2.12496	-1.30824
7436	QTS_7436	FFUJ_00859	FFM5_00890	FFMR_01296	FFC1_00928	FFB14_03868	FFB20_09876	FFE2_00933	FFFS_00932	FFNC_00931	FRV6_03637	related to CCAAT-binding factor HAPB protein	6.55829	7.02046	6.26413	6.92723	7.141	7.15544	5.97792	5.49239	5.30087	5.87115	6.37089	7.2351	7.59863	7.5454	7.09712	7.57428	7.4404	7.27387	6.88093	7.2162	7.41441	7.32763	6.49081	6.5905	7.15058	6.56948	6.97743	7.35942	6.26657	6.67432	6.22621	6.29487	6.66002	-0.676802	-0.578175	-1.28127	-0.169883
2169	QTS_2169	FFUJ_00868	FFM5_00899	FFMR_01287	FFC1_00937	FFB14_03858	FFB20_09867	FFE2_00942	FFFS_00941	FFNC_00940	FRV6_03645	related to cullulin 3	4.95694	4.62095	4.25561	5.37914	4.62988	4.39761	4.32693	5.1615	4.2417	4.4138	4.6384	4.2821	4.95998	4.99624	5.00718	4.74161	4.92914	3.97803	4.96828	4.3365	4.62159	4.68206	4.09342	4.67056	4.51245	4.06196	4.2267	4.81706	4.42783	4.51473	4.25095	4.15234	4.3728	0.674845	-0.339033	-0.740629	0.371965
9463	QTS_9463	FFUJ_00883	FFM5_00914	FFMR_01272	FFC1_00952	FFB14_03842	FFB20_09852	FFE2_00957	FFFS_00956	FFNC_00955	FRV6_03660	probable NOC4 nucleolar protein, forms a complex with Nop14p that mediates maturation and nuclear export of 40S ribosomal subunits	4.81933	4.89073	5.12059	5.37347	5.57821	4.48025	5.45232	5.89079	5.49704	5.25087	5.23536	4.28346	4.47045	4.52754	4.51533	4.32899	4.35466	4.53812	4.6783	4.37904	5.89735	4.59733	4.69467	4.84872	4.30424	4.98347	4.69076	4.2767	4.51982	4.64215	4.41338	4.9936	4.63675	0.535868	0.420281	0.593053	0.858143
11147	QTS_11147	FFUJ_00890	FFM5_00921	FFMR_01265	FFC1_00959	FFB14_03835	FFB20_09845	FFE2_00964	FFFS_00963	FFNC_00962	FRV6_03667	uncharacterized protein	4.86418	5.84589	4.60377	4.93098	5.30924	5.29273	4.06624	3.90625	3.35213	4.29427	4.64657	5.5117	5.63602	5.58706	4.74166	5.44027	5.134	4.97424	4.97504	5.14719	5.3534	5.25006	4.68533	5.90764	5.32629	4.71497	4.6362	5.16775	5.50112	4.84491	4.74936	4.754	5.02876	-0.647519	0.209871	-0.983287	0.189323
2225	QTS_2225	FFUJ_00897	FFM5_00928	FFMR_01258	FFC1_00966	FFB14_03828	FFB20_09838	FFE2_00971	FFFS_00970	FFNC_00969	FRV6_03674	probable NHP6B - nonhistone chromosomal protein	10.6401	10.4423	10.3729	8.00884	9.67782	9.60598	9.35616	9.49281	9.82016	10.6406	9.80576	9.39346	9.60058	9.91206	8.99213	9.52039	9.38894	9.3597	9.68737	9.49779	9.91964	9.52721	10.4248	10.2016	10.965	10.6913	10.7185	10.8651	9.70399	10.4275	10.0571	11.2857	10.5341	1.24667	0.841698	0.460842	-0.983291
7372	QTS_7372	FFUJ_00922	FFM5_00954	FFMR_01233	FFC1_00993	FFB14_03804	FFB20_09812	FFE2_00996	FFFS_00995	FFNC_00994	FRV6_03701	related to acetate regulatory DNA binding protein FacB	6.61121	6.43453	5.83107	5.66506	6.35655	6.58489	4.92652	4.99182	4.62302	5.43274	5.74574	5.90133	5.6045	5.07123	5.98308	6.00748	6.22735	4.47649	5.70436	5.92626	5.63718	5.65393	5.43998	4.76039	4.66729	4.49292	4.82152	4.93177	3.87088	4.32917	3.93868	4.44227	4.56949	0.709877	0.830035	0.759837	-0.318025
3380	QTS_3380	FFUJ_00944	FFM5_00977	FFMR_01210	FFC1_01017	FFB14_03781	FFB20_06104	FFE2_01019	FFFS_01018	FFNC_01017	FRV6_03723	uncharacterized protein	0.41377	1.26056	0.829535	0.816253	0.474795	0.184902	0.579109	1.13958	0.138618	0.638146	0.647526	1.19042	0.273605	0.578064	0.244133	0.391645	0.572715	0.364115	0.440236	0.453066	0.86237	0.537037	1.10129	1.76256	1.33013	0.465534	1.56956	1.51326	1.76339	1.08818	1.39751	1.01954	1.3011	-0.776649	0.98695	0.25147	0.57212
9348	QTS_9348	FFUJ_00949	FFM5_00982	FFMR_01205	FFC1_01022	FFB14_03776	FFB20_06109	FFE2_01024	FFFS_01023	FFNC_01022	FRV6_03728	uncharacterized protein	0.952969	0.636721	0.594186	1.30938	1.47976	1.18608	0.879525	0.514607	0.197826	0.133858	0.788491	1.29717	1.76729	0.323519	0.831252	1.69701	1.27522	0.702722	1.45067	0.551864	0.261294	1.0158	1.15326	1.32048	1.34751	0.814326	1.4766	1.57395	2.45268	0.924665	0.858104	0.491669	1.24133	-0.344204	-1.13057	0.270668	0.478128
3532	QTS_3532	FFUJ_00985	FFM5_01018	FFMR_01169	FFC1_01058	FFB14_03740	FFB20_06145	FFE2_01060	FFFS_01059	FFNC_01058	FRV6_03763	related to C-type cyclin	6.04439	6.09555	6.15043	6.1103	6.30062	5.28439	5.8005	5.72625	5.35684	5.68171	5.8551	5.10819	5.5249	5.32231	5.41465	5.45031	5.16109	5.72486	5.25802	5.36867	5.91678	5.42498	5.38918	5.35002	5.4648	5.85228	5.22576	5.25237	5.29561	5.45309	5.32545	5.62789	5.42364	0.936195	0.570649	0.828116	0.695654
8399	QTS_8399	FFUJ_00995	FFM5_01028	FFMR_01158	FFC1_01069	FFB14_03729	FFB20_06155	FFE2_01070	FFFS_01069	FFNC_01068	FRV6_03773	related to C2H2 finger domain protein (Gli3)	4.55	5.38572	5.31131	4.52444	4.82297	5.13499	4.59732	5.08466	4.34048	5.66877	4.94207	5.52842	5.49256	5.2117	4.81804	5.20317	4.97898	5.28883	4.93995	4.77788	5.09888	5.13384	4.42743	4.51218	4.53173	5.04013	4.69185	4.64419	4.42714	4.70789	4.61395	4.40322	4.59997	-0.978429	-0.106831	0.0996091	-0.293598
7123	QTS_7123	FFUJ_01031	FFM5_01064	FFMR_01121	FFC1_01105	FFB14_03693	FFB20_06191	FFE2_01106	FFFS_01105	FFNC_01105	FRV6_03807	related to YTH1 Protein of the 3` processing complex	5.22211	5.08292	5.16351	5.52872	5.19896	5.36768	4.84471	4.98853	4.66238	4.27296	5.03325	5.6613	5.55707	5.89328	5.51044	5.47336	5.11622	5.83378	5.64865	5.48307	5.49972	5.56769	4.48877	4.45367	4.49494	4.85071	4.4483	4.73849	4.37968	4.69099	4.50425	3.84519	4.4895	-0.439193	-0.474158	-0.729773	0.0182784
2	QTS_2	FFUJ_01033	FFM5_01066	FFMR_01119	FFC1_01107	FFB14_03691	FFB20_06193	FFE2_01108	FFFS_01107	FFNC_01107	FRV6_03809	uncharacterized protein	7.03177	6.6336	6.14304	7.595	7.07345	7.90853	5.51748	4.79225	5.06783	4.8561	6.26191	7.944	8.7659	8.73006	7.9595	8.468	8.34318	8.5264	7.61573	7.80505	8.44058	8.25984	7.60951	8.27224	8.47982	7.71037	7.70849	8.43061	6.99843	7.49691	7.60692	7.38019	7.76935	-0.912227	-2.1323	-2.58702	-0.3645
810	QTS_810	FFUJ_01045	FFM5_01078	FFMR_01107	FFC1_01119	FFB14_03679	FFB20_11961	FFE2_01123	FFFS_01122	FFNC_01119	FRV6_03821	uncharacterized protein	4.5092	4.14289	3.55418	5.00199	4.44118	4.21474	3.9082	4.20646	3.98444	4.97542	4.29387	4.06531	4.64154	4.42564	3.85035	4.5002	4.62365	3.5928	3.89122	4.10762	3.84653	4.15449	3.69731	3.84678	3.79022	3.35959	3.9133	4.03072	4.1053	3.78842	3.53422	3.66676	3.77326	0.443882	-0.498653	-0.871457	1.15164
1139	QTS_1139	FFUJ_01051	FFM5_01084	FFMR_01101	FFC1_01125	FFB14_03673	FFB20_11967	FFE2_01129	FFFS_01128	FFNC_01125	FRV6_03828	uncharacterized protein	1.04569	1.5616	0.997154	1.43647	1.08673	0.907912	0.560533	0.598413	0.828291	0.100009	0.91228	1.21086	1.48888	1.2758	0.773141	0.999569	1.35702	0.126966	0.937133	0.558654	0.233775	0.896179	1.32375	1.36665	1.19054	1.0969	0.720462	0.781878	1.07527	1.24328	0.989768	1.2175	1.1006	-0.165162	0.0727199	-0.278646	0.663325
7922	QTS_7922	FFUJ_01061	FFM5_01094	FFMR_01091	FFC1_01135	FFB14_03663	FFB20_11977	FFE2_01139	FFFS_01138	FFNC_01135	FRV6_03838	related to transcription factor NUC-1	5.72458	5.50642	5.66954	5.9426	6.1545	5.56071	5.32559	4.61829	4.82991	5.31473	5.46469	5.50186	5.82982	6.23269	5.43971	5.56915	5.2333	5.7892	5.72506	5.65768	6.55954	5.7538	4.49491	5.04479	5.37733	4.38472	4.9467	4.94928	4.95374	4.58373	4.59975	5.15179	4.84867	0.222717	-0.323396	-0.563145	0.502889
644	QTS_644	FFUJ_01067	FFM5_01100	FFMR_01085	FFC1_01141	FFB14_03657	FFB20_11983	FFE2_01145	FFFS_01144	FFNC_01141	FRV6_03844	related to QDE3 protein (involved in gene silencing)	2.01912	2.78207	2.47118	2.82181	2.86681	2.73932	1.93785	1.80987	1.73468	2.72792	2.39106	2.73153	2.86003	2.67856	2.16052	2.544	2.24174	2.45742	2.21681	2.33323	2.7857	2.50096	2.05385	3.25038	2.73457	2.43178	2.16808	2.55691	2.7584	2.54117	2.59862	2.43754	2.55313	-0.712411	-0.0779582	-0.207376	0.661295
9655	QTS_9655	FFUJ_01082	FFM5_01115	FFMR_01070	FFC1_01156	FFB14_03642	FFB20_11998	FFE2_01160	FFFS_01159	FFNC_01156	FRV6_03884	uncharacterized protein	4.39931	4.58208	4.3151	4.87203	5.04269	5.27578	3.54143	3.525	2.89727	4.54319	4.29939	5.92983	5.90518	6.82222	5.00584	6.55596	5.89681	5.52613	5.68412	5.30314	6.75868	5.93879	4.72702	5.28049	5.91134	5.50021	5.2254	5.5772	5.38538	4.74637	4.48052	6.30917	5.31431	-1.53051	-1.3231	-2.50712	-0.133819
10177	QTS_10177	FFUJ_01093	FFM5_01127	FFMR_01057	FFC1_01169	FFB14_03630	FFB20_08918	FFE2_01173	FFFS_01172	FFNC_01169	FRV6_03873	related to purine utilization positive regulator	5.23087	5.19432	5.00186	5.73243	5.59397	5.54023	4.57128	4.64047	4.2828	4.3918	5.018	5.26498	6.09252	6.06653	5.11602	6.37243	5.67462	5.08121	5.54215	5.20778	5.64371	5.60619	4.40761	4.92301	5.21677	4.63046	4.8048	5.37273	4.98629	4.70469	4.52384	4.77558	4.83458	-0.0341077	-0.898209	-1.06467	0.616407
2406	QTS_2406	FFUJ_01094	FFM5_01128	FFMR_01056	FFC1_01170	FFB14_03629	FFB20_08919	FFE2_01174	FFFS_01173	FFNC_01170	FRV6_03872	related to GAL4-like transcriptional activator	4.45832	3.65954	3.49378	4.57368	3.45357	4.31673	2.92187	2.72336	2.796	4.66613	3.7063	3.59525	4.48142	4.71923	4.69816	4.81493	5.11184	3.06978	5.09544	3.4004	4.80716	4.37936	3.93237	4.23697	4.90687	4.04379	4.8505	5.25584	3.97674	4.53313	3.94882	4.2029	4.38879	0.863063	-0.821879	-1.22546	-0.124485
8956	QTS_8956	FFUJ_01097	FFM5_01131	FFMR_01053	FFC1_01173	FFB14_03626	FFB20_08922	FFE2_01177	FFFS_01176	FFNC_01173	FRV6_03869	related to SFH1 subunit of the RSC complex	3.98442	4.40915	4.51932	4.43291	4.79717	4.54915	4.10757	4.56599	3.52756	4.62393	4.35172	4.4317	4.74395	4.39747	4.54139	4.40298	4.55607	4.66842	4.2824	4.38674	5.32363	4.57347	3.76054	4.44793	4.31879	4.19678	4.1002	4.09327	4.01157	4.36253	4.0013	4.04389	4.13368	-0.44728	-0.334799	0.121854	-0.108478
7067	QTS_7067	FFUJ_01098	FFM5_01133	FFMR_01051	FFC1_01175	FFB14_03624	FFB20_08924	FFE2_01179	FFFS_01178	FFNC_01175	FRV6_03867	uncharacterized protein	5.87226	6.50235	5.38967	6.28671	5.94251	6.39419	5.89538	6.01464	5.90888	6.74002	6.09466	5.23166	5.92044	5.56985	6.12466	5.44059	6.02583	5.62029	5.96187	5.62359	6.94539	5.84642	5.44255	5.48234	4.95521	5.7528	5.51419	5.43267	5.48423	5.27955	5.31147	5.41636	5.40714	0.640606	0.58191	-0.180179	0.162042
11561	QTS_11561	FFUJ_01101	FFM5_01136	FFMR_01048	FFC1_01178	FFB14_03621	FFB20_08927	FFE2_01182	FFFS_01181	FFNC_01178	FRV6_03864	related to zinc finger transcription factor	3.03219	1.55949	2.1264	3.44039	2.96365	2.60338	2.56832	3.22326	1.92444	0	2.34415	2.39311	3.01464	2.68453	3.46476	2.48043	2.54227	2.80102	3.18997	2.93287	0.740634	2.62442	1.74386	1.89444	1.82515	2.00594	1.64756	2.14757	2.0391	2.30206	2.45889	0.282913	1.83475	0.639077	-1.45515	-0.558131	-0.0243696
3939	QTS_3939	FFUJ_01109	FFM5_01146	FFMR_01039	FFC1_01187	FFB14_03612	FFB20_08936	FFE2_01191	FFFS_01190	FFNC_01187	FRV6_03886	uncharacterized protein	4.71699	6.57621	6.6631	5.52417	6.28372	6.97905	5.33383	5.82551	5.00482	4.10806	5.70155	5.83325	6.94546	5.66877	5.50814	6.40655	7.3528	4.56011	6.12686	4.5563	3.90297	5.68612	5.6188	5.9357	6.31356	5.73065	7.4555	7.09353	4.17418	6.76281	5.82169	5.33697	6.02434	-1.11626	-0.369248	0.994331	0.01603
7080	QTS_7080	FFUJ_01119	FFM5_01156	FFMR_01029	FFC1_01197	FFB14_03602	FFB20_08946	FFE2_01201	FFFS_01200	FFNC_01197	FRV6_03897	probable transcription initiation factor IIB	6.48231	6.7333	6.75403	7.2852	6.15265	6.66904	6.47302	6.46627	6.57285	6.49021	6.60789	6.11293	6.56963	6.44585	6.58112	6.57615	6.87344	6.14028	6.75857	6.23201	6.58324	6.48732	6.41529	6.5203	6.4812	6.9281	6.90593	6.87768	6.46922	6.66847	6.30551	6.61095	6.61826	0.36938	0.163666	0.308186	0.704081
337	QTS_337	FFUJ_01123	FFM5_01160	FFMR_01025	FFC1_01201	FFB14_03598	FFB20_08950	FFE2_01205	FFFS_01204	FFNC_01201	FRV6_03901	uncharacterized protein	4.70884	4.4642	4.66114	4.86629	4.84479	4.80396	4.57191	5.0276	4.49392	4.4778	4.69205	4.18145	4.18498	4.42362	4.01585	4.21437	4.30578	4.04255	4.41039	4.09512	4.14	4.20141	4.43205	4.52098	4.26847	4.15678	4.66004	4.31544	4.47226	4.40275	4.04585	3.97483	4.32495	0.527391	0.279226	0.237521	0.850449
10656	QTS_10656	FFUJ_01127	FFM5_01164	FFMR_01021	FFC1_01205	FFB14_03594	FFB20_08954	FFE2_01209	FFFS_01208	FFNC_01205	FRV6_03905	probable Cys2-His2 zinc finger transcription factor ACEI	9.52502	8.00388	8.59658	8.97294	8.45868	8.51843	7.90354	7.27961	7.04517	7.92006	8.22239	8.58158	8.05881	9.47063	8.11335	8.83313	7.70201	8.29708	8.13046	8.066	8.90589	8.41589	8.00949	8.0116	7.85581	7.43715	6.97879	7.60145	8.18966	7.18185	7.20085	8.11388	7.65805	0.943441	-0.0549311	-0.874045	0.859591
8368	QTS_8368	FFUJ_01147	FFM5_01184	FFMR_01001	FFC1_01225	FFB14_03574	FFB20_08974	FFE2_01229	FFFS_01229	FFNC_01225	FRV6_03924	related to COP9 signalosome subunit 4	5.5522	4.61301	4.58104	5.05523	4.67659	4.87092	4.80097	5.15601	4.50407	4.93106	4.87411	4.85038	4.84054	5.42757	5.1441	5.25899	5.1295	4.4138	5.398	4.69492	4.85817	5.0016	4.83559	5.25474	4.99457	4.73651	5.18307	5.04605	5.1573	4.91997	4.65047	5.0867	4.9865	0.701817	-0.227532	-0.846529	-0.0888688
3772	QTS_3772	FFUJ_01156	FFM5_01193	FFMR_00992	FFC1_01234	FFB14_03565	FFB20_08983	FFE2_01238	FFFS_01238	FFNC_01234	FRV6_03933	uncharacterized protein	4.64196	3.70191	3.97098	3.89723	4.12951	3.88536	3.79202	4.81567	4.35653	2.97834	4.01695	2.82877	3.70303	3.04098	3.59399	2.69791	4.22065	3.02721	4.23106	2.86073	2.55904	3.27634	3.19431	3.34437	3.3993	3.19412	2.71969	3.86961	2.64117	3.62674	2.88505	1.86135	3.07357	1.81318	-0.00111928	0.930006	0.303244
1922	QTS_1922	FFUJ_01203	FFM5_01240	FFMR_00945	FFC1_01283	FFB14_03519	FFB20_14804	FFE2_01287	FFFS_01284	FFNC_01281	FRV6_03981	related to metalloregulatory protein	5.61248	6.60214	6.46765	6.85457	6.92513	6.77675	6.28424	5.94538	5.76296	6.2652	6.34965	5.73427	5.77639	5.58828	6.19853	5.47995	5.61989	5.70509	4.90083	5.21193	4.77822	5.49934	4.71095	4.62631	4.75341	3.89759	4.50863	4.48422	4.04543	4.92226	4.66648	4.15259	4.47679	-0.121797	0.825743	0.879367	0.656042
3791	QTS_3791	FFUJ_01211	FFM5_01248	FFMR_00937	FFC1_01291	FFB14_03511	FFB20_14812	FFE2_01295	FFFS_01292	FFNC_01289	FRV6_03989	related to cell division control protein CDC18+	2.94705	4.0239	4.52796	4.55294	4.96586	3.79126	4.14442	4.0682	3.91138	3.35071	4.02837	3.48607	3.58106	3.61927	3.20017	4.36314	4.14462	3.80932	3.2774	3.11813	2.88705	3.54862	3.6652	4.4705	4.26064	4.02437	4.73996	4.45958	4.21194	4.1525	4.08695	3.78849	4.18601	-0.539026	0.442841	0.908686	1.35278
3082	QTS_3082	FFUJ_01222	FFM5_01260	FFMR_00925	FFC1_01303	FFB14_03499	FFB20_14824	FFE2_01307	FFFS_01304	FFNC_01301	FRV6_04001	uncharacterized protein	4.19814	3.96228	3.69048	5.28491	3.12729	0	3.88962	3.91297	6.1621	3.79094	3.80187	3.96805	4.4417	4.40407	5.10693	3.35026	0	3.20169	4.10779	5.88692	3.06058	3.7528	4.5935	6.00899	6.4432	5.19709	4.43819	0	4.32855	4.33919	6.36426	3.59529	4.53083	0.230087	-0.479415	-0.713588	0.177976
7693	QTS_7693	FFUJ_01229	FFM5_01267	FFMR_00918	FFC1_01310	FFB14_03492	FFB20_05065	FFE2_01315	FFFS_01313	FFNC_01308	FRV6_04009	related to component of the anaphase promoting complex	2.72743	3.15352	2.89472	4.19194	3.02684	3.7357	2.8001	3.19457	2.42546	3.02414	3.11744	3.00496	3.77337	3.84717	4.02692	3.87596	4.12501	2.68322	3.74545	3.61285	3.36973	3.60646	3.67879	4.2129	4.3176	3.76118	3.84713	4.17486	3.77275	3.92817	3.6836	3.53016	3.89071	-0.277529	-0.619857	-0.952442	0.165026
7164	QTS_7164	FFUJ_01230	FFM5_01268	FFMR_00917	FFC1_01311	FFB14_03491	FFB20_05066	FFE2_01316	FFFS_01314	FFNC_01309	FRV6_04010	uncharacterized protein	6.46857	5.89304	5.64242	5.92022	5.46715	5.73774	4.84456	5.1877	4.77189	5.41062	5.53439	6.95964	7.03785	6.65907	6.74676	6.75475	6.64778	6.40079	6.59809	6.17604	6.30988	6.62907	5.39199	5.74935	6.3506	5.74185	6.2038	6.50052	5.32346	6.07163	5.38992	5.3473	5.80704	-0.491072	-1.14482	-1.01665	-0.826534
564	QTS_564	FFUJ_01255	FFM5_01293	FFMR_00892	FFC1_01336	FFB14_03461	FFB20_05091	FFE2_01342	FFFS_01344	FFNC_01335	FRV6_04034	related to cercosporin resistance protein	6.30171	4.09842	4.26778	4.43261	4.34289	4.22515	3.59902	4.12771	3.09872	3.66319	4.21572	6.38055	4.84966	4.55758	4.50978	4.35002	4.2616	4.9258	4.49106	4.57705	5.07657	4.79797	5.17766	3.75573	3.70899	3.441	3.34423	3.84917	3.66173	3.6226	3.44264	3.17663	3.71804	-0.0788376	-0.751245	-0.289806	-0.0771661
15709	QTS_15709	n.d.	FFM5_01309	FFMR_00876	FFC1_01353	n.d.	FFB20_05107	FFE2_01359	n.d.	FFNC_01352	n.d.	related to H+-transporting ATP synthase	0	9.60521	9.56063	10.1603	0	9.15244	9.73207	0	10.0058	0	5.82164	0	8.99206	8.49807	9.19103	0	8.28157	8.83583	0	9.19585	0	5.29944	0	8.71884	8.47155	9.29934	0	8.41823	8.41587	0	8.75416	0	5.2078	0	0.613149	1.06255	0.969278
8201	QTS_8201	FFUJ_01281	FFM5_01323	FFMR_00862	FFC1_01368	FFB14_03445	FFB20_05121	FFE2_01373	FFFS_01360	FFNC_01366	FRV6_04053	related to LIM homeobox protein	4.68961	5.66151	5.9938	5.36068	6.04067	5.8856	5.22696	4.70112	4.90129	5.13501	5.35962	5.88128	6.17351	6.19323	5.74141	6.33272	6.07458	5.57145	6.05418	5.49418	5.83828	5.93548	5.07622	5.34603	6.04704	5.53512	5.83259	6.16263	5.28924	5.71166	5.32602	5.03758	5.53641	-1.19166	-0.511994	-0.199429	-0.380727
10285	QTS_10285	FFUJ_01287	FFM5_01329	FFMR_00856	FFC1_01374	FFB14_03439	FFB20_05127	FFE2_01379	FFFS_01366	FFNC_01372	FRV6_04059	related to TAF(II) complex (TBP-associated protein complex) component	4.99023	4.82131	4.59766	5.30362	4.6018	4.68148	4.6792	5.50468	5.12725	4.94097	4.92482	4.82595	5.13786	5.40236	5.38794	5.17612	5.55889	5.02224	5.42052	4.56887	4.84664	5.13474	5.11655	5.10096	5.11473	5.39946	5.12829	5.22135	5.13846	5.23979	4.8703	5.04915	5.1379	0.164275	-0.316549	-0.804698	-0.0843144
7600	QTS_7600	FFUJ_01294	FFM5_01336	FFMR_00849	FFC1_01381	FFB14_03432	FFB20_05134	FFE2_01386	FFFS_01373	FFNC_01379	FRV6_04066	related to arsenite-resistance protein 2	5.08404	5.59133	5.93845	5.81564	6.1273	5.68967	5.49868	5.6686	5.05579	5.44956	5.59191	5.93788	5.89084	5.89376	5.39074	5.97771	5.53907	5.93779	5.43707	5.86523	5.69361	5.75637	5.03687	5.39622	5.67318	5.71279	5.43192	5.51347	5.22423	5.45409	5.17873	5.14244	5.37639	-0.853833	-0.299511	0.0446831	0.424906
3843	QTS_3843	FFUJ_01305	FFM5_01347	FFMR_00838	FFC1_01392	FFB14_03421	FFB20_05145	FFE2_01397	FFFS_01384	FFNC_01390	FRV6_04076	related to transcription initiation factor TFIIF subunit	4.88068	5.76438	5.00859	4.89439	4.93943	5.36068	4.67851	5.05644	4.66857	5.7284	5.09801	5.06766	5.41523	5.5244	5.44454	5.39165	5.57964	5.3141	5.31744	4.94456	5.38177	5.3381	4.92954	5.24761	4.91759	5.03772	5.24293	5.13861	4.78323	4.79287	4.69548	5.19991	4.99855	-0.186989	0.349143	-0.515809	-0.550155
7461	QTS_7461	FFUJ_01306	FFM5_01348	FFMR_00837	FFC1_01393	FFB14_03420	FFB20_05146	FFE2_01398	FFFS_01385	FFNC_01391	FRV6_04077	uncharacterized protein	5.48979	5.69084	5.15875	5.60355	5.28718	5.72204	5.04235	4.79362	4.63809	6.33114	5.37574	5.05765	5.3088	5.43291	5.61193	5.3898	5.88108	4.73022	5.5102	4.84262	6.05588	5.38211	5.01381	5.15966	4.9311	4.97194	5.3779	5.4942	4.98622	5.16042	4.86778	5.65592	5.16189	0.432145	0.382041	-0.27416	-0.0083815
3571	QTS_3571	FFUJ_01329	FFM5_01371	FFMR_00814	FFC1_01416	FFB14_03397	FFB20_05169	FFE2_01421	FFFS_01408	FFNC_01414	FRV6_04100	uncharacterized protein	7.12174	7.42678	7.94724	7.57315	7.85032	7.42344	7.59453	6.99852	6.87504	6.62864	7.34394	1.77895	6.52381	2.54926	1.93524	0.614333	2.91471	2.56593	4.87634	4.45891	0.998933	2.92164	6.79462	6.24223	6.39842	5.52219	6.60273	7.50856	5.50616	5.81712	6.68908	6.39465	6.34758	5.34279	0.902977	5.39798	5.63791
10411	QTS_10411	FFUJ_01336	FFM5_01378	FFMR_00807	FFC1_01423	FFB14_03390	FFB20_05176	FFE2_01428	FFFS_01415	FFNC_01421	FRV6_04107	related to negative acting factor	4.15023	4.74447	3.92507	4.80663	4.83511	4.70866	4.46377	4.0769	3.97566	5.21114	4.48977	3.80772	4.13049	4.19782	4.50171	4.35774	4.36922	4.12463	4.36634	4.09519	4.69019	4.2641	3.44094	3.64409	3.31494	2.90118	3.56282	3.64257	4.13476	3.68892	3.43985	3.78805	3.55581	0.342519	0.613987	-0.272749	0.304927
8074	QTS_8074	FFUJ_01357	FFM5_01398	FFMR_00787	FFC1_01443	FFB14_03370	FFB20_12627	FFE2_01448	FFFS_01435	FFNC_01441	FRV6_04127	uncharacterized protein	3.18052	2.91185	3.73688	4.62285	4.19595	3.95451	3.60892	3.86145	3.4587	3.65646	3.71881	3.99138	4.06806	4.14017	4.82323	4.18213	4.19643	3.89899	4.78833	4.27162	4.6678	4.30281	3.29206	3.44835	4.0136	3.44549	4.17312	4.35592	3.36108	4.07945	3.31264	4.26254	3.77442	-0.810861	-1.15621	-0.403298	-0.200381
9708	QTS_9708	FFUJ_01364	FFM5_01405	FFMR_00780	FFC1_01450	FFB14_03363	FFB20_12634	FFE2_01455	FFFS_01442	FFNC_01448	FRV6_04133	uncharacterized protein	5.51563	1.94627	4.76629	4.55381	4.2549	5.46686	5.54536	7.05926	4.78151	3.82824	4.77181	3.3309	3.97814	3.32554	4.21207	4.42676	3.30634	4.22564	4.21548	4.08423	3.48122	3.85863	4.35166	4.75505	5.47139	5.43328	4.07835	5.29256	6.11456	6.14261	5.30442	5.2861	5.223	2.18474	-2.03187	1.44075	0.341738
4656	QTS_4656	FFUJ_01365	FFM5_01406	FFMR_00779	FFC1_01451	FFB14_03362	FFB20_12635	FFE2_01456	FFFS_01443	FFNC_01449	FRV6_04134	related to Protein esc1	5.47943	5.1651	5.70097	5.98769	5.49757	6.0728	4.88909	5.35558	4.1129	4.84007	5.31012	6.75789	7.05969	6.36069	6.03119	6.51984	6.12678	6.20384	6.23268	5.83964	6.97015	6.41024	5.09057	5.33884	6.46479	5.68091	5.70995	6.36901	5.8484	5.52672	5.16136	5.524	5.67145	-1.27846	-1.89459	-0.659719	-0.0435031
5801	QTS_5801	FFUJ_01368	FFM5_01409	FFMR_00776	FFC1_01454	FFB14_03359	FFB20_12638	FFE2_01459	FFFS_01446	FFNC_01452	FRV6_04137	related to UPC2 - regulatory protein involved in control of sterol uptake	5.18438	5.88017	6.27685	5.72378	5.65733	5.80195	4.97422	6.15586	4.53488	6.07173	5.62611	7.11352	6.80626	6.94527	5.50061	6.3544	5.96746	6.21373	5.60258	5.88046	7.85753	6.42418	5.55587	5.7731	5.97592	5.96626	5.7629	5.88705	5.86032	5.59564	5.44539	5.75736	5.75798	-1.92915	-0.926086	-0.66842	0.223166
16096	QTS_16096	n.d.	n.d.	n.d.	FFC1_01462	n.d.	FFB20_12647	FFE2_01467	n.d.	FFNC_01459	n.d.	uncharacterized protein	0	0	0	6.46155	0	7.15203	4.84587	0	6.13536	0	2.45948	0	0	0	5.86	0	8.18805	6.80824	0	6.59981	0	2.74561	0	0	0	6.14372	0	6.66206	6.91026	0	7.51102	0	2.72271	0	0	0	0.601547
6321	QTS_6321	FFUJ_01374	FFM5_01416	FFMR_00769	FFC1_01463	FFB14_03353	FFB20_12648	FFE2_01468	FFFS_01454	FFNC_01460	FRV6_04143	uncharacterized protein	3.97632	5.19746	5.17154	4.68798	5.07189	4.58783	5.42558	5.12396	5.48702	5.70329	5.04329	4.87561	4.98194	4.91173	4.97654	4.82502	4.95561	5.06016	4.82408	4.77643	4.36046	4.85476	4.76427	4.89303	4.70498	4.82051	4.89082	5.00551	4.5051	4.85461	4.54835	4.73137	4.77185	-0.899295	0.215517	0.2598	-0.288558
9672	QTS_9672	FFUJ_01379	FFM5_01421	FFMR_00764	FFC1_01468	FFB14_03348	FFB20_14900	FFE2_01473	FFFS_01459	FFNC_01465	FRV6_04148	related to splicing factor 3A subunit 2	5.17924	5.8381	5.87736	6.0057	5.82587	5.72097	5.61893	5.43793	5.98425	5.97294	5.74613	5.32061	5.53446	5.50799	5.71889	5.10977	5.24345	5.72387	5.76458	5.37661	5.30941	5.46096	5.35591	5.377	5.12096	5.82708	5.55856	5.06132	5.68913	5.44779	5.22962	5.42372	5.40911	-0.141378	0.303643	0.369373	0.286811
9998	QTS_9998	FFUJ_01386	FFM5_01428	FFMR_00757	FFC1_01475	FFB14_03341	FFB20_14893	FFE2_01481	FFFS_01466	FFNC_01472	FRV6_04155	related to ubiquitin--protein ligase	4.26634	4.58795	4.25352	4.96436	5.22909	5.54926	3.91909	4.23883	3.63744	3.7218	4.43677	5.63159	5.68517	5.30437	5.15918	5.61451	5.47482	5.7984	5.40062	5.48445	5.63381	5.51869	3.57031	4.263	4.29027	3.9966	4.14542	4.52157	4.06602	3.98483	3.93862	3.72119	4.04978	-1.36525	-1.09721	-1.05084	-0.194824
6790	QTS_6790	FFUJ_14410	FFM5_01435	FFMR_00750	FFC1_01482	FFB14_03334	FFB20_14886	FFE2_01488	FFFS_01473	FFNC_01479	FRV6_04161	uncharacterized protein	5.82548	6.71951	6.33815	6.59256	6.30299	6.09307	6.10961	5.80341	6.16822	5.8266	6.17796	6.29883	6.7731	6.38135	6.42244	6.2662	6.52066	6.12931	6.59476	6.35234	6.37514	6.41141	5.92967	6.37681	6.30659	6.4583	6.23599	6.43413	6.19624	6.70054	6.03161	6.03367	6.27035	-0.473344	-0.0535876	-0.0431923	0.17012
2534	QTS_2534	FFUJ_01395	FFM5_01438	FFMR_00747	FFC1_01485	FFB14_03331	FFB20_14883	FFE2_01491	FFFS_01476	FFNC_01482	FRV6_04164	related to GTPase-activating protein of the rho/rac family (LRG1 protein)	4.0499	4.21541	4.11571	4.33719	4.37449	4.85895	3.56084	3.55308	2.79913	3.63758	3.95023	4.85505	5.14292	4.95805	4.27693	5.09141	4.90799	4.74651	4.58262	4.62719	4.90474	4.80934	3.55812	4.36524	4.3652	3.62531	3.72893	4.32663	4.26136	4.13031	3.90448	3.44201	3.97076	-0.805147	-0.927513	-0.842346	0.0602618
8248	QTS_8248	FFUJ_01419	FFM5_01463	FFMR_00722	FFC1_01510	FFB14_03306	FFB20_04618	FFE2_01516	FFFS_01501	FFNC_01507	FRV6_04187	uncharacterized protein	6.48012	6.89695	6.86411	7.21964	7.33268	7.16351	6.58373	7.49027	5.89372	7.00126	6.8926	6.79578	7.02289	7.36581	6.92709	7.25242	6.95518	7.13473	7.28517	7.02206	7.4245	7.11856	5.81362	6.35596	6.30535	5.90634	6.41387	6.45091	6.00081	6.33556	5.9513	6.14939	6.16831	-0.315663	-0.125939	-0.501703	0.292552
2055	QTS_2055	FFUJ_01443	FFM5_01487	FFMR_00697	FFC1_01534	FFB14_03282	FFB20_04594	FFE2_01540	FFFS_01525	FFNC_01531	FRV6_04211	uncharacterized protein	5.40815	4.59721	5.50097	4.90231	5.18055	4.4182	4.77038	5.70232	5.34111	5.59124	5.14124	4.59246	4.89579	5.07533	5.02334	4.80495	4.65363	5.11354	5.04565	4.68924	4.97647	4.88704	4.22452	4.44066	4.29476	5.32022	4.53099	4.32704	4.22517	4.56315	4.27529	3.75388	4.39557	0.815691	-0.298583	0.425643	-0.121034
3269	QTS_3269	FFUJ_01455	FFM5_01501	FFMR_00682	FFC1_01548	FFB14_03268	FFB20_04579	FFE2_01554	FFFS_01539	FFNC_01545	FRV6_04223	uncharacterized protein	3.21499	4.41374	3.48438	3.43717	3.37791	3.97417	3.26385	2.88643	3.13427	4.4043	3.55912	3.81831	4.07628	4.33635	3.7144	4.88131	4.3794	3.61357	4.15317	3.34422	3.90228	4.02193	3.73202	4.11408	4.13109	3.44834	4.72482	4.43137	3.64675	3.84767	3.57331	4.64946	4.02989	-0.60332	0.337459	-0.851972	-0.277229
9242	QTS_9242	FFUJ_01470	FFM5_01517	FFMR_00666	FFC1_01564	FFB14_03252	FFB20_04562	FFE2_01570	FFFS_01555	FFNC_01561	FRV6_04239	uncharacterized protein	6.0825	7.3425	7.68432	6.14494	7.43269	7.57969	6.30129	6.39801	6.48032	5.86352	6.73098	6.25236	6.92875	6.7099	5.87875	6.17563	6.22042	7.25111	6.69587	6.56974	6.5043	6.51868	5.78027	5.50604	5.79504	6.06172	6.48176	5.97046	5.393	5.52277	5.18994	6.36569	5.80667	-0.169856	0.413752	0.974424	0.266189
5749	QTS_5749	FFUJ_01489	FFM5_01537	FFMR_00646	FFC1_01584	FFB14_03232	FFB20_04542	FFE2_01590	FFFS_01575	FFNC_01581	FRV6_04259	related to Zn(II)2Cys6 transcriptional activator	4.86909	4.50027	5.67014	3.71551	5.74493	4.25161	3.0508	3.33848	2.73255	5.85163	4.3725	7.02742	6.51562	6.24489	4.60964	6.21011	5.39969	5.5906	4.40858	5.62166	6.38157	5.80098	5.04392	5.0351	5.69431	4.25591	5.09278	4.71999	4.13773	4.18901	4.28275	5.19383	4.76453	-2.15833	-2.01536	-0.574755	-0.894134
8505	QTS_8505	FFUJ_01494	FFM5_01542	FFMR_00641	FFC1_01589	FFB14_12070	FFB20_04537	FFE2_01595	FFFS_01580	FFNC_01586	FRV6_04264	related to transcriptional repressor	7.92221	10.2241	9.76713	8.88852	10.2987	9.50846	10.112	9.67667	9.81529	9.95128	9.61643	8.78002	9.75951	9.44271	7.72718	10.5155	9.66547	9.83797	7.81313	9.12854	9.09393	9.1764	6.14555	7.42255	8.49138	8.31834	8.3777	8.87907	7.81236	6.71547	6.72139	7.44766	7.63315	-0.857815	0.46456	0.324422	1.16134
5966	QTS_5966	FFUJ_01499	FFM5_01547	FFMR_00636	FFC1_01594	FFB14_12065	FFB20_04532	FFE2_01600	FFFS_01585	FFNC_01591	FRV6_04269	uncharacterized protein	4.60288	3.15234	3.36212	5.36865	4.25862	4.25269	3.15306	3.46607	2.98993	3.71934	3.83257	4.15763	4.41675	4.4158	4.03995	4.44508	4.25651	4.35517	4.66457	4.80085	6.73992	4.62922	4.00387	4.67684	4.57055	4.24076	4.18233	4.10887	4.65578	4.32115	4.50797	3.87059	4.31387	0.445259	-1.2644	-1.05368	1.32871
2679	QTS_2679	FFUJ_01501	FFM5_01549	FFMR_00634	FFC1_01596	FFB14_12063	FFB20_04530	FFE2_01602	FFFS_01587	FFNC_01593	FRV6_04271	related to GATA transcription factor	7.58373	6.15574	6.93004	7.49244	7.12902	6.16626	6.60282	7.40191	6.08385	6.79964	6.83454	7.05113	7.12996	6.84664	6.9417	6.4596	6.61332	7.16873	7.19399	6.3026	7.6631	6.93708	5.74242	5.78396	7.18666	6.50363	6.06785	6.51217	5.8768	6.00816	5.42515	5.6246	6.07314	0.532597	-0.974222	0.0833957	0.550733
7663	QTS_7663	FFUJ_01504	FFM5_01553	FFMR_00630	FFC1_01600	FFB14_12059	FFB20_04526	FFE2_01606	FFFS_01591	FFNC_01597	FRV6_04274	uncharacterized protein	4.13378	4.09966	4.08964	4.75784	4.85691	4.59041	3.4963	3.08131	3.1748	4.42211	4.07028	4.996	5.36573	6.05816	4.48886	6.08418	5.98029	5.16123	4.73832	5.2363	5.77473	5.38838	4.51249	5.23288	5.32566	5.16764	4.76323	5.43744	4.91462	5.03268	5.04095	4.99142	5.0419	-0.862227	-1.26607	-1.96852	0.268989
3461	QTS_3461	FFUJ_01507	FFM5_01557	FFMR_00626	FFC1_01604	FFB14_12055	FFB20_04522	FFE2_01610	FFFS_01595	FFNC_01601	FRV6_04277	related to AP-1-like transcription factor	5.26725	4.72196	4.96799	4.82769	4.65794	5.19975	4.31925	4.94407	4.39295	5.25873	4.85576	4.75374	4.65188	4.78228	4.83752	4.74798	4.87129	5.12061	5.27419	4.92425	5.88828	4.9852	5.69004	5.29585	5.33696	5.51295	5.66345	5.73862	5.19826	5.83928	5.12381	5.74206	5.51413	0.513517	0.0700791	0.185712	-0.00983248
7949	QTS_7949	FFUJ_01512	FFM5_01562	FFMR_00621	FFC1_01609	FFB14_12050	FFB20_04517	FFE2_01615	FFFS_01600	FFNC_01606	FRV6_04282	related to transcription activator protein acu-15	6.91489	6.71772	6.49395	6.63242	5.97418	6.04603	6.21263	5.88513	6.53193	6.78946	6.41983	6.27898	6.21039	6.0003	6.35791	5.80477	5.27354	6.47013	5.61252	6.46497	7.4357	6.19092	5.48256	5.80869	5.06852	4.98797	4.61732	5.05883	5.52582	4.86533	5.1607	5.66868	5.22444	0.63591	0.507323	0.493646	0.274512
11844	QTS_11844	FFUJ_01516	FFM5_01566	FFMR_00617	FFC1_01613	FFB14_12046	FFB20_04513	FFE2_01619	FFFS_01604	FFNC_01610	FRV6_04286	related to hydrogen peroxide-inducible protein hic-5	2.89691	3.76169	3.17314	3.65024	3.76378	4.45548	2.4991	1.57014	2.45719	3.75053	3.19782	3.87391	4.68466	4.54145	4.15142	4.60669	4.71384	3.66162	3.96986	3.68246	4.5676	4.24535	3.43436	4.09038	4.18239	3.59828	3.99155	4.15675	3.67763	3.96521	3.72104	3.85641	3.8674	-0.977	-0.922972	-1.36831	-0.501184
5152	QTS_5152	FFUJ_01523	FFM5_01573	FFMR_00610	FFC1_01620	FFB14_12039	FFB20_04506	FFE2_01626	FFFS_01611	FFNC_01617	FRV6_04294	uncharacterized protein	4.63788	3.92695	3.08378	4.25315	3.81403	4.44534	3.13577	2.88746	3.04541	3.73387	3.69636	3.90513	4.43345	3.99416	4.19515	4.20425	4.66324	3.93603	4.00455	3.83688	4.7208	4.18936	3.06181	3.31402	3.58939	3.00016	3.74143	3.96016	2.88692	3.48163	3.0474	2.90293	3.29859	0.732753	-0.506499	-0.910383	0.057999
9591	QTS_9591	FFUJ_01528	FFM5_15187	FFMR_00604	FFC1_01625	FFB14_12034	FFB20_15720	FFE2_01632	FFFS_01617	FFNC_01622	FRV6_04299	related to MAK21 - protein required for 60S ribosomal subunit biogenesis	2.9728	3.92486	3.39455	4.12219	3.39121	3.69472	3.36988	2.4302	3.11942	2.62901	3.30489	3.87182	4.19922	4.0398	3.68465	3.45034	3.85689	3.88654	3.91698	3.82945	6.47039	4.12061	4.05839	4.51051	3.92243	4.68078	3.70476	3.53051	4.24759	4.26109	4.07135	4.70891	4.16963	-0.899019	-0.274357	-0.645242	0.437542
8550	QTS_8550	FFUJ_01538	FFM5_15176	FFMR_00593	FFC1_01636	FFB14_12023	FFB20_15163	FFE2_01643	FFFS_01628	FFNC_01633	FRV6_04309	related to calcineurin responsive zinc-finger protein	5.84481	6.38165	6.73497	5.94151	6.55143	6.48567	5.43833	5.72272	4.76126	4.62125	5.84836	7.12518	6.73558	7.48609	5.61669	6.70188	6.12058	6.73483	6.13455	6.44409	7.50936	6.66088	7.19921	7.37564	8.70873	8.3785	7.48456	8.05675	7.25481	6.28697	6.67761	8.30231	7.57251	-1.28037	-0.353931	-0.75112	0.324825
269	QTS_269	FFUJ_01547	FFM5_15166	FFMR_00583	FFC1_01646	FFB14_12013	FFB20_15153	FFE2_01653	FFFS_01638	FFNC_01643	FRV6_04318	related to zinc finger protein crol gamma	4.82839	5.80084	5.75501	5.15714	5.83292	5.71667	4.73877	5.29304	4.56515	5.10656	5.27945	4.88145	5.38768	5.75008	4.71001	5.58583	5.21527	5.53001	5.19872	5.19582	6.28767	5.37425	5.13372	5.65326	6.27921	6.7709	5.91373	6.34619	5.84454	5.00079	5.26178	5.73343	5.79375	-0.0530663	0.413164	0.00492918	0.447132
4499	QTS_4499	FFUJ_01552	FFM5_15161	FFMR_00577	FFC1_01653	FFB14_12007	FFB20_14171	FFE2_01659	FFFS_01645	FFNC_01648	FRV6_04323	related to component of histone acetyltransferase complex	6.44798	6.12162	6.20673	6.68619	5.80831	6.09723	5.61921	6.31551	5.5581	6.26727	6.11282	5.44911	5.93306	6.0638	6.00245	5.88852	6.37217	4.96032	6.03485	5.3502	6.21528	5.82698	6.21091	6.26125	5.99708	6.33953	6.13631	6.07383	6.08763	6.94194	6.01343	5.72143	6.17834	0.99887	0.188564	0.142926	0.683737
6702	QTS_6702	FFUJ_01565	FFM5_15147	FFMR_00563	FFC1_01667	FFB14_11993	FFB20_14185	FFE2_01673	FFFS_01659	FFNC_01662	FRV6_04337	related to nasopharyngeal carcinoma susceptibility protein LZ16	4.43131	4.37211	4.11656	5.03305	4.44509	5.12796	4.37998	4.75029	3.5995	3.11459	4.33704	5.06554	5.384	5.15394	5.20897	4.69119	5.37248	5.20253	4.94786	4.95577	4.64331	5.06256	4.35481	4.88371	4.52863	3.80297	3.96854	4.74375	4.49847	4.44065	4.29821	3.26561	4.27854	-0.634229	-1.01189	-1.03737	-0.175913
8906	QTS_8906	FFUJ_01566	FFM5_15146	FFMR_00562	FFC1_01668	FFB14_11992	FFB20_14186	FFE2_01674	FFFS_01660	FFNC_01663	FRV6_04338	related to mating type 1-2 protein	0.578872	1.3134	1.23481	1.27112	1.761	0.616815	1.00676	1.82102	1.19711	1.35423	1.21551	0.440757	0.432069	0.566282	0.443264	1.29195	0.574242	0.565629	1.33613	0.810637	0.384244	0.684521	0.764883	0.927695	0.996162	1.50566	0.917942	0.574939	0.588132	0.99347	0.619051	1.37928	0.926721	0.138115	0.881334	0.668532	0.827857
4137	QTS_4137	FFUJ_01581	FFM5_09990	FFMR_00542	FFC1_01687	FFB14_11975	FFB20_13732	FFE2_11263	FFFS_10634	FFNC_11973	FRV6_04355	related to transcription factor nirA	4.42223	3.71793	3.4196	4.10333	3.55844	4.12902	3.29581	3.66154	3.20052	2.7696	3.6278	4.20217	4.26339	4.26478	4.38753	4.34772	4.46405	3.42282	4.43359	3.76692	4.11826	4.16712	3.66217	3.6947	3.80488	3.01346	3.94483	4.11437	3.37251	3.74554	3.03578	2.34375	3.4732	0.220066	-0.545453	-0.845182	-0.284198
4219	QTS_4219	FFUJ_01600	FFM5_10010	FFMR_00522	FFC1_01707	FFB14_11955	FFB20_13712	FFE2_11283	FFFS_10654	FFNC_11953	FRV6_04376	probable MAP1 - methionine aminopeptidase, isoform 1	5.63435	6.41598	6.6821	6.4885	6.03315	6.33833	6.30368	6.50365	6.28117	6.73106	6.3412	6.36964	6.65453	6.50986	6.516	6.28137	6.11842	6.81978	6.69545	6.82994	7.13049	6.59255	5.8587	6.44313	6.23535	6.83254	6.28446	6.42936	6.4758	6.62698	6.23708	6.66647	6.40899	-0.735285	-0.238547	0.172232	-0.027502
1354	QTS_1354	FFUJ_01610	FFM5_10020	FFMR_00512	FFC1_01717	FFB14_11945	FFB20_13702	FFE2_11293	FFFS_10664	FFNC_11943	FRV6_04386	related to DNA repair protein MUS-42	3.2526	3.57663	3.47682	3.07209	3.33763	2.64796	3.40884	4.16631	3.65171	3.6087	3.41993	2.44362	2.32838	2.50926	2.13486	2.37437	2.39533	1.63812	2.10267	2.13978	1.50265	2.15691	2.89641	3.63158	2.43321	2.31723	2.82815	2.6117	2.58411	3.03265	3.20467	3.23818	2.87779	0.808982	1.24825	0.96756	0.937229
9750	QTS_9750	FFUJ_01616	FFM5_10026	FFMR_00506	FFC1_01723	FFB14_11939	FFB20_13695	FFE2_11299	FFFS_10670	FFNC_11937	FRV6_04392	Palmitoyltransferase PFA4	4.27482	4.46772	3.97344	4.84803	3.84302	4.61558	3.14398	4.28551	4.33688	3.81639	4.16054	4.28803	4.59986	4.30306	4.90038	4.23864	5.05248	3.21119	4.42864	4.40748	4.87856	4.43083	4.06785	4.45468	4.02045	4.60596	4.26469	4.38968	3.02295	4.54428	4.27636	4.7024	4.23493	-0.0132129	-0.132143	-0.329621	-0.0523569
13344	QTS_13344	FFUJ_01634	FFM5_10046	FFMR_00486	FFC1_01744	FFB14_11919	FFB20_03661	FFE2_11319	FFFS_10690	FFNC_11917	FRV6_04411,FRV6_08066	uncharacterized protein	4.61629	3.82824	0.375678	0.255977	0.286507	0.667944	0.130309	0.441682	0.345067	0.792034	1.17397	4.51806	5.69787	1.24346	1.93469	1.40103	1.9463	1.98804	1.06532	2.00456	0.41806	2.22174	6.44773	7.32457	0.43499	0.90658	0.493435	0.58915	0.637871	0.843159	1.04769	0.0844746	1.88096	0.09823	-1.86964	-0.867778	-1.67871
3392	QTS_3392	FFUJ_01666	FFM5_10079	FFMR_00453	FFC1_01777	FFB14_11885	FFB20_03628	FFE2_11352	FFFS_10724	FFNC_11884	FRV6_04445	uncharacterized protein	2.80494	3.27921	3.33963	3.47286	2.87139	3.25529	2.70167	1.75328	2.32697	1.79564	2.76009	3.32518	3.14292	3.3465	2.57514	3.37453	2.88849	3.152	3.06467	3.1773	5.29339	3.33401	3.38147	3.71097	3.47398	3.67108	3.39191	3.27574	3.78279	3.0603	3.42907	3.96003	3.51373	-0.520244	0.136287	-0.00686973	0.897724
7415	QTS_7415	FFUJ_01679	FFM5_10092	FFMR_00440	FFC1_01790	FFB14_11871	FFB20_03615	FFE2_11365	FFFS_10737	FFNC_11871	FRV6_04459	probable zinc finger protein ZPR1	8.54559	6.04481	7.76667	6.19189	5.88971	4.88851	6.37879	8.69546	7.63416	6.60944	6.8645	5.97843	6.10376	5.80558	5.10689	4.7263	4.96013	6.01069	6.47333	6.42308	6.24019	5.78284	7.45953	6.62016	4.46818	5.83142	4.08408	4.12954	6.22939	6.10199	6.5701	6.14646	5.76409	2.56716	-0.0589483	1.9611	1.085
2365	QTS_2365	FFUJ_01685	FFM5_10100	FFMR_00430	FFC1_01798	FFB14_11861	FFB20_03606	FFE2_11373	FFFS_10745	FFNC_11862	FRV6_04465	related to zinc finger protein	4.71994	6.78827	5.21215	5.86468	6.92617	6.43875	4.69716	3.63195	4.46624	3.37389	5.21192	7.37315	8.80331	5.08699	5.92966	7.11747	5.59029	6.29041	4.82803	5.84758	4.42918	6.12961	5.65274	5.51195	5.14602	4.63697	5.17913	5.20955	4.0795	5.26362	4.70027	4.14686	4.95266	-2.65321	-2.01504	0.125161	-0.0649795
11302	QTS_11302	FFUJ_01696	FFM5_10111	FFMR_00419	FFC1_01809	FFB14_11850	FFB20_03595	FFE2_11384	FFFS_10756	FFNC_11851	FRV6_04476	anaphase promoting complex subunit 11	6.02775	5.16386	3.68547	4.81284	3.71831	3.62986	4.28516	4.1152	4.96409	4.82234	4.52249	4.82828	3.62009	0	2.72915	2.98574	3.96343	3.6944	3.04694	2.61287	4.70497	3.21859	4.50174	4.07161	5.15713	4.91047	4.71326	4.85915	3.43322	5.06945	4.47267	4.91875	4.61074	1.19947	1.54377	3.68547	2.08369
9522	QTS_9522	FFUJ_01698	FFM5_10113	FFMR_00417	FFC1_01811	FFB14_11848	FFB20_03593	FFE2_11386	FFFS_10758	FFNC_11849	FRV6_04478	uncharacterized protein	1.3807	1.04154	0.986069	1.8545	1.68888	0.880001	1.39298	3.99683	1.27303	0.586646	1.50812	2.92325	2.38319	6.24316	2.54002	5.48142	4.40272	2.00888	6.20323	2.67779	0.751141	3.56148	3.79768	3.44862	4.0956	3.00887	2.41141	2.26708	4.46347	2.627	2.62533	5.81871	3.45638	-1.54255	-1.34164	-5.2571	-0.685515
2706	QTS_2706	FFUJ_01716	FFM5_10132	FFMR_00398	FFC1_01830	FFB14_11829	FFB20_03574	FFE2_11405	FFFS_10777	FFNC_11830	FRV6_04495	uncharacterized protein	1.58142	3.41444	3.42019	3.31935	4.22608	4.21272	2.55151	2.33364	2.31587	3.18129	3.05565	2.85645	3.54504	2.98852	2.48403	3.20597	3.37226	2.5932	2.87568	2.84518	3.43234	3.01987	2.18957	3.28825	2.6703	2.51492	2.6919	3.04864	3.2323	2.80237	2.63533	3.29493	2.83685	-1.27502	-0.130603	0.431669	0.83532
7759	QTS_7759	FFUJ_01726	FFM5_10143	FFMR_00387	FFC1_01841	FFB14_11818	FFB20_03563	FFE2_11416	FFFS_10788	FFNC_11819	FRV6_04505	uncharacterized protein	3.77831	4.0065	3.90215	4.91351	4.78981	4.30662	3.95482	3.65208	3.827	4.68218	4.1813	3.9292	5.13275	4.55615	4.94523	4.49497	4.60086	4.44511	4.911	4.38583	5.71386	4.7115	3.90843	4.1737	4.20179	4.21266	4.53449	4.7164	3.56317	4.14952	3.84775	4.2556	4.15635	-0.15089	-1.12624	-0.653997	-0.0317261
2747	QTS_2747	FFUJ_01747	FFM5_10164	FFMR_00366	FFC1_01862	FFB14_11797	FFB20_03542	FFE2_11437	FFFS_10809	FFNC_11798	FRV6_04526	related to Zn-finger protein	5.41904	5.75298	4.83809	6.28306	4.48157	5.90469	4.49545	4.45889	4.36875	4.96157	5.09641	4.56029	5.33977	4.85954	5.54632	4.80212	5.48879	4.32785	4.8508	4.74629	5.45006	4.99718	4.20527	4.72419	4.67168	4.1205	4.3811	4.76174	4.59836	4.44321	4.43638	3.89587	4.42383	0.85875	0.413213	-0.0214427	0.736745
3600	QTS_3600	FFUJ_01766	FFM5_10185	FFMR_00345	FFC1_01883	FFB14_11776	FFB20_14068	FFE2_11458	FFFS_10830	FFNC_11777	FRV6_04546	related to bZIP transcription factor	9.68759	9.87675	9.27554	9.48794	9.3705	10.2581	9.09689	8.74797	8.89316	9.41611	9.41106	10.3109	10.3339	10.8349	9.8831	10.5872	9.47345	10.7737	10.0084	10.2207	11.0982	10.3525	9.07026	8.98997	9.63336	9.64754	8.79955	9.43064	9.50532	8.67779	8.65827	9.49168	9.19044	-0.62334	-0.457192	-1.55931	-0.395168
1316	QTS_1316	FFUJ_01769	FFM5_10189	FFMR_00341	FFC1_01887	FFB14_11772	FFB20_14064	FFE2_11462	FFFS_10834	FFNC_11773	FRV6_04549	related to regulator of deoxyribodipyrimidine photo-lyase PHR1	4.90298	5.38837	5.37654	5.99635	5.72473	5.62348	4.44012	4.19332	4.05089	5.05165	5.07484	5.52839	5.81018	5.25845	5.12533	5.2937	4.64014	6.01595	4.7582	5.91526	7.25946	5.56051	3.52698	4.40239	4.58828	4.48513	4.15078	4.6107	4.3166	4.31903	3.9505	4.07649	4.24269	-0.625414	-0.42181	0.118086	0.871017
12753	QTS_12753	n.d.	FFM5_10194	FFMR_00336	FFC1_01892	FFB14_11767	FFB20_14059	FFE2_11467	FFFS_10839	FFNC_11768	FRV6_04553	related to transcription factors	0	7.15406	6.91246	7.2486	6.86151	7.03375	6.65299	6.48328	6.75034	7.14999	6.2247	0	7.4252	5.72366	6.24387	5.50705	5.98489	6.21537	6.02719	5.84822	6.96397	5.59394	0	5.99059	5.66888	5.69779	5.2287	5.96943	5.28125	5.79684	5.09887	5.36258	5.00949	0	-0.271141	1.1888	1.00474
7740	QTS_7740	FFUJ_01774	FFM5_10196	FFMR_00334	FFC1_01894	FFB14_11765	FFB20_14057	FFE2_11469	FFFS_10841	FFNC_11766	FRV6_04555	probable ZFR1 regulator of fumonisin biosynthesis	2.82199	1.61507	2.11923	2.56852	3.62134	2.56708	1.43611	1.74161	0.598773	3.10797	2.21977	3.76883	3.84949	4.49853	3.22904	3.49925	2.81948	2.26255	3.41542	2.75778	5.77749	3.58779	3.86261	3.78788	5.64386	4.89207	4.66501	4.13635	5.1198	4.19436	3.4341	4.7423	4.44783	-0.946844	-2.23442	-2.3793	-0.660519
6998	QTS_6998	FFUJ_01777	FFM5_10199	FFMR_00331	FFC1_01897	FFB14_11762	FFB20_14054	FFE2_11472	FFFS_10844	FFNC_11763	FRV6_04558	related to traf5 protein	6.87069	7.70726	5.6742	6.78208	6.37892	7.53793	5.50789	6.25468	6.1586	6.13112	6.50033	6.25759	5.47928	4.43103	5.41355	4.94241	5.99402	5.51885	5.97146	5.78325	6.48228	5.62737	5.31363	5.65273	5.75837	7.81577	5.97392	6.56556	5.72385	5.74997	5.91545	5.72169	6.01909	0.613094	2.22798	1.24316	1.36853
12281	QTS_12281	n.d.	n.d.	FFMR_00320	FFC1_01909	FFB14_11751	FFB20_15796	FFE2_11483	FFFS_10855	FFNC_11751	FRV6_04569	related to zinc finger protein odd-paired-like (opl)	0	0	9.55821	5.71133	9.7619	7.27481	6.76238	5.06555	7.4765	8.40623	6.00169	0	0	5.51114	2.63628	5.54485	6.53259	7.50487	2.75304	5.39729	7.9369	4.38169	0	0	5.78516	4.31548	4.04777	4.80996	5.95506	2.84107	5.00747	3.487	3.6249	0	0	4.04707	3.07505
2546	QTS_2546	FFUJ_01798	FFM5_10223	FFMR_00307	FFC1_01922	FFB14_11738	FFB20_13041	FFE2_11496	FFFS_10868	FFNC_11738	FRV6_04577	uncharacterized protein	5.90279	7.24932	5.98223	6.74351	6.01467	6.88927	6.31517	6.66588	6.63675	4.53275	6.29323	2.77946	4.65165	5.08453	6.73391	4.47212	5.19965	6.30587	5.47058	5.29278	2.10301	4.80936	4.69791	5.50825	5.37497	6.54788	5.82241	5.63941	5.20771	5.79353	5.81779	3.51185	5.39217	3.12333	2.59767	0.897704	0.00960481
12491	QTS_12491	FFUJ_01807	FFM5_10233	FFMR_00297	FFC1_01932	FFB14_11728	FFB20_13031	FFE2_11506	FFFS_10878	FFNC_11728	FRV6_04588	uncharacterized protein	0	0	0	0	0	0	0	0	0	0	0	0	0	0	0	0	0	0	0	0	0	0	0	0	0	0	0	0	0	0	0	2.74889	0.274889	0	0	0	0
3823	QTS_3823	FFUJ_01833	FFM5_10257	FFMR_00272	FFC1_01960	FFB14_11704	FFB20_13433	FFE2_11532	FFFS_10904	FFNC_11703	FRV6_04612	related to vacuolar protein sorting PEP5 protein	3.91857	4.20629	3.67322	4.07289	4.17634	4.48375	3.80292	3.84667	3.58189	3.89877	3.96613	4.40945	4.95318	4.68797	4.48158	4.91243	5.02241	4.73087	4.56824	4.676	4.72394	4.71661	3.78081	4.25022	4.05189	4.01259	3.80352	4.46841	4.19148	3.98448	4.05106	3.69447	4.02889	-0.490885	-0.74689	-1.01475	-0.408682
6802	QTS_6802	FFUJ_01861	FFM5_10286	FFMR_00243	FFC1_01989	FFB14_11676	FFB20_14758	FFE2_11561	FFFS_10933	FFNC_11672	FRV6_04638	uncharacterized protein	7.04972	3.28832	5.93575	6.4406	6.03939	5.00856	5.37336	5.68972	5.18432	5.03064	5.50404	4.44403	3.87568	4.41066	4.62108	4.42305	4.44802	4.40638	5.00516	4.36129	3.60895	4.36043	5.23832	4.45602	5.02053	5.08141	4.67709	5.17613	5.24935	4.99808	5.06207	4.4151	4.93741	2.60569	-0.587357	1.52509	1.81952
1504	QTS_1504	FFUJ_01862	FFM5_10287	FFMR_00242	FFC1_01990	FFB14_11675	FFB20_14759	FFE2_11562	FFFS_10934	FFNC_11671	FRV6_04639	related to pathway-specific nitrogen regulator	4.79384	3.06931	4.01858	4.97344	4.50118	3.59628	3.59093	3.27785	3.33858	3.69188	3.88519	4.05352	4.37951	4.36394	3.68903	4.35574	3.8374	3.87952	3.95795	3.81339	4.48975	4.08198	3.95093	4.09402	4.49076	4.29238	4.15381	4.28808	3.89897	4.47687	4.11448	3.66836	4.14287	0.740324	-1.3102	-0.345361	1.28441
6491	QTS_6491	FFUJ_01892	FFM5_10316	FFMR_00209	FFC1_02019	FFB14_11645	FFB20_08360	FFE2_11591	FFFS_10963	FFNC_11640	FRV6_04666	uncharacterized protein	1.1221	2.67676	0.755483	1.08608	1.69748	0.312885	0.662858	1.1269	1.28034	2.0586	1.27795	0.932358	1.07696	1.56757	1.39662	0.796216	1.25157	1.82474	0.881793	0.725493	1.87458	1.23279	1.81224	2.92731	1.54385	1.48475	1.70538	1.40182	2.09367	1.68005	1.60571	3.00831	1.92631	0.189739	1.5998	-0.812087	-0.310543
6703	QTS_6703	FFUJ_01914	FFM5_10338	FFMR_00187	FFC1_02041	FFB14_11623	FFB20_08337	FFE2_11613	FFFS_10985	FFNC_11618	FRV6_04687	related to MGMT family protein	4.14691	4.59019	4.94043	4.40087	4.81529	3.66048	4.48222	3.50458	5.32331	6.04146	4.59057	3.31236	4.91172	4.60705	4.50898	4.19413	4.33922	4.39257	5.69058	4.65986	5.68197	4.62984	4.25991	4.24651	4.29511	4.8213	4.52557	4.74854	3.83007	4.42076	4.63337	5.4521	4.52333	0.834543	-0.321526	0.333379	-0.108107
3697	QTS_3697	FFUJ_01949	FFM5_10376	FFMR_00148	FFC1_02077	FFB14_11588	FFB20_08302	FFE2_11648	FFFS_11020	FFNC_11583	FRV6_04724	uncharacterized protein	1.952	3.85296	3.0821	2.71438	2.43333	3.19176	2.56043	2.27279	2.19916	2.19936	2.64583	2.63719	3.77601	3.19983	2.89671	3.48036	2.56339	3.13653	2.84796	3.12861	3.09378	3.07604	2.4035	3.76184	2.63031	2.05068	2.3278	2.05612	3.81038	2.21897	2.88959	2.52971	2.66789	-0.685187	0.0769484	-0.117733	-0.182324
10158	QTS_10158	FFUJ_01962	FFM5_10389	FFMR_00135	FFC1_02090	FFB14_11575	FFB20_08289	FFE2_11661	FFFS_11033	FFNC_11570	FRV6_04733	uncharacterized protein	5.48546	3.91599	4.65761	4.50498	4.17969	4.2318	3.87925	4.48271	4.43554	4.33682	4.41098	3.52793	3.8183	4.51352	4.88486	5.3245	5.18462	3.2834	5.5536	4.20182	2.18293	4.24755	4.9092	4.32639	4.27118	3.96634	4.59623	4.55913	4.16477	4.35918	3.94232	2.26641	4.13611	1.95753	0.0976909	0.14409	-0.37988
6916	QTS_6916	FFUJ_01970	FFM5_10397	FFMR_00127	FFC1_02098	FFB14_11566	FFB20_08280	FFE2_11670	FFFS_11042	FFNC_11562	FRV6_04741	related to transcription factor, SIN3 binding	2.29959	1.47591	1.47815	1.74516	2.03351	2.33338	1.09167	1.63811	0.759503	2.07434	1.69293	2.55731	2.30567	3.26423	3.39682	3.98225	1.34493	1.70858	2.32318	1.33397	2.44321	2.46602	1.86546	1.52715	2.33612	1.67909	2.86681	1.77864	1.31246	1.31399	1.11938	0.877594	1.66767	-0.257724	-0.829758	-1.78608	-1.65166
8286	QTS_8286	FFUJ_01972	FFM5_10399	FFMR_00125	FFC1_02100	FFB14_11564	FFB20_08278	FFE2_11672	FFFS_11044	FFNC_11560	FRV6_04743	uncharacterized protein	5.26417	4.98723	5.06154	5.25729	5.05737	5.06619	4.81885	4.95525	4.84295	4.40011	4.97109	5.32254	5.33428	5.00884	5.0599	5.22838	4.34288	5.44697	4.85739	5.61625	5.036	5.12534	4.42587	4.69634	4.67517	5.20161	4.49879	4.67025	4.69526	4.80719	4.48917	4.08972	4.62494	-0.0583688	-0.347057	0.0527065	0.197389
3925	QTS_3925	FFUJ_01988	FFM5_10416	FFMR_00106	FFC1_02117	FFB14_11546	FFB20_15211	FFE2_11689	FFFS_11061	FFNC_11543	FRV6_04753	related to transcription activator protein acu-15	2.62663	1.16082	2.58687	4.11416	2.6753	2.03859	3.47145	2.67186	2.59347	0	2.39391	1.96852	1.81076	2.202	3.46819	2.79915	2.0446	2.25931	2.17781	2.63041	0	2.13607	1.75394	1.32653	1.61524	2.38558	1.5377	1.931	2.1147	1.99395	2.31642	0.257089	1.72321	0.658106	-0.649932	0.384868	0.645966
4092	QTS_4092	FFUJ_02011	FFM5_10441	FFMR_00080	FFC1_02141	FFB14_11510	FFB20_13074	FFE2_11713	FFFS_11084	FFNC_11519	FRV6_04775	related to quinic acid utilization activator	2.42081	1.14667	1.14056	1.63772	1.5168	2.10255	1.29774	2.0282	1.71676	0.305076	1.53129	1.68982	1.79858	1.92375	2.36417	1.83791	2.59503	0.687376	1.78425	1.23319	0.253825	1.61679	2.02611	1.93284	1.74716	1.96391	1.66194	2.37909	1.79175	2.31295	1.73708	0.673824	1.82267	0.730983	-0.651903	-0.783184	-0.726447
9135	QTS_9135	FFUJ_02018	FFM5_10448	FFMR_00073	FFC1_02148	FFB14_11516	FFB20_13081	FFE2_11720	FFFS_11091	FFNC_11512	FRV6_04782	related to transcription factor ZMS1	1.75453	1.09569	1.77607	2.32702	0.247431	1.54871	2.20459	1.48386	1.73287	1.19353	1.53643	2.15283	1.34321	1.59028	2.57454	0.262596	1.37341	2.6515	1.07309	2.05268	1.8594	1.69335	1.69355	1.11857	1.18954	1.88025	0.36671	0.614525	1.35508	0.684342	1.36137	1.22895	1.14929	-0.398301	-0.24752	0.18579	-0.247514
10612	QTS_10612	FFUJ_02027	FFM5_10457	FFMR_00063	FFC1_02158	FFB14_11501	FFB20_13090	FFE2_11729	FFFS_11100	FFNC_11503	FRV6_04796	related to ARO80 - positive transcription regulator of ARO9 and ARO10	2.25939	1.11914	1.4123	1.88348	1.13747	1.69842	1.55741	1.40407	1.42793	1.29414	1.51938	0.874556	0.684599	0.779541	1.69568	0.191901	0.737144	0.913768	0.953009	0.976507	0.953536	0.876024	0.6755	0.419108	0.619695	0.563368	0.327426	0.694002	0.966184	0.572036	0.62548	0.748901	0.62117	1.38483	0.434538	0.632763	0.187802
10511	QTS_10511	FFUJ_02030	FFM5_10460	FFMR_00060	FFC1_02161	FFB14_11504	FFB20_13093	FFE2_11732	FFFS_11103	FFNC_11500	FRV6_04793	uncharacterized protein (bZIP?)	2.23097	0.652792	1.46052	1.3142	3.05695	1.98536	1.78656	2.83767	1.68266	4.20232	2.121	1.25556	0.885549	1.63748	1.62223	3.49244	0.975895	0.720081	2.24924	0.648389	1.89974	1.53866	1.74898	1.29859	1.05171	1.34795	3.38465	1.81095	1.45153	1.54802	1.52871	3.20013	1.83712	0.975419	-0.232756	-0.176959	-0.308035
6361	QTS_6361	FFUJ_02061	FFM5_10492	FFMR_00029	FFC1_02193	FFB14_11474	FFB20_13501	FFE2_16003	FFFS_11135	FFNC_11467	FRV6_04828	related to cutinase transcription factor 1 beta	4.17989	4.30374	4.42151	5.1667	5.56874	4.81374	4.08247	4.15804	3.97946	3.63264	4.43069	5.65468	6.00122	5.53711	5.06557	5.85222	5.78019	5.40224	5.30834	5.59458	4.81121	5.50074	5.00551	4.63397	5.62401	6.32649	5.16653	5.50316	5.075	5.05935	5.09854	4.74253	5.22351	-1.47479	-1.69748	-1.1156	0.101131
13811	QTS_13811	FFUJ_02072	FFM5_10504	FFMR_00018	FFC1_02203	FFB14_11463	FFB20_13511	FFE2_16013	FFFS_11145	n.d.	FRV6_04839	related to C6 zink-finger protein PRO1A	1.96437	1.80524	1.56499	1.95478	1.90708	1.40837	1.36567	1.14604	0	0.716212	1.38328	1.3142	0.922052	0.90271	1.14296	1.03434	1.41712	0.36676	0.925547	0	0.558397	0.858409	1.61462	1.39622	0.818327	0.847931	1.17653	0.528917	1.36927	1.26557	0	0.710105	0.972748	0.650162	0.88319	0.662283	0.811825
13951	QTS_13951	FFUJ_02073	FFM5_10505	FFMR_00017	FFC1_02204	FFB14_11462	FFB20_13512	FFE2_16014	FFFS_11146	n.d.	n.d.	uncharacterized protein	0	0	0	0	0	0	0	0	0	0	0	0	0	3.38367	0	2.26059	2.02887	0	0.283224	0	0	0.795635	0.675224	0.17422	4.18014	0.82511	1.36985	0.724807	3.23649	0.405172	0	0	1.1591	0	0	-3.38367	0
12730	QTS_12730	FFUJ_02079	FFM5_10512	FFMR_00010	FFC1_02210	FFB14_11456	FFB20_13518	FFE2_16020	FFFS_11152	n.d.	FRV6_04841	uncharacterized protein	2.25019	2.37854	2.2212	2.65825	2.39102	2.52482	2.62608	3.02027	0	0.72706	2.07974	1.96379	2.71274	2.03467	3.20587	1.28533	2.35734	1.818	2.88334	0	0.653985	1.89151	1.65452	1.57322	1.48025	1.22009	1.54429	1.79664	1.44741	1.92822	0	0.548922	1.31936	0.286393	-0.334196	0.186533	-0.547615
8848	QTS_8848	FFUJ_06714	FFM5_05922	FFMR_08801	FFC1_02230	FFB14_01676	FFB20_10182	FFE2_06477	FFFS_06316	FFNC_01694	FRV6_02621	uncharacterized protein	0.677042	0.481566	0.684065	0.972051	0.868522	1.30098	1.12109	0.503298	0.85582	0.380338	0.784478	3.78972	3.36021	3.26742	3.37526	3.32819	3.23131	4.1151	2.72776	3.97295	5.16389	3.63318	2.24825	1.15347	2.23733	2.95209	2.00489	1.70672	1.56638	2.71194	2.65463	2.69704	2.19327	-3.11268	-2.87865	-2.58336	-2.40321
14910	QTS_14910	FFUJ_06716	FFM5_05920	FFMR_08799	FFC1_02232	FFB14_01678	FFB20_10184	FFE2_06475	FFFS_06318	FFNC_01696	n.d.	uncharacterized protein	2.68691	2.07642	1.85478	3.34245	2.66148	1.6631	2.84733	2.26705	2.61217	0	2.20117	2.1219	2.3374	2.26529	2.97573	2.35581	2.76384	1.55267	2.25393	1.69656	0	2.03231	2.56733	2.50704	1.7471	3.11177	1.91907	1.43376	2.5182	2.71991	2.77144	0	2.12956	0.565004	-0.260981	-0.410509	0.36672
12160	QTS_12160	FFUJ_06723	FFM5_05913	FFMR_08791	FFC1_02241	FFB14_01685	FFB20_10193	FFE2_06466	FFFS_06325	FFNC_01703	FRV6_02637	related to transcriptional activator Mut3p	4.31909	2.37658	2.61336	2.73876	3.1744	2.92166	2.59966	5.23145	2.76999	2.51985	3.12648	1.61434	1.52501	0.49802	2.9248	0.968375	0.892251	0.971319	3.96128	1.81577	1.17878	1.63499	1.63459	1.55724	1.73545	2.28568	2.22373	2.34554	1.72204	2.21535	1.39432	0.899728	1.80137	2.70475	0.851573	2.11534	-0.186034
5085	QTS_5085	FFUJ_06724	FFM5_05912	FFMR_08790	FFC1_02242	FFB14_01686	FFB20_10194	FFE2_06465	FFFS_06326	FFNC_01704	FRV6_02638	related to DUF1446 domain protein	0.0689476	0	0.118882	0.153318	0	0	0	0.373532	0.236767	0.318407	0.126985	0	0	0	0	0	0	0	0	0	0	0	0.0343787	0	0.0340888	0.448691	0.160388	0.0307977	0.0248277	0.0373157	0.117714	0	0.0888202	0.0689476	0	0.118882	0.153318
9848	QTS_9848	FFUJ_06727	FFM5_05909	FFMR_08787	FFC1_02245	FFB14_01689	FFB20_10197	FFE2_06462	FFFS_06329	FFNC_01707	FRV6_02641	uncharacterized protein	0.150645	0	0.311981	0.527261	0.367999	0.493436	0.363361	0.41385	0.433906	0.616142	0.367858	0.327598	0	0	1.38061	0.499161	0.195765	0.0994279	0.558712	0	0	0.306128	0.769692	0.505683	1.76229	1.89263	1.44284	1.59138	0.47539	1.51392	1.28312	1.75343	1.29904	-0.176952	0	0.311981	-0.853353
14087	QTS_14087	FFUJ_06734	FFM5_05902	FFMR_08780	FFC1_02252	FFB14_01695	FFB20_10203	FFE2_06455	FFFS_06336	FFNC_01714	n.d.	related to nitrate assimilation regulatory protein nirA	1.44298	2.04755	2.22254	1.63354	2.47239	2.9808	1.92153	2.12062	2.31763	0	1.91596	2.17906	1.99419	2.27067	2.83086	2.86731	2.44685	1.69082	2.96316	2.38097	0	2.16239	2.5196	2.24782	2.78973	3.16546	2.54643	2.58983	2.76051	2.63382	2.16252	0	2.34157	-0.736075	0.05336	-0.0481246	-1.19732
275	QTS_275	FFUJ_06737	FFM5_05899	FFMR_08777	FFC1_02255	FFB14_01699	FFB20_10206	FFE2_06452	FFFS_06339	FFNC_01717	FRV6_02591	related to cutinase transcription factor 1 beta	2.67818	0.925451	3.08219	3.47953	3.57817	1.91139	2.67722	2.923	3.29665	2.26141	2.68132	2.72968	2.30994	2.09569	2.69046	2.4087	2.56166	1.67224	1.85319	2.2069	1.9477	2.24762	2.89421	2.01525	3.87598	3.60079	3.93243	4.08269	1.63903	3.79638	3.10953	2.29574	3.1242	-0.0514921	-1.38449	0.986497	0.789069
5369	QTS_5369	FFUJ_06739	FFM5_05897	FFMR_08775	FFC1_02257	FFB14_01701	FFB20_10208	FFE2_06450	FFFS_06341	FFNC_01719	FRV6_02589	uncharacterized protein	1.46951	0.189154	2.07629	2.10873	1.99128	1.81394	2.13518	2.25944	2.60512	1.10507	1.77537	0.391536	0.50859	0.626763	0.804358	1.84862	2.29556	0.212226	0.689554	0.294294	0.682113	0.835361	1.45589	1.33807	1.97289	2.07037	3.12309	3.8242	0.73519	2.22159	1.89698	2.83332	2.14716	1.07797	-0.319436	1.44953	1.30437
7279	QTS_7279	FFUJ_06744	FFM5_05891	FFMR_08769	FFC1_02263	FFB14_01707	FFB20_10214	FFE2_06444	FFFS_06347	FFNC_01725	FRV6_02578	bikaverin cluster - O-methyltransferase	4.30087	7.09289	5.2341	3.50429	2.97933	6.9624	3.1763	4.51209	4.9573	5.04598	4.77656	9.41866	6.8326	10.5163	6.23308	7.428	7.39944	9.34664	6.9386	9.12639	9.40094	8.26406	3.76363	1.89273	0.84737	0.362303	1.01817	0.286296	5.99981	0.156063	5.4286	6.27461	2.60296	-5.11779	0.260296	-5.28215	-2.72879
5348	QTS_5348	FFUJ_06746	FFM5_05889	FFMR_08767	FFC1_02265	FFB14_01709	FFB20_10216	FFE2_06442	FFFS_06349	FFNC_01727	FRV6_02580	bikaverin cluster - transcription factor	6.06202	6.68342	6.34138	6.12251	4.99971	6.48385	5.57122	6.0655	6.59748	2.48129	5.74084	8.12697	7.42189	7.87314	7.45204	8.39603	6.86293	8.72282	7.00387	7.80444	7.89063	7.75548	3.09509	2.91331	2.54637	3.04717	3.66348	3.18487	3.33277	2.61121	3.58994	3.00318	3.09874	-2.06495	-0.738472	-1.53176	-1.32953
5535	QTS_5535	FFUJ_06748	FFM5_05887	FFMR_08765	FFC1_02267	FFB14_01711	FFB20_10218	FFE2_06440	FFFS_06351	FFNC_01729	FRV6_02582	uncharacterized protein	2.12881	5.38913	4.54328	1.00327	1.04872	5.02226	1.48848	3.46208	4.04325	0.422645	2.85519	7.94269	7.44665	7.89777	6.48715	6.31508	5.47879	9.27075	6.14714	7.77781	7.45538	7.22192	1.705	0.753806	0.671933	0.694971	0.956083	0.82639	3.22865	0.100617	2.31732	3.47848	1.47332	-5.81388	-2.05752	-3.35449	-5.48388
11579	QTS_11579	FFUJ_06751	FFM5_05884	FFMR_08762	FFC1_02270	FFB14_01714	FFB20_10221	FFE2_06437	FFFS_06354	FFNC_01732	FRV6_02585	related to C2H2 zinc finger protein	0.77445	1.04171	1.02047	1.54217	0.583912	0.942152	1.39928	0.280336	0.880765	1.86889	1.03341	1.13298	0.680821	1.12832	1.10679	1.13607	0.931248	0.717943	0.425979	0.901609	2.53613	1.06979	0.166736	0.0945747	0.272901	0.47192	0.0243539	0.190219	0.501547	0.465021	0.693321	1.03531	0.39159	-0.358528	0.360891	-0.10785	0.435378
7886	QTS_7886	FFUJ_06779	FFM5_05855	FFMR_08733	FFC1_02299	FFB14_01742	FFB20_10251	FFE2_06408	FFFS_06383	FFNC_01761	FRV6_02548	uncharacterized protein	2.98395	1.14705	3.04603	2.49666	2.4351	2.82295	1.73533	3.20295	1.72609	2.23262	2.38287	2.81344	2.67537	3.24202	3.03786	3.34415	3.06392	1.6556	3.53834	2.13022	0.911211	2.64121	1.44635	1.36829	2.24358	1.42787	2.28962	1.99877	0.739758	2.21383	1.72275	1.57704	1.70278	0.170516	-1.52832	-0.195993	-0.541195
12667	QTS_12667	FFUJ_06785	FFM5_05849	FFMR_08727	FFC1_02306	FFB14_01748	FFB20_15013	FFE2_06401	FFFS_06390	FFNC_01767	n.d.	uncharacterized protein	0.492679	0.208531	0.222382	0.330103	0.285812	0.944227	0.190069	4.86108	0.0694128	0	0.76043	1.66375	1.25212	5.02089	1.67875	1.83659	3.97775	0.642706	6.18342	1.3577	0	2.36137	1.48101	1.03722	2.17395	1.97501	0.849152	1.98862	2.7847	2.55245	0.789391	0	1.56315	-1.17107	-1.04359	-4.79851	-1.34865
11354	QTS_11354	FFUJ_06792	FFM5_05841	FFMR_08719	FFC1_02315	FFB14_01756	FFB20_15004	FFE2_06392	FFFS_06399	FFNC_01776	FRV6_02540	uncharacterized protein	1.41126	0.758481	0.843374	0.898399	0.483685	0.724375	0.836137	0.934235	1.87966	0.747997	0.95176	2.64197	3.08236	2.37783	3.21592	3.02759	2.01962	3.55566	1.99948	3.35297	2.05146	2.73249	0.947959	0.897784	0.969426	1.37858	1.76217	0.97404	0.850032	1.72324	1.6152	0.923086	1.20415	-1.23071	-2.32388	-1.53446	-2.31752
340	QTS_340	FFUJ_06797	FFM5_05836	FFMR_08714	FFC1_02320	FFB14_01761	FFB20_14999	FFE2_06387	FFFS_06404	FFNC_01781	FRV6_02535	uncharacterized protein	2.10133	0.899708	2.32866	3.5085	3.09569	1.99941	2.30191	3.23317	2.4904	1.63827	2.3597	0.754686	0.93795	1.05706	3.03344	0.856421	0.927782	0.704449	2.85986	2.21894	0.819621	1.41702	1.18637	1.02068	1.36801	2.0331	1.81321	1.84484	0.654381	2.36699	1.7906	1.03214	1.51103	1.34664	-0.0382422	1.27159	0.475069
6824	QTS_6824	FFUJ_06802	FFM5_05831	FFMR_08709	FFC1_02325	FFB14_01766	FFB20_14994	FFE2_06382	FFFS_06409	FFNC_01786	FRV6_02530	uncharacterized protein	0.297292	0.120915	0.181222	0.232316	0.264678	0.359086	0.0795841	0.351966	0.700712	0.547726	0.31355	0	0	0.117541	0.0888373	0	0	0	0.113624	0	0.249277	0.0569279	0.0532205	0.068311	0.103687	0	0.15048	0.182043	0	0.316126	0.179478	0.0714263	0.112477	0.297292	0.120915	0.0636815	0.143478
14049	QTS_14049	FFUJ_06813	FFM5_05820	FFMR_08698	FFC1_02336	FFB14_01779	FFB20_15785	FFE2_06371	FFFS_06420	FFNC_01797	n.d.	uncharacterized protein	0.571012	1.41659	1.16535	0.245334	0.465245	0	0.163937	0	0.528348	0	0.455582	0.643678	0.326986	0.0849265	0.124123	0.204486	0	0	0	0.238517	0	0.162272	1.97222	1.82289	0.21373	0.388776	0.208923	0	0.52609	0.194586	2.07354	0	0.740075	-0.0726662	1.08961	1.08043	0.121211
12458	QTS_12458	FFUJ_06822	FFM5_05810	FFMR_08688	FFC1_02346	FFB14_01789	FFB20_00005	FFE2_06361	FFFS_06430	FFNC_01807	FRV6_11757	related to C6 transcription factor	2.64109	1.45868	2.07464	2.65536	1.02095	1.13311	2.50805	2.26512	2.80228	1.45659	2.00159	1.33982	1.39536	1.77966	2.04734	1.002	1.57032	1.88877	1.42951	2.30861	2.11512	1.68765	2.11507	1.77591	1.34486	1.96912	0.476031	0.853573	2.14021	2.12944	2.48922	1.79501	1.70884	1.30127	0.0633115	0.294983	0.608022
2439	QTS_2439	FFUJ_06825	FFM5_05807	FFMR_08685	FFC1_02349	FFB14_01791	FFB20_00008	FFE2_06358	FFFS_06433	FFNC_01810	FRV6_02512	related to Zn(II)Cys6 transcriptional activator	3.63318	2.32709	1.31416	4.02297	1.53722	4.13129	2.7608	4.72614	3.70349	0.91546	2.90718	3.15368	2.64026	2.02003	3.26468	1.14206	2.31043	2.25928	3.38059	2.36556	0.591423	2.3128	2.89359	2.96975	2.38509	2.55831	1.55427	2.53363	2.40857	2.50081	2.24929	1.33311	2.33864	0.479492	-0.313171	-0.705872	0.758289
3775	QTS_3775	FFUJ_06836	FFM5_05796	FFMR_08674	FFC1_02360	FFB14_01802	FFB20_00019	FFE2_06347	FFFS_06445	FFNC_01821	FRV6_02496	uncharacterized protein	2.13177	0.0543403	1.04108	2.45618	1.98078	1.29139	1.60494	2.64543	1.62028	2.14459	1.69708	1.39447	1.05228	1.05714	2.44197	1.97252	1.84572	0.685157	1.82961	1.29324	1.01979	1.45919	1.0398	0.615633	2.66285	2.09862	2.3422	2.4793	0.47706	1.68033	1.41016	1.72279	1.65287	0.737304	-0.997943	-0.0160566	0.0142138
13552	QTS_13552	FFUJ_06847	FFM5_05785	FFMR_08663	FFC1_02371	FFB14_01813	FFB20_00030	FFE2_06336	FFFS_06456	FFNC_01832	FRV6_02485	uncharacterized protein	0	0	0	0	0	0	0	0	0	0.0989007	0.00989007	0	0	0	0	0	0	0	0	0	0.520779	0.0520779	0	0	0.0246936	0.139215	0	0.0442654	0.202132	0.0535811	0.468469	0.15961	0.109197	0	0	0	0
1093	QTS_1093	FFUJ_06862	FFM5_05769	FFMR_08643	FFC1_02385	FFB14_01827	FFB20_00043	FFE2_06319	FFFS_06473	FFNC_01849	FRV6_02469	uncharacterized protein	1.5449	0.847429	2.57804	1.13622	1.42633	1.92568	2.59825	2.12702	1.13162	0.772431	1.60879	1.27102	1.04872	0.828686	1.41654	0.653495	1.65472	1.09098	1.69934	0.472292	0.519901	1.06557	1.32372	0.41412	2.46295	3.34271	2.96838	2.63825	2.47095	2.46631	0.749563	2.0539	2.08908	0.273877	-0.201295	1.74935	-0.280318
6631	QTS_6631	FFUJ_06863	FFM5_05768	FFMR_08642	FFC1_02386	FFB14_01828	FFB20_00044	FFE2_06318	FFFS_06474	FFNC_01850	FRV6_02470	uncharacterized protein	3.55815	2.53103	3.15067	3.90318	3.39803	3.13182	3.35146	3.27448	3.37164	3.22999	3.29005	3.62855	3.88707	4.10497	4.45912	4.33327	4.4638	3.28307	3.59658	3.27717	4.13291	3.91665	2.96855	3.03897	4.03728	4.09366	4.16124	4.40934	2.89946	3.94394	3.25162	3.65106	3.64551	-0.0704068	-1.35604	-0.954301	-0.55594
7757	QTS_7757	FFUJ_06875	FFM5_05755	FFMR_08628	FFC1_02400	FFB14_01843	FFB20_00057	FFE2_06305	FFFS_06487	FFNC_01863	FRV6_02451,FRV6_02452	uncharacterized protein	0	0	0	0	0	0	0	0	0	0	0	0	0	0	0	0	0	0	0	0	0.281631	0.0281631	0.265131	0	0	0	0	0	0	0	0.236096	0.925346	0.142657	0	0	0	0
13920	QTS_13920	FFUJ_06879	FFM5_05751	FFMR_08624	FFC1_02404	FFB14_01847	FFB20_00061	n.d.	n.d.	FFNC_01867	n.d.	uncharacterized protein	0	0.0875611	0	0	0	0	0	0	0	0	0.00875611	0	0.072428	0	0	0	0	0	0	0	0	0.0072428	0.111951	0.0492192	0	0.0875906	0	0	0	0	0.0337988	0	0.0282559	0	0.0151331	0	0
125	QTS_125	FFUJ_06886	FFM5_05744	FFMR_08617	FFC1_02411	FFB14_01854	FFB20_00068	FFE2_06295	FFFS_06497	FFNC_01874	FRV6_02442	related to transcription activator amyR	4.02027	3.52563	4.51574	4.61201	4.12927	3.73525	4.65388	4.11915	4.20495	4.54475	4.20609	2.88577	3.00409	2.86579	3.49793	3.02101	2.99369	2.6458	3.22606	2.75716	2.77327	2.96706	3.01354	2.97218	2.86158	2.98863	3.26198	3.1654	3.02575	3.46425	3.14606	3.47658	3.13759	1.13451	0.521537	1.64995	1.11408
427	QTS_427	FFUJ_06901	FFM5_05728	FFMR_08601	FFC1_02427	FFB14_01870	FFB20_00084	FFE2_06279	FFFS_06513	FFNC_01890	FRV6_02430	related to DAL81 - transcriptional activator for allantoin and GABA catabolic genes	3.54891	1.82923	1.99076	3.45739	2.79163	2.01813	3.01686	2.75081	2.82537	3.27776	2.75068	2.84191	2.98958	2.76996	3.4329	3.19226	2.92758	2.56018	2.58372	2.9793	2.19936	2.84768	2.13363	1.61484	1.18744	1.69997	1.60769	1.47089	2.12638	1.58316	1.89247	3.38884	1.87053	0.706996	-1.16036	-0.779201	0.0244835
13794	QTS_13794	FFUJ_06914	FFM5_05715	FFMR_08588	FFC1_02440	FFB14_01883	FFB20_00097	FFE2_06266	FFFS_06526	FFNC_01903	n.d.	uncharacterized protein	2.36106	0.554824	1.46213	1.74459	0.96619	0	1.64928	0.350945	1.43487	0	1.05239	1.10993	0.514767	0.49033	2.99112	0.885976	0.0567996	1.53234	0.258242	2.10216	0	0.994166	0.973176	0.548369	0.811527	1.37584	0.429872	0.0845029	0.855036	0.573728	1.36989	0	0.702194	1.25113	0.040057	0.971796	-1.24653
9032	QTS_9032	FFUJ_06917	FFM5_05712	FFMR_08585	FFC1_02443	FFB14_01886	FFB20_00100	FFE2_06263	FFFS_06529	FFNC_01906	FRV6_02418	uncharacterized protein	2.08592	1.97031	2.14301	2.46401	2.43127	2.25142	1.80209	2.57131	1.96741	2.00816	2.16949	1.75304	1.09089	1.66309	1.52146	1.87669	1.48647	1.49187	1.55137	1.25489	0.518142	1.42079	1.26429	1.37126	1.34281	1.13892	1.50947	1.61767	1.59379	1.52149	1.14666	1.65969	1.4166	0.332881	0.879418	0.479917	0.942549
181	QTS_181	FFUJ_06935	FFM5_05691	FFMR_08565	FFC1_02464	FFB14_01905	FFB20_00122	FFE2_06243	FFFS_06549	FFNC_01926	FRV6_02400	related to zinc finger protein	4.79268	5.97292	6.44444	6.10657	5.88555	7.49104	5.79048	6.64461	5.16123	4.37343	5.8663	5.89864	5.99123	6.14333	5.905	5.64135	5.42363	6.79228	6.50773	6.44465	7.06119	6.1809	5.77023	6.51226	6.42206	5.85707	5.18606	5.67227	6.87092	5.3892	5.45423	6.23106	5.93654	-1.10596	-0.0183047	0.30111	0.201571
4385	QTS_4385	FFUJ_06941	FFM5_05685	FFMR_08559	FFC1_02470	FFB14_01911	FFB20_00128	FFE2_06237	FFFS_06555	FFNC_01932	FRV6_02395	uncharacterized protein	0	1.48432	0.755417	0.37787	0.954645	0	0.979598	0.395797	1.28025	0	0.62279	0.683046	0.578307	0.661635	1.5652	1.32279	2.07791	1.60109	0.643128	1.85342	0.425254	1.14118	1.348	1.73409	1.60559	1.48465	1.98001	1.77401	1.25738	0.985221	1.4344	1.50842	1.51118	-0.683046	0.906017	0.0937819	-1.18733
4851	QTS_4851	FFUJ_06949	FFM5_05676	FFMR_08550	FFC1_02478	FFB14_01919	FFB20_00136	FFE2_06229	FFFS_06563	FFNC_01940	FRV6_02385	uncharacterized protein (Cys6)	2.1901	1.51169	1.73738	1.45482	3.3457	1.84068	1.82513	1.79358	1.55945	1.66678	1.89253	2.8733	2.22466	3.1066	3.08353	3.9782	1.77642	3.57323	2.1605	3.83783	5.81288	3.24271	1.64616	1.55234	1.20137	1.55276	2.58602	1.67759	1.57104	0.97557	1.12157	2.2643	1.61487	-0.683196	-0.712972	-1.36922	-1.6287
13257	QTS_13257	FFUJ_06964	FFM5_05660	FFMR_08534	FFC1_02496	FFB14_01934	FFB20_00153	FFE2_06212	FFFS_06581	FFNC_01956	n.d.	related to DAL81 - transcriptional activator for allantoin and GABA catabolic genes	1.77365	2.58994	2.37504	3.66464	2.47125	0	3.15766	0.634695	2.45063	0	1.91175	1.98293	2.58359	1.20768	1.74025	0.634623	0.157185	1.75424	0.189636	2.49772	0	1.27479	1.59897	1.77003	1.41179	1.887	0.249107	0.119634	2.07022	0.673529	2.14891	0	1.19292	-0.20928	0.00634953	1.16736	1.92439
1581	QTS_1581	FFUJ_07000	FFM5_05622	FFMR_08497	FFC1_02533	FFB14_01969	FFB20_00190	FFE2_06175	FFFS_06618	FFNC_01993	FRV6_02331	uncharacterized protein	2.78431	2.47212	2.48673	2.96677	2.35387	3.8598	2.98202	4.17638	3.45551	3.39176	3.09293	2.92551	2.49776	3.08397	3.90857	2.88188	3.563	3.124	3.842	3.22013	4.09581	3.31426	3.80006	3.41743	3.74552	4.02045	3.28756	3.8845	3.60767	3.4556	3.3186	4.20946	3.67468	-0.141203	-0.0256367	-0.597234	-0.941801
8233	QTS_8233	FFUJ_07001	FFM5_05621	FFMR_08496	FFC1_02534	FFB14_01970	FFB20_00191	FFE2_06174	FFFS_06619	FFNC_01994	FRV6_02330	related to helicase-like transcription factor protein	0.605439	1.09008	0.838251	0.644156	1.11944	1.05036	0.147262	2.60785	0.30682	0	0.840965	0.955557	0.841763	4.5665	0.418977	2.99831	2.34241	0.29263	3.60639	0.292506	0.146795	1.64618	1.37763	1.86858	2.74771	0.857593	1.65865	1.47049	1.65657	0.900365	0.279021	3.04334	1.586	-0.350117	0.248318	-3.72825	0.225179
10192	QTS_10192	FFUJ_07002	FFM5_05620	FFMR_08495	FFC1_02535	FFB14_01971	FFB20_00192	FFE2_06173	FFFS_06620	FFNC_01995	FRV6_02329	uncharacterized protein	0.635573	0.708796	0.433761	0.777404	1.31618	2.12872	0.26143	5.42669	0.282547	0.142281	1.21134	1.41891	0.686184	4.75171	0.820759	3.1431	3.69997	0.509345	5.02144	0.701829	0.632595	2.13858	1.45539	1.72543	2.19851	1.59709	1.33542	1.77442	3.1718	1.33665	0.956802	4.67462	2.02261	-0.783334	0.0226115	-4.31795	-0.0433548
6155	QTS_6155	FFUJ_07008	FFM5_05614	FFMR_08489	FFC1_02541	FFB14_01977	FFB20_00198	FFE2_06167	FFFS_06626	FFNC_02001	FRV6_02323	related to transcriptional activator CMR1	1.254	0.577867	1.35069	0.864303	0.705226	0.8685	0.803801	1.06739	0.834332	0.56743	0.889354	1.44071	1.39033	1.5161	2.14402	2.38278	1.90021	1.60565	2.02799	1.48731	1.3081	1.72032	2.55346	1.79041	1.51915	1.80382	2.2379	1.61497	2.09947	1.53196	1.59044	3.16103	1.99026	-0.186706	-0.812465	-0.165406	-1.27972
1620	QTS_1620	FFUJ_07064	FFM5_05554	FFMR_08428	FFC1_02601	FFB14_02039	FFB20_00257	FFE2_06108	FFFS_06687	FFNC_02061	FRV6_02268	probable MBP1 - transcription factor, subunit of the MBF factor	3.91141	4.81913	4.81681	4.7887	4.60235	4.46503	4.3607	5.03057	4.25875	4.6422	4.56957	4.36926	4.66954	4.5771	4.67359	4.67558	4.8456	4.06122	4.36475	4.24112	4.25073	4.47285	4.26985	4.82005	4.56557	4.58763	4.5265	4.82249	4.54986	4.89114	4.41789	4.09668	4.55477	-0.45785	0.149589	0.239707	0.115111
3328	QTS_3328	FFUJ_07077	FFM5_05541	FFMR_08415	FFC1_02614	FFB14_02052	FFB20_00270	FFE2_06095	FFFS_06700	FFNC_02074	FRV6_02254	related to chicken h-caldesmon, Uso1p and YKL201c	5.06657	5.34976	4.54572	5.32628	4.9113	5.30464	5.09057	5.97875	5.77408	5.75415	5.31018	5.54812	5.90534	5.68934	6.13401	5.62552	6.05011	5.36304	5.76998	5.50486	6.38945	5.79798	6.00329	6.03678	5.57188	5.94565	5.82987	6.01596	5.7246	5.93138	5.71564	6.10478	5.88798	-0.481555	-0.55558	-1.14362	-0.807735
7235	QTS_7235	FFUJ_07085	FFM5_05533	FFMR_08407	FFC1_02622	FFB14_02060	FFB20_00278	FFE2_06087	FFFS_06708	FFNC_02082	FRV6_02244	uncharacterized protein	7.79858	5.95518	6.96472	6.95216	6.27104	6.26465	6.10102	7.38281	6.43006	6.40503	6.65253	5.69036	6.04184	6.38675	5.92166	5.74252	5.68739	5.98795	6.51391	5.91895	6.51279	6.04041	6.57727	6.84653	6.36164	6.8266	5.52987	5.62284	6.9561	6.76292	6.5406	6.13245	6.41568	2.10821	-0.0866585	0.577977	1.03049
3628	QTS_3628	FFUJ_07096	FFM5_05521	FFMR_08395	FFC1_02634	FFB14_02072	FFB20_00290	FFE2_06074	FFFS_06720	FFNC_02094	FRV6_02232	uncharacterized protein	3.97349	3.05399	4.4361	4.90744	3.75614	3.95719	3.45468	5.53559	2.32746	3.01624	3.84183	2.51891	2.32397	7.95087	5.23806	4.22089	5.2304	3.53532	8.48563	7.07064	3.11736	4.96921	4.15602	4.10488	4.40572	4.29599	3.15868	3.43256	5.20221	4.77711	3.55024	5.88434	4.29678	1.45458	0.730018	-3.51477	-0.330626
8483	QTS_8483	FFUJ_07102	FFM5_05515	FFMR_08389	FFC1_02640	FFB14_02078	FFB20_00296	FFE2_06068	FFFS_06726	FFNC_02100	FRV6_02226	uncharacterized protein	3.52305	5.1014	4.0662	4.56318	4.52877	5.31786	3.71812	3.02616	3.12553	3.58121	4.05515	5.18458	5.57814	5.27085	4.65426	5.53274	5.30388	5.12585	4.88605	4.85611	5.42539	5.18179	3.55218	4.47052	4.46121	4.17977	4.18162	4.44808	4.18501	4.03633	3.75282	3.84483	4.11124	-1.66153	-0.476741	-1.20465	-0.0910811
1184	QTS_1184	FFUJ_07111	FFM5_05505	FFMR_08379	FFC1_02651	FFB14_02088	FFB20_00306	FFE2_06058	FFFS_06736	FFNC_02110	FRV6_02216	related to 3-oxoacyl-[acyl-carrier-protein] reductase	2.7154	3.21855	3.40802	2.87752	3.15057	2.76406	3.16826	4.02607	3.7473	3.41111	3.24869	2.10319	2.14344	2.12737	2.38549	1.97193	1.88857	2.23392	2.75957	2.28805	1.86236	2.17639	2.01138	2.79982	1.76353	2.32453	1.92854	1.7029	2.61497	2.62261	2.67531	2.01293	2.24565	0.612214	1.07511	1.28065	0.492027
13263	QTS_13263	n.d.	FFM5_05501	FFMR_08375	FFC1_02655	FFB14_02092	FFB20_00310	FFE2_06054	FFFS_06740	FFNC_02114	FRV6_02212	uncharacterized protein	0	0	0.718202	0.64287	0	0	0.241522	0.374008	0.290729	0.579778	0.284711	0	0.300001	0.628094	0	0	0.281862	0	0.337209	0	0	0.154717	0	0.208904	1.05485	0.507447	0.771078	1.32916	0.430462	1.50428	0.278393	1.30325	0.738782	0	-0.300001	0.0901074	0.64287
2130	QTS_2130	FFUJ_07128	FFM5_05487	FFMR_08361	FFC1_02669	FFB14_02107	FFB20_00324	FFE2_06040	FFFS_06754	FFNC_02128	FRV6_02198	probable methionyl aminopeptidase	7.34783	6.68403	6.0653	7.95941	7.12705	6.25291	6.64268	7.26692	7.07849	7.60256	7.00272	6.12314	6.6747	6.91138	7.43237	7.09609	7.11481	6.36771	7.19501	6.67193	8.22364	6.98108	7.0638	7.17607	6.66569	7.1532	6.65322	6.53832	6.94746	7.27929	6.9736	7.48207	6.99327	1.22469	0.00933249	-0.846081	0.52703
6740	QTS_6740	FFUJ_07161	FFM5_05452	FFMR_08326	FFC1_02704	FFB14_02142	FFB20_00359	FFE2_06005	FFFS_06789	FFNC_02164	FRV6_02165	related to hexamer-binding protein HEXBP	4.32506	4.02738	4.50449	4.09971	3.59683	3.58445	4.66994	4.21864	5.10181	3.42384	4.15521	4.3355	3.86068	3.91036	4.11005	4.00849	3.57111	3.91725	3.66562	4.46938	4.5992	4.04476	5.47563	6.53869	6.31106	6.63094	6.13241	5.63917	4.92917	6.70037	6.31862	5.95542	6.06315	-0.0104493	0.16669	0.594135	-0.0103382
1898	QTS_1898	FFUJ_07226	FFM5_05384	FFMR_08258	FFC1_02773	FFB14_02209	FFB20_12977	FFE2_05938	FFFS_06858	FFNC_02231	FRV6_02099	uncharacterized protein (Cys6)	0.10663	0.0620653	0	0.121484	0.0478887	0	0.118427	0.0653106	0.188709	0.0547779	0.0765292	0.438648	0.325604	0	0.131995	0.100343	0.0942704	0	0.0582514	0.173521	0	0.132263	1.52138	1.53692	1.81163	1.64743	2.682	1.78718	1.51081	1.37928	1.60801	4.0876	1.95722	-0.332019	-0.263539	0	-0.0105105
4228	QTS_4228	FFUJ_07229	FFM5_05381	FFMR_08255	FFC1_02776	FFB14_02212	FFB20_12974	FFE2_05935	FFFS_06861	FFNC_02234	FRV6_02096	probable ATPase component of chromatin remodeling complex (ISW1)	4.23886	4.68674	4.6832	5.41941	5.37583	4.86759	4.17713	4.32858	3.77464	3.6088	4.51608	5.24745	5.37294	4.93818	4.82564	5.16419	4.86371	5.19128	4.76912	5.17851	5.09492	5.06459	4.32736	4.8476	4.44998	4.27572	4.36516	4.70973	4.66341	4.44136	4.5647	3.69294	4.4338	-1.00859	-0.686197	-0.254975	0.593776
11766	QTS_11766	FFUJ_07243	FFM5_05366	FFMR_08240	FFC1_02792	FFB14_02227	FFB20_12959	FFE2_05920	FFFS_06876	FFNC_02249	FRV6_02078	uncharacterized protein	12.7351	12.4373	12.8031	12.5117	12.4175	12.0743	13.0365	14.0356	13.5128	13.6316	12.9195	13.4053	12.1876	12.8687	11.2972	13.0411	11.4346	13.1437	11.5215	13.9327	12.9095	12.5742	12.686	12.6016	11.8738	13.4237	11.5536	11.3857	12.2342	12.9253	12.4483	11.865	12.2997	-0.670267	0.24969	-0.0656059	1.21448
1713	QTS_1713	FFUJ_07264	FFM5_05345	FFMR_08219	FFC1_02813	FFB14_02249	FFB20_13779	FFE2_05898	FFFS_06897	FFNC_02270	FRV6_02057	uncharacterized protein	4.19234	5.51296	4.79476	3.86622	4.73574	4.14892	4.68316	4.98577	5.26104	5.97463	4.81555	4.77041	4.73143	4.44227	4.46996	4.59855	4.85993	4.6782	3.89073	4.60503	5.6322	4.66787	4.52582	4.96148	4.88919	5.19174	5.16999	5.11299	4.26787	5.08798	4.74923	5.78434	4.97406	-0.578062	0.781529	0.352486	-0.603748
8274	QTS_8274	FFUJ_07273	FFM5_05336	FFMR_08210	FFC1_02822	FFB14_02258	FFB20_13788	FFE2_05889	FFFS_06906	FFNC_02279	FRV6_02048	probable multiprotein bridging factor MBF1	9.77499	10.2392	10.6556	9.9989	10.2634	9.87131	10.3756	10.9207	10.3488	10.9914	10.344	8.65064	9.07032	9.75157	10.0001	9.34201	9.58697	8.71596	10.1673	9.09329	9.75648	9.41347	10.1076	9.8513	10.1067	10.9118	9.94317	9.79289	9.5626	9.97388	9.74615	11.1552	10.1151	1.12435	1.16887	0.90401	-0.00122614
5952	QTS_5952	FFUJ_07278	FFM5_05331	FFMR_08205	FFC1_02827	FFB14_02263	FFB20_13793	FFE2_05884	FFFS_06911	FFNC_02284	FRV6_02043	related to CHD1 - transcriptional regulator	2.63353	3.59065	3.59534	3.59213	3.72696	3.67231	3.07385	2.68703	2.71344	3.41387	3.26991	3.92574	3.80387	3.7164	3.18358	3.63738	3.49244	3.93658	3.18871	3.58323	3.67688	3.61448	2.41495	3.08105	3.01352	2.7728	2.75161	3.03699	2.65728	2.91333	2.63547	2.54456	2.78216	-1.29221	-0.213218	-0.121062	0.408549
11384	QTS_11384	FFUJ_07279	FFM5_05330	FFMR_08204	FFC1_02828	FFB14_02264	FFB20_13794	FFE2_05883	FFFS_06912	FFNC_02285	FRV6_02042	uncharacterized protein	0.134055	0.152639	0	0	0	0	0.10084	0	0.122597	0.670461	0.118059	0	0	0	0	0	0	0	0	0	0.446195	0.0446195	0.193977	0.0866451	0	0.15269	0.189468	0	0.0963396	0	0.276661	0.933803	0.192958	0.134055	0.152639	0	0
829	QTS_829	FFUJ_07289	FFM5_05320	FFMR_08194	FFC1_02838	FFB14_02274	FFB20_11153	FFE2_05873	FFFS_06922	FFNC_02295	FRV6_02032	uncharacterized protein	2.62673	3.2181	3.68428	2.99802	3.31006	3.21363	3.03755	4.13034	2.99959	2.10385	3.13222	3.58245	3.76435	6.48324	3.9892	5.66909	4.99496	3.48185	6.30956	2.95946	3.13983	4.4374	3.57267	2.53101	7.60704	3.50716	5.20203	3.90706	5.30967	3.59839	2.5943	8.15327	4.59826	-0.955716	-0.546245	-2.79896	-0.991184
6231	QTS_6231	FFUJ_07290	FFM5_05319	FFMR_08193	FFC1_02839	FFB14_02275	FFB20_11152	FFE2_05872	FFFS_06923	FFNC_02296	FRV6_02030	uncharacterized protein	5.69174	6.05067	5.40386	5.74574	6.49625	5.67384	4.53589	6.86809	4.10629	3.27923	5.38516	6.67556	5.61316	8.8593	4.99261	7.44711	7.10922	5.28331	8.58072	6.58294	5.76301	6.69069	5.94737	6.05612	6.41375	5.84929	5.59645	5.53153	6.06721	5.11182	5.00465	6.42838	5.80066	-0.983827	0.437504	-3.45543	0.75313
9475	QTS_9475	FFUJ_07298	FFM5_05311	FFMR_08185	FFC1_02847	FFB14_02283	FFB20_11144	FFE2_05864	FFFS_06931	FFNC_02304	FRV6_02021	uncharacterized protein	3.35773	3.67524	3.42489	3.77172	3.30293	3.96462	3.32919	3.40364	3.22992	3.75783	3.52177	3.2839	4.11274	3.76241	4.39422	3.91907	4.30234	3.29832	3.9677	3.50206	4.69275	3.92355	3.85608	3.88795	3.99203	4.06063	4.03081	4.06451	3.84437	3.95338	3.89416	4.00295	3.95869	0.0738268	-0.437502	-0.337523	-0.622503
7934	QTS_7934	FFUJ_07309	FFM5_05300	FFMR_08174	FFC1_02858	FFB14_02294	FFB20_11133	FFE2_05853	FFFS_06942	FFNC_02315	FRV6_02010	related to hexamer-binding protein HEXBP	2.04622	2.19774	1.67108	2.47577	1.83458	1.3682	1.66386	1.13918	1.15781	1.74697	1.73014	1.79558	1.85457	1.61275	1.67433	1.64965	1.90898	1.5989	1.6507	1.17908	1.92601	1.68506	3.63523	1.96135	1.77922	1.5644	1.54299	1.71771	2.48318	2.45773	2.81212	3.13263	2.30866	0.250639	0.343165	0.0583271	0.801447
9465	QTS_9465	FFUJ_07310	FFM5_05298	FFMR_08172	FFC1_02860	FFB14_02296	FFB20_11131	FFE2_05851	FFFS_06944	FFNC_02317	FRV6_02009	related to transcription factor atf1+	8.54747	8.96475	8.63749	8.4964	8.97166	8.50696	7.95348	8.12284	7.74453	7.83615	8.37817	8.66422	8.56352	7.79725	7.53113	8.59384	8.43927	8.47234	7.52591	7.91704	9.22219	8.27267	6.02603	6.54148	6.43424	6.40402	6.53971	7.00657	6.55307	6.50814	6.43572	5.92395	6.43729	-0.116754	0.401228	0.840238	0.965271
5820	QTS_5820	FFUJ_07315	FFM5_05293	FFMR_08167	FFC1_02865	FFB14_02301	FFB20_11126	FFE2_05846	FFFS_06949	FFNC_02322	FRV6_02004	related to U1 small nuclear ribonucleoprotein c	6.55092	6.92054	7.23485	7.32727	7.20733	6.90292	6.98198	7.18882	7.06393	7.44052	7.08191	6.98832	7.05953	7.21141	7.00515	6.88	6.62327	6.73744	7.26933	6.94226	6.90446	6.96212	6.82922	6.90199	6.78807	7.17425	6.88153	6.8017	6.70395	6.91903	6.62509	7.19016	6.8815	-0.437399	-0.138985	0.0234348	0.322112
1587	QTS_1587	FFUJ_07323	FFM5_05284	FFMR_08158	FFC1_02874	FFB14_02310	FFB20_11117	FFE2_05837	FFFS_06958	FFNC_02331	FRV6_01996	related to ascospore maturation 1 protein (Asm-1)	7.9163	6.47968	6.92202	7.49254	7.33465	7.91663	5.52788	5.78271	5.38101	6.29359	6.7047	8.13495	8.15459	7.82438	7.6117	8.0281	7.52902	7.40033	7.6579	7.3777	7.33205	7.70507	6.85443	7.89305	8.1365	7.09552	8.02213	8.35202	7.48233	7.92659	6.92787	5.71496	7.44054	-0.218652	-1.67491	-0.90236	-0.119161
8926	QTS_8926	FFUJ_07377	FFM5_05226	FFMR_08101	FFC1_02932	FFB14_02368	FFB20_14974	FFE2_05780	FFFS_07014	FFNC_02388	FRV6_01937	uncharacterized protein	3.46445	3.46973	3.48411	3.83811	3.30835	2.95646	3.89514	3.73559	3.69368	4.00603	3.58516	3.05337	3.49169	3.14522	3.16089	2.80696	3.57945	2.72092	3.08511	2.91505	2.63944	3.05981	4.15363	4.10791	3.80813	3.66126	3.92116	4.12258	4.22117	3.78548	3.67565	3.23121	3.86882	0.411074	-0.0219567	0.338895	0.677227
2238	QTS_2238	FFUJ_07383	FFM5_05219	FFMR_08095	FFC1_02938	FFB14_02374	FFB20_15434	FFE2_05774	FFFS_07020	FFNC_02394	FRV6_01931	related to NsdD protein	5.56526	6.90013	6.97812	7.49902	7.31702	7.08065	6.55779	6.66759	5.98669	6.83705	6.73893	9.50643	8.31772	8.77418	7.01733	8.14197	7.43789	9.54598	6.9884	9.47491	7.45306	8.26579	6.41526	6.75367	7.88589	7.03098	7.18854	7.78235	6.92367	6.44028	6.19139	6.06133	6.86734	-3.94118	-1.41759	-1.79606	0.481693
6695	QTS_6695	FFUJ_07387	FFM5_05214	FFMR_08090	FFC1_02943	FFB14_02379	FFB20_15777	FFE2_05768	FFFS_07025	FFNC_02399	FRV6_01926	related to ZZ type zinc finger domain protein	9.75977	7.58946	8.07318	9.27805	8.50116	8.11505	7.81667	7.83734	7.31727	8.27371	8.25616	8.90864	9.06506	8.93544	8.23519	8.62765	8.40056	8.77282	8.54661	8.80485	9.09076	8.73876	6.58678	7.63583	8.48963	7.61596	7.41463	8.25861	7.79797	7.74023	7.39863	7.84676	7.6785	0.851123	-1.4756	-0.862259	1.04286
6481	QTS_6481	FFUJ_07411	FFM5_05190	FFMR_08066	FFC1_02968	FFB14_02403	FFB20_14545	FFE2_05744	FFFS_07049	FFNC_02423	FRV6_01901	related to MAF1 Protein required for sorting of Mod5p	6.27552	7.41121	6.65552	6.38145	6.76458	7.0005	6.12799	6.76575	5.69859	5.96037	6.50415	6.80244	7.04643	6.36373	6.36006	6.41172	6.60531	7.15095	6.0331	6.46865	5.94173	6.51841	6.1367	6.33699	5.93024	5.5484	5.83373	6.3483	5.84063	5.87686	5.71807	4.6194	5.81893	-0.526921	0.364789	0.291789	0.0213873
18632	QTS_18632	n.d.	n.d.	n.d.	FFC1_02977	n.d.	FFB20_14554	n.d.	n.d.	n.d.	n.d.	uncharacterized protein	0	0	0	3.10622	0	1.80652	0	0	0	0	0.491274	0	0	0	1.13944	0	2.72154	0	0	0	0	0.386098	0	0	0	2.26597	0	2.57705	0	0	0	0	0.484302	0	0	0	1.96679
6903	QTS_6903	FFUJ_07433	FFM5_05168	FFMR_08043	FFC1_02990	FFB14_02425	FFB20_14087	FFE2_05721	FFFS_07072	FFNC_02446	FRV6_01880	uncharacterized protein	3.91078	4.04969	3.94399	4.81487	4.73221	4.5503	3.71483	3.17699	3.14582	3.48641	3.95259	4.88165	5.22943	5.047	4.40057	5.15391	4.73059	4.56803	4.53626	4.54215	5.2707	4.83603	3.06589	3.96946	4.1892	3.75396	3.70281	4.17687	3.91916	3.83078	3.51171	3.40682	3.75267	-0.970874	-1.17973	-1.10301	0.414296
770	QTS_770	FFUJ_07435	FFM5_05166	FFMR_08041	FFC1_02992	FFB14_02427	FFB20_14089	FFE2_05719	FFFS_07074	FFNC_02448	FRV6_01878	uncharacterized protein	5.37441	5.24369	4.79767	5.78221	5.77993	5.3907	4.5304	4.42942	4.41913	3.58582	4.93334	5.35628	5.65312	5.47275	4.98406	5.39467	5.20034	4.77631	4.9709	5.04695	5.29195	5.21473	4.29289	4.64488	4.42254	4.0406	4.5905	4.60983	4.41822	4.57812	4.46401	3.54568	4.36073	0.0181359	-0.409432	-0.675087	0.798156
5653	QTS_5653	FFUJ_07444	FFM5_05156	FFMR_08030	FFC1_03002	FFB14_02437	FFB20_14416	FFE2_05709	FFFS_07085	FFNC_02458	FRV6_01868	related to C2H2 zinc finger protein	3.23486	3.04934	2.91637	3.41569	3.29255	3.5041	2.90296	2.43424	2.61782	2.27696	2.96449	2.66169	2.73771	4.9435	2.74015	4.66262	3.04011	2.70443	3.07705	2.31531	2.62577	3.15083	2.62275	2.20395	3.75733	3.59179	3.65387	3.59782	3.72701	2.83746	2.2493	3.57953	3.18208	0.573165	0.311632	-2.02713	0.675538
11154	QTS_11154	FFUJ_07449	FFM5_05151	FFMR_08025	FFC1_03007	FFB14_02442	FFB20_14411	FFE2_05704	FFFS_07090	n.d.	FRV6_01864	uncharacterized protein	5.43445	5.34849	4.50999	5.65772	4.88202	5.60591	4.0951	4.09641	0	4.35495	4.3985	5.60295	6.63051	5.13149	5.10097	5.39222	5.32322	5.98899	5.01937	0	7.2698	5.14595	4.73741	5.28018	5.09624	5.26273	4.23099	4.89107	5.92181	4.58449	0	4.7688	4.47737	-0.168499	-1.28202	-0.621504	0.556747
12392	QTS_12392	FFUJ_07458	FFM5_05140	FFMR_08014	FFC1_03018	FFB14_02453	FFB20_14400	FFE2_05693	FFFS_07101	FFNC_02474	n.d.	uncharacterized protein	3.13592	3.10623	2.96989	3.83895	2.65121	2.90046	3.26915	3.07066	4.03166	0	2.89741	3.06949	3.12232	2.35655	3.26504	2.85512	2.93221	3.42879	3.04811	3.4502	0	2.75278	3.3837	3.47869	3.12682	4.29784	3.53787	3.79609	2.91098	3.58571	4.12209	0	3.22398	0.0664331	-0.0160838	0.613341	0.573916
2843	QTS_2843	FFUJ_07469	FFM5_05129	FFMR_08003	FFC1_03029	FFB14_02464	FFB20_14389	FFE2_05682	FFFS_07112	FFNC_02485	FRV6_01842	probable SWR1-complex protein 4	4.70346	4.51032	4.22274	5.18767	4.6157	4.84737	4.28947	4.47476	3.58589	4.58491	4.50223	4.43638	4.9378	5.10673	5.17704	5.24246	5.47024	4.19565	4.96287	4.43107	5.58343	4.95437	4.48039	4.76225	4.84734	4.72412	4.66699	4.67923	4.65217	4.72115	4.46982	4.47556	4.6479	0.267073	-0.427485	-0.883994	0.010632
3891	QTS_3891	FFUJ_07470	FFM5_05127	FFMR_08000	FFC1_03031	FFB14_02466	FFB20_14321	FFE2_05679	FFFS_07115	FFNC_02488	FRV6_01841	related to acetyltransferase (nodulation protein nodL)	4.86405	5.88727	5.53516	6.1194	6.45581	6.31807	5.22149	4.25678	4.62282	3.83139	5.31123	6.21482	6.29814	7.42069	5.64364	7.514	6.15623	6.12811	5.8586	5.80545	5.96816	6.30078	5.05088	5.50817	5.78256	5.07594	5.478	5.92835	5.2729	5.02554	4.69211	4.96508	5.27795	-1.35076	-0.410866	-1.88553	0.475763
8533	QTS_8533	FFUJ_07471	FFM5_05126	FFMR_07999	FFC1_03032	FFB14_02467	FFB20_14320	FFE2_05678	FFFS_07116	FFNC_02489	FRV6_01840	uncharacterized protein	3.55968	4.29946	4.29927	4.29845	4.47179	4.22142	4.25647	3.71217	4.02305	1.8465	3.89882	4.16031	4.37211	4.08721	4.48699	3.90223	3.94402	4.03107	4.78675	4.17318	1.90399	3.98479	2.59424	2.83657	2.54557	2.3333	3.0852	2.99555	2.28379	2.87941	2.40145	1.68437	2.56394	-0.600632	-0.0726449	0.212058	-0.188545
10384	QTS_10384	FFUJ_07509	FFM5_05088	FFMR_07961	FFC1_03069	FFB14_02504	FFB20_15861	FFE2_05640	FFFS_07153	FFNC_02526	FRV6_01801	uncharacterized protein	6.02369	5.97077	5.5213	5.96714	5.21909	6.22506	5.72465	5.96253	4.87536	5.64689	5.71365	5.51157	5.89758	5.75825	6.16743	5.9843	5.84707	5.44742	5.98553	5.70397	6.78194	5.9085	5.44601	5.69794	5.84175	5.44366	5.74504	5.87955	5.27248	5.6556	5.42508	5.66522	5.60723	0.51212	0.0731868	-0.236948	-0.200288
14739	QTS_14739	FFUJ_01356	FFM5_15348	n.d.	FFC1_03076	FFB14_07749	FFB20_00602	FFE2_10305	FFFS_09803	n.d.	FRV6_11272,FRV6_16586	related to transposase	0	4.41391	0	6.00108	1.23959	0	1.72814	2.8161	0	3.33561	1.95344	0	3.94953	0	4.73384	1.58367	0	2.17223	2.29958	0	3.93023	1.86691	0	4.45499	0	4.35114	1.36701	0.145281	2.82605	3.55922	0	3.64152	2.03452	0	0.464377	0	1.26725
3666	QTS_3666	FFUJ_07517	FFM5_05079	FFMR_07953	FFC1_03078	FFB14_02512	FFB20_15190	FFE2_05632	FFFS_07161	FFNC_02534	FRV6_01793	uncharacterized protein	3.28119	2.80963	3.36544	4.24943	3.5904	2.81569	3.09357	2.5803	2.43334	2.26464	3.04836	2.98049	3.33031	3.64865	3.02054	3.364	3.86701	2.94921	2.99342	3.22933	3.42797	3.28109	2.74829	3.24275	3.33567	3.06427	2.76033	3.00706	2.57855	2.82537	3.17536	3.01742	2.97551	0.300696	-0.520679	-0.283212	1.22889
654	QTS_654	FFUJ_07522	FFM5_05074	FFMR_07948	FFC1_03083	FFB14_02517	FFB20_15195	FFE2_05627	FFFS_07166	FFNC_02539	FRV6_01788	uncharacterized protein	2.11748	3.93565	3.29687	3.4744	3.88349	4.34471	2.85594	2.37605	2.62359	2.09346	3.10016	3.79954	4.46537	3.91007	2.90924	4.53143	4.24975	3.50688	3.26872	4.4521	2.11963	3.72127	3.67288	4.27014	3.81236	3.42936	4.13561	3.69701	3.91505	4.03403	4.13101	3.09213	3.81896	-1.68206	-0.529725	-0.613205	0.565162
1068	QTS_1068	FFUJ_07541	FFM5_05054	FFMR_07928	FFC1_03102	FFB14_02537	FFB20_09492	FFE2_05607	FFFS_07185	FFNC_02558	FRV6_01769	probable transcription activator protein acu-15	7.10515	3.20516	6.23684	7.53711	7.33092	5.3811	5.74473	6.25744	5.31516	5.41894	5.95326	7.19007	7.01731	6.8672	6.92151	6.94406	6.40553	6.45586	6.69976	6.25177	7.82256	6.85756	5.22163	4.71496	6.92128	8.09726	6.60103	6.17663	4.57297	6.08895	5.25405	6.40854	6.00573	-0.0849173	-3.81215	-0.630362	0.615602
6454	QTS_6454	FFUJ_07569	FFM5_05025	FFMR_07899	FFC1_03131	FFB14_02566	FFB20_09463	FFE2_05578	FFFS_07215	FFNC_02587	FRV6_01741	related to MPE1 Role in mRNA 3` end formation	4.93999	5.22157	4.92433	5.169	4.52507	4.24094	4.35197	3.90405	4.33475	5.23881	4.68505	3.93186	4.18109	4.18916	4.66415	4.29656	4.33871	3.80789	4.389	3.97014	5.15733	4.29259	4.31017	4.50377	4.77432	5.26861	4.86789	4.62422	4.29503	4.96456	4.56046	5.06417	4.72332	1.00813	1.04048	0.735168	0.50485
3121	QTS_3121	FFUJ_07573	FFM5_05021	FFMR_07895	FFC1_03135	FFB14_02570	FFB20_09458	FFE2_05574	FFFS_07219	FFNC_02591	FRV6_01737	related to human transcription regulator Staf-5	7.17193	7.10801	6.83663	7.35727	6.83141	6.97775	6.26781	6.86532	5.86643	6.70184	6.79844	6.71107	6.8852	6.66546	6.83318	6.85643	6.87057	6.55572	6.99581	6.75944	6.80552	6.79384	6.52143	6.69103	6.29055	6.40053	6.18426	6.34505	6.29678	6.72215	6.57023	6.17057	6.41926	0.460859	0.222816	0.171167	0.524089
9321	QTS_9321	FFUJ_07577	FFM5_05017	FFMR_07891	FFC1_03139	FFB14_02574	FFB20_09454	FFE2_05570	FFFS_07223	FFNC_02595	FRV6_01733	related to Zn(II)2Cys6 transcriptional activator	5.33212	2.34638	4.71207	5.59464	5.43036	3.26678	3.94622	4.72163	3.54451	4.29059	4.31853	5.63377	5.51613	5.38267	5.15082	5.60926	5.40273	5.00981	5.02558	4.74724	4.84079	5.23188	4.45954	3.98589	4.05919	3.51685	4.18689	3.84996	3.55229	4.14294	3.78246	3.78693	3.93229	-0.301644	-3.16974	-0.670598	0.443824
3013	QTS_3013	FFUJ_07591	FFM5_05002	FFMR_07876	FFC1_03154	FFB14_02589	FFB20_09439	FFE2_05555	FFFS_07238	FFNC_02610	FRV6_01718	uncharacterized protein	4.05231	4.52293	3.60744	4.36494	3.9596	4.0414	3.94823	4.27134	4.24787	4.58209	4.15981	3.85537	4.37285	4.60102	4.88299	4.01887	4.92261	3.97692	4.48231	3.80905	4.81402	4.3736	4.79536	5.01157	4.70821	4.93722	4.88442	4.81214	4.74791	4.71902	4.50454	4.90559	4.8026	0.19694	0.150074	-0.993588	-0.518054
3112	QTS_3112	FFUJ_07601	FFM5_04992	FFMR_07866	FFC1_03164	FFB14_02599	FFB20_09429	FFE2_05545	FFFS_07248	FFNC_02620	FRV6_01708	uncharacterized protein	5.21848	5.72387	4.03538	5.04851	4.24292	5.2698	4.58135	4.40359	4.57397	4.27911	4.7377	4.17358	3.87595	4.37067	4.27679	4.14931	4.76358	4.06871	4.90149	4.04993	5.31653	4.39465	5.08366	4.83635	4.84057	5.63461	5.06325	5.219	5.04744	5.48751	5.24299	4.75372	5.12091	1.0449	1.84792	-0.335296	0.77172
8585	QTS_8585	FFUJ_07653	FFM5_08839	FFMR_07815	FFC1_03217	FFB14_02650	FFB20_09203	FFE2_10621	FFFS_09487	FFNC_02674	FRV6_01655	uncharacterized protein	2.98731	3.04396	0.876552	1.79917	1.68282	2.07362	0.975321	1.93506	1.40976	6.5137	2.32973	5.31549	5.28184	0.470496	4.33526	3.5429	3.458	1.84118	3.01298	2.63127	6.009	3.58984	4.03988	3.26981	3.96322	4.21944	4.7398	6.01883	1.41073	5.72987	2.81099	4.72349	4.09261	-2.32818	-2.23787	0.406056	-2.5361
4238	QTS_4238	FFUJ_07657	FFM5_08843	FFMR_07811	FFC1_03221	FFB14_02654	FFB20_09207	FFE2_10617	FFFS_09491	FFNC_02678	FRV6_01651	related to DNA-binding protein	6.81949	6.89416	5.91632	6.78759	6.57658	6.93349	5.80462	5.30127	5.1724	5.78109	6.1987	5.78338	6.51007	6.824	6.21503	6.82696	6.10042	5.50798	6.18699	5.96802	6.6691	6.2592	5.6437	6.278	5.99725	5.94756	5.29587	5.55204	6.43607	6.30626	5.96156	5.82258	5.92409	1.03611	0.38409	-0.90768	0.572559
5195	QTS_5195	FFUJ_07661	FFM5_08847	FFMR_07807	FFC1_03226	FFB14_02658	FFB20_09212	FFE2_10613	FFFS_09495	FFNC_02683	FRV6_01647	related to regulatory protein alcR	5.22881	3.86739	5.2226	5.5488	5.86319	4.53931	4.38813	5.66277	4.07753	4.83525	4.92338	5.14195	4.87578	4.75517	4.90619	5.11122	4.26848	5.19394	4.53362	4.84892	5.01296	4.86482	3.83419	3.76782	4.19149	3.79675	4.07397	4.33995	3.98929	4.67244	3.98245	3.87927	4.05276	0.086863	-1.00839	0.467431	0.64261
4844	QTS_4844	FFUJ_07666	FFM5_08852	FFMR_07802	FFC1_03231	FFB14_02662	FFB20_09217	FFE2_10608	FFFS_09500	FFNC_02688	FRV6_01643	related to ECM22 Sterol regulatory element binding protein, member of the fungus-specific Zn[2]-Cys[6] binuclear cluster family of transcription factors	3.10832	2.82943	3.0597	3.03658	3.12941	2.52442	3.6567	4.16115	3.82239	4.18994	3.3518	3.3943	2.87811	3.8003	2.42646	3.49646	3.01827	3.33862	2.89542	2.92166	3.61538	3.1785	2.37668	2.14884	2.33605	2.55571	1.96935	2.22857	2.39286	2.72815	2.67058	3.6353	2.50421	-0.285975	-0.0486758	-0.740598	0.610119
10735	QTS_10735	FFUJ_07681	FFM5_08873	FFMR_07784	FFC1_03250	FFB14_02681	FFB20_09236	FFE2_10589	FFFS_09518	FFNC_02707	FRV6_01625	related to RAD5 - DNA helicase	2.21825	3.07898	2.45608	2.92201	2.74371	2.98894	2.22969	2.08917	1.53842	2.37699	2.46423	2.44999	2.63306	2.29196	2.1844	2.66598	2.87639	1.85327	2.1672	1.97764	2.22516	2.3325	2.43135	3.14532	2.66471	2.41103	2.42159	2.66994	2.72286	2.72179	2.34803	1.6914	2.5228	-0.231732	0.445921	0.164118	0.737608
8395	QTS_8395	FFUJ_07687	FFM5_08880	FFMR_07777	FFC1_03257	FFB14_02688	FFB20_10768	FFE2_10582	FFFS_09525	FFNC_02714	FRV6_01619	uncharacterized protein	5.94659	6.70735	6.12195	6.66812	6.81668	7.02856	6.10785	5.93476	5.31782	6.99464	6.36443	7.81591	8.05884	8.07103	7.74605	8.01739	7.78632	8.12083	7.71089	7.69647	8.54151	7.95652	6.60019	6.81739	7.23322	6.57373	7.03428	7.35135	6.33632	6.90916	6.45086	7.03012	6.83366	-1.86932	-1.3515	-1.94908	-1.07793
4558	QTS_4558	FFUJ_07703	FFM5_08896	FFMR_07761	FFC1_03273	FFB14_02704	FFB20_15484	FFE2_10566	FFFS_09541	FFNC_02730	FRV6_01603	uncharacterized protein	5.09525	4.14413	4.52123	4.9749	4.65325	4.78046	4.24514	4.19684	3.68289	4.62023	4.49143	4.22042	4.96749	5.23694	4.74701	5.09821	5.04195	4.5086	4.9551	4.27215	4.61543	4.76633	4.75765	4.55916	4.67256	5.15144	4.5498	4.72039	4.93984	4.68496	4.77464	5.14615	4.79566	0.874831	-0.823363	-0.715707	0.22789
9737	QTS_9737	FFUJ_07714	FFM5_08908	FFMR_07750	FFC1_03284	FFB14_02715	FFB20_15763	FFE2_10555	FFFS_09552	FFNC_02741	FRV6_01592	uncharacterized protein	1.67595	1.60471	3.19222	1.8132	3.46727	4.33141	2.4825	1.4062	3.03669	1.77876	2.47889	0.934612	0.800877	1.22448	1.29191	1.16644	1.45951	2.8961	1.27732	1.78175	4.26176	1.70948	0.794612	0.881716	0.933897	0.998037	0.922569	1.40227	1.92804	0.828641	1.16408	0.99653	1.08504	0.741339	0.80383	1.96774	0.52129
882	QTS_882	FFUJ_07741	FFM5_08936	FFMR_07721	FFC1_03315	FFB14_02743	FFB20_15382	FFE2_10527	FFFS_09581	FFNC_02770	FRV6_01565	related to acriflavine sensitivity control protein ACR-2	6.30722	5.34859	5.84044	6.34585	5.84468	6.07248	5.53359	5.65229	5.28188	5.99189	5.82189	7.51948	6.67292	7.20907	7.23086	7.06897	6.28975	7.25659	7.43442	6.73861	5.62388	6.90445	5.12526	4.3474	5.11852	5.31551	5.34075	5.52941	4.39338	4.90285	4.48214	5.23486	4.97901	-1.21226	-1.32433	-1.36864	-0.885006
10778	QTS_10778	FFUJ_07752	FFM5_08947	FFMR_07710	FFC1_03326	FFB14_02754	FFB20_15371	FFE2_10516	FFFS_09592	FFNC_02781	FRV6_01552	uncharacterized protein	0.234629	0	0.107648	0.138983	0.0554263	2.05746	0	1.6421	0	0.0628775	0.429912	0.494702	0	3.48792	0.700396	1.74	2.36696	0.363117	4.12014	0.0690701	0.0766754	1.3419	0.176967	0.153498	2.7427	2.09253	3.80746	3.2036	0.687584	1.87683	0.276036	3.86517	1.88824	-0.260073	0	-3.38028	-0.561413
5976	QTS_5976	FFUJ_07768	FFM5_08962	FFMR_07695	FFC1_03340	FFB14_02769	FFB20_06761	FFE2_10501	FFFS_09607	FFNC_02796	FRV6_01536	uncharacterized protein	5.11716	5.85622	5.23728	6.10791	5.30528	6.175	5.02184	4.53741	4.53533	5.70026	5.35937	5.64514	6.25017	6.17115	5.95791	5.78794	6.21644	5.71357	5.98896	5.80824	6.23938	5.97789	6.12656	6.21218	6.27504	6.02689	5.68675	6.36676	5.54485	5.94986	5.87695	5.05062	5.91165	-0.527981	-0.39395	-0.933874	0.150008
13024	QTS_13024	FFUJ_07774	FFM5_08968	FFMR_07689	FFC1_03346	FFB14_02775	FFB20_06755	FFE2_10495	FFFS_09613	FFNC_02802	FRV6_01530	related to TRI15 - putative transcription factor	0	0	0.521381	0	0	0	0	0	0	0.195404	0.0716786	0	0	0	0	0	0	0	0	0	0.236006	0.0236006	0	0	0	0	0	0	0.0822264	0	0	0.252543	0.0334769	0	0	0.521381	0
5236	QTS_5236	FFUJ_07787	FFM5_08981	FFMR_07676	FFC1_03360	FFB14_02789	FFB20_06741	FFE2_10481	FFFS_09627	FFNC_02816	FRV6_01516	related to C2HC5 finger protein	4.15585	3.93131	3.73729	5.04744	4.483	3.9857	4.06405	4.10868	3.55185	5.34739	4.24125	4.17383	4.59892	4.22137	4.22973	4.34316	4.30582	3.72586	4.03808	3.85623	3.82268	4.13157	3.9269	4.40644	3.81363	3.45354	3.64268	3.79416	4.26121	3.97853	3.91038	3.92543	3.91129	-0.0179847	-0.667605	-0.48408	0.817712
4350	QTS_4350	FFUJ_07848	FFM5_09048	FFMR_07613	FFC1_03424	FFB14_02853	FFB20_06677	FFE2_10418	FFFS_09691	FFNC_02880	FRV6_01453	related to dma1, component of spindle assembly checkpoint	6.85912	6.2969	6.71606	6.39105	6.4207	6.40442	5.72897	6.0351	5.34273	6.61477	6.28098	9.29349	7.75446	7.4137	6.30018	7.24558	6.41814	9.15747	6.60506	9.45636	8.06155	7.7706	6.35971	5.87123	6.27821	6.09202	5.79577	6.09047	5.74149	6.29645	5.76813	5.75957	6.0053	-2.43436	-1.45756	-0.697638	0.090876
7092	QTS_7092	FFUJ_07856	FFM5_09056	FFMR_07605	FFC1_03432	FFB14_02861	FFB20_07258	FFE2_10410	FFFS_09699	FFNC_02888	FRV6_01445	related to nitrate assimilation regulatory protein nirA	4.35957	4.28649	3.76532	5.13776	4.63517	4.54502	3.71635	4.1899	3.05734	4.22588	4.19188	4.65268	5.15098	4.80761	5.13729	5.42285	5.16918	4.76815	5.09119	4.80913	4.89743	4.99065	3.56141	4.16815	4.02436	2.91535	4.04782	4.14902	3.4315	3.92786	3.44796	2.77656	3.645	-0.293105	-0.864489	-1.04229	0.000471329
5931	QTS_5931	FFUJ_07881	FFM5_09081	FFMR_07580	FFC1_03457	FFB14_02886	FFB20_07233	FFE2_10385	FFFS_09724	FFNC_02913	FRV6_01422	probable ring-box protein 1	7.71115	8.24411	7.78699	7.19751	7.14988	7.04697	7.69768	8.63757	8.46972	8.45429	7.83959	7.91405	7.67691	8.1416	7.72488	7.80068	8.15038	7.58908	8.01123	7.52884	7.3759	7.79135	7.84548	7.80656	7.77586	8.02585	7.89959	8.12168	7.41504	8.16606	7.6763	8.22194	7.89544	-0.202899	0.567203	-0.354607	-0.527364
9589	QTS_9589	FFUJ_07898	FFM5_09098	FFMR_07562	FFC1_03474	FFB14_02903	FFB20_07216	FFE2_10368	FFFS_09741	FFNC_02930	FRV6_01405	probable relatd to E3-like factor in the SUMO pathway	4.05441	4.56084	4.4531	4.53124	4.56944	4.52529	4.01906	4.20092	3.87491	5.17774	4.39669	4.52719	4.81912	4.74632	4.80219	4.66644	4.43417	4.68829	5.01056	4.51285	5.46357	4.76707	3.84426	4.09483	4.1749	4.28117	4.08248	4.19346	3.84692	4.2517	4.10345	4.3501	4.12233	-0.472784	-0.258273	-0.293222	-0.270944
4098	QTS_4098	FFUJ_07906	FFM5_09106	FFMR_07554	FFC1_03482	FFB14_02911	FFB20_07208	FFE2_10360	FFFS_09749	FFNC_02938	FRV6_01397	related to helix-loop-helix protein	8.69256	9.48904	8.22578	8.33883	9.57519	9.00366	9.63503	10.7657	9.15596	9.29036	9.2172	8.59149	6.74814	6.98336	6.06555	6.84881	6.32065	9.36248	6.94382	9.38223	7.67129	7.49178	8.58391	8.84808	5.88689	7.72659	7.09325	6.22383	9.06298	9.1709	8.63262	8.39373	7.96228	0.101068	2.7409	1.24242	2.27328
10833	QTS_10833	FFUJ_07909	FFM5_09109	FFMR_07551	FFC1_03485	FFB14_02914	FFB20_07205	FFE2_10357	FFFS_09752	FFNC_02941	FRV6_01394	uncharacterized protein	4.9845	5.42829	5.14	5.58667	5.16864	5.29154	4.58044	4.35192	4.44994	5.03746	5.00194	5.78688	6.27429	5.6575	5.50886	5.78247	5.44314	5.88498	5.42968	5.85675	6.90515	5.85297	4.94367	5.07103	5.19619	5.38428	4.7922	5.12451	5.1766	4.78065	4.83167	5.37354	5.06743	-0.80238	-0.846	-0.517496	0.0778091
250	QTS_250	FFUJ_07921	FFM5_09121	FFMR_07539	FFC1_03497	FFB14_02926	FFB20_07193	FFE2_10345	FFFS_09764	FFNC_02953	FRV6_01382	related to transcriptional activator Mut3p	6.02481	7.1383	6.75589	6.46236	7.1431	7.76141	6.1655	5.63515	5.49226	5.72889	6.43077	7.75684	7.84038	7.64598	6.84066	8.01364	7.45082	7.47756	7.21857	7.44457	7.23396	7.4923	6.60339	6.76695	6.74982	6.3632	6.09935	6.82731	6.55849	6.35608	6.26697	5.39468	6.39862	-1.73203	-0.702073	-0.890086	-0.378306
1685	QTS_1685	FFUJ_07922	FFM5_09122	FFMR_07538	FFC1_03499	FFB14_02928	FFB20_07191	FFE2_10343	FFFS_09765	FFNC_02955	FRV6_01380	related to COP9 signalosome complex subunit 1 (G protein pathway suppressor 1)	5.65659	5.96614	5.93618	6.13612	6.66536	6.07408	6.71202	6.62513	6.46832	6.17027	6.24102	6.38324	6.6326	6.56384	6.69733	6.58984	6.58469	6.43311	6.82826	6.49497	5.97301	6.51809	6.48682	6.54593	6.4899	6.5616	6.17781	6.93376	6.18445	6.43438	6.39865	6.00378	6.42171	-0.726654	-0.666451	-0.627664	-0.561209
1193	QTS_1193	FFUJ_07927	FFM5_09127	FFMR_07533	FFC1_03504	FFB14_02933	FFB20_07186	FFE2_10338	FFFS_09770	FFNC_02960	FRV6_01375	uncharacterized protein	1.57914	2.83251	2.39264	2.61413	2.93907	2.48627	1.84259	2.24803	1.16662	1.17223	2.12732	1.90062	1.93054	3.71885	1.46397	3.49393	1.76813	1.77239	2.11662	1.85681	1.25245	2.12743	3.72703	4.51085	4.33897	4.37853	5.19985	4.02982	3.51065	4.9601	2.38064	3.81373	4.08502	-0.321485	0.901969	-1.32622	1.15016
763	QTS_763	FFUJ_07933	FFM5_09133	FFMR_07527	FFC1_03510	FFB14_02939	FFB20_07180	FFE2_10332	FFFS_09776	FFNC_02966	FRV6_01369	related to translation initiation factor eIF3	5.73748	6.43729	5.98223	5.75462	5.8447	6.58701	5.5611	5.7223	5.6222	5.88125	5.91302	6.79521	7.10265	7.49116	6.73632	7.22635	6.94148	6.32527	6.74021	6.73925	7.89313	6.9991	6.46193	7.43488	6.67402	6.641	6.40778	6.54505	6.94942	6.73529	6.72672	7.07032	6.76464	-1.05773	-0.665357	-1.50893	-0.981698
5866	QTS_5866	FFUJ_07937	FFM5_09137	FFMR_07523	FFC1_03514	FFB14_02943	FFB20_07176	FFE2_10328	FFFS_09780	FFNC_02970	FRV6_01363	probable CCAAT-binding transcription factor subunit aab-1	7.16281	8.37895	8.22959	8.15532	8.07104	8.02655	7.8586	8.15068	7.79055	7.07168	7.88958	8.3059	8.64334	8.30256	8.44336	8.4423	8.51965	8.41668	8.44166	8.49333	7.45833	8.34671	8.10644	8.11775	8.21389	8.54882	8.62043	8.63838	7.68679	8.45439	8.09689	7.57749	8.20613	-1.14309	-0.26439	-0.0729688	-0.288038
3448	QTS_3448	FFUJ_07949	FFM5_09149	FFMR_07511	FFC1_03526	FFB14_02955	FFB20_07164	FFE2_10316	FFFS_09792	FFNC_02982	FRV6_01349	related to metaphase-anaphase transition protein (Mlo2)	3.07599	4.19358	4.3444	4.11354	4.17195	4.22714	4.02796	4.00026	3.8465	3.4693	3.94706	4.94011	5.03249	5.06408	4.60232	4.90088	4.76135	5.16163	4.46128	4.72578	3.05229	4.67022	3.8856	4.48928	4.72621	4.45591	4.56222	5.09222	4.41009	4.63994	3.77471	3.94688	4.39831	-1.86412	-0.838911	-0.719678	-0.488778
2427	QTS_2427	FFUJ_07951	FFM5_09151	FFMR_07509	FFC1_03528	FFB14_02957	FFB20_07162	FFE2_10314	FFFS_09794	FFNC_02984	FRV6_01347	uncharacterized protein	4.29721	5.18384	5.20166	5.43086	4.87977	5.05965	4.82288	5.23923	4.57491	4.77393	4.94639	5.18549	5.45497	5.59834	5.46921	5.27749	5.15582	5.09914	5.6246	5.23582	5.32982	5.34307	4.34378	4.66266	4.91569	4.92729	4.51651	4.85781	4.48938	4.92421	4.32532	4.74	4.67027	-0.888281	-0.271133	-0.396674	-0.0383515
4642	QTS_4642	FFUJ_07953	FFM5_09153	FFMR_07507	FFC1_03530	FFB14_02959	FFB20_15471	FFE2_10312	FFFS_09796	FFNC_02986	FRV6_01345	related to 6-hydroxy-D-nicotine oxidase	3.69143	3.16637	4.38614	3.96656	4.35519	2.82063	3.23826	3.79645	2.92615	2.85869	3.52059	3.01205	3.37806	4.5445	3.14084	3.99162	3.96005	3.3606	4.21867	3.12625	2.27243	3.50051	3.02923	2.99468	4.02265	2.82119	4.6134	3.54542	3.32351	3.7279	3.05075	2.51773	3.36465	0.679385	-0.211685	-0.158356	0.825717
10792	QTS_10792	FFUJ_07967	FFM5_09168	FFMR_07492	FFC1_03546	FFB14_02974	FFB20_10705	FFE2_10296	FFFS_09812	FFNC_03002	FRV6_01329	related to ubiquitin thiolesterase	3.62553	4.36375	3.72248	4.01918	3.75231	4.36263	3.55377	3.70114	3.51119	3.71263	3.83246	4.99764	5.51146	5.16522	4.65119	5.04539	4.90007	4.90237	4.65546	5.04687	4.86737	4.9743	3.90208	4.52821	4.08534	4.00273	3.61942	4.23707	4.62108	4.00668	4.19271	4.27815	4.14735	-1.37211	-1.1477	-1.44274	-0.632012
6166	QTS_6166	FFUJ_07987	FFM5_09189	FFMR_07472	FFC1_03567	FFB14_02995	FFB20_10726	FFE2_10275	FFFS_09833	FFNC_03023	FRV6_01310	related to hexamer-binding protein HEXBP	6.75732	6.9382	7.01645	6.4836	6.57466	5.98599	5.89462	5.72963	5.52501	6.3414	6.32469	4.94283	5.50189	5.69826	5.58176	5.58294	5.46676	5.61898	5.5353	5.26805	6.23263	5.54294	5.77725	7.00607	6.08493	6.32371	5.75077	5.50625	5.98803	6.47099	6.64102	5.58727	6.11363	1.81449	1.43632	1.31819	0.901837
6949	QTS_6949	FFUJ_08006	FFM5_09208	FFMR_07453	FFC1_03586	FFB14_03014	FFB20_10745	FFE2_10256	FFFS_09852	FFNC_03042	FRV6_01291	uncharacterized protein	3.05825	2.9655	3.00207	4.19903	3.29803	3.58602	3.02871	3.09531	2.93094	4.64293	3.38068	2.63091	2.6586	2.74435	4.26729	3.4218	3.46091	2.65842	2.9475	2.02601	2.30067	2.91165	1.84275	2.36971	2.26408	3.30291	3.49039	2.87238	2.44162	2.27474	1.96035	3.64635	2.64653	0.427339	0.306896	0.257719	-0.0682602
10271	QTS_10271	FFUJ_08009	FFM5_09211	FFMR_07450	FFC1_03589	FFB14_03017	FFB20_10748	FFE2_10253	FFFS_09855	FFNC_03045	FRV6_01281	related to transcriptional regulator	2.78671	3.04809	2.89186	2.18798	2.50813	3.16984	2.65023	3.3971	2.08161	3.60259	2.83241	2.2636	2.09197	3.22396	1.75025	2.15826	2.01655	1.44654	2.52755	0.877922	2.77526	2.11319	2.7545	2.37124	2.61213	1.37975	1.74033	1.84048	2.40028	2.46879	1.15885	2.59024	2.13166	0.523111	0.956116	-0.332101	0.437734
6103	QTS_6103	FFUJ_08011	FFM5_09213	FFMR_07448	FFC1_03593	FFB14_03021	FFB20_10752	FFE2_10251	FFFS_09857	FFNC_03049	FRV6_01283	uncharacterized protein	5.05768	2.34621	4.16006	3.14563	2.16933	2.99955	3.27756	4.74226	3.33839	3.30714	3.45438	2.48636	2.27353	2.23632	2.49611	2.81753	2.57225	1.89726	2.86455	2.35362	2.07726	2.40748	4.43879	3.23179	3.37798	3.18906	2.48235	2.85672	3.52147	4.36055	3.33999	2.8177	3.36164	2.57132	0.0726802	1.92374	0.649512
663	QTS_663	FFUJ_08022	FFM5_09225	FFMR_07436	FFC1_03605	FFB14_03032	FFB20_10764	FFE2_10239	FFFS_09869	FFNC_03061	FRV6_01274	uncharacterized protein	4.22458	4.3548	2.41637	2.62018	2.91549	2.23311	2.37657	2.57641	4.67984	1.81682	3.02142	3.88474	3.77625	2.29601	2.95816	2.29688	2.02365	1.71291	2.37307	3.96449	0.733333	2.60195	2.88008	3.08673	1.44182	1.54646	1.40555	1.25851	0.891404	1.46916	2.70692	1.16858	1.78552	0.339836	0.578553	0.120362	-0.337979
14151	QTS_14151	FFUJ_08028	FFM5_09231	FFMR_07429	FFC1_03611	FFB14_03039	FFB20_15573	FFE2_10233	FFFS_09875	FFNC_03067	n.d.	uncharacterized protein	6.7665	0	6.98645	4.13527	3.5133	0	4.96905	6.54111	6.81297	0	3.97246	0	3.87246	1.97374	3.82215	1.79513	0	4.17436	0	1.97174	0	1.76096	7.03635	5.99363	7.24183	6.21239	5.67042	6.49663	4.81025	7.32322	6.50261	0	5.72873	6.7665	-3.87246	5.0127	0.313123
10943	QTS_10943	FFUJ_08048	FFM5_09255	FFMR_07408	FFC1_03633	FFB14_03060	FFB20_11775	FFE2_10215	FFFS_09895	FFNC_03091	FRV6_08791	related to zinc finger protein	0.733986	0.383004	0.949347	1.9478	1.78709	3.27536	0.259718	2.49686	2.54348	4.15268	1.85293	4.66812	3.34077	4.93178	6.27346	6.8942	6.29305	3.60622	5.33373	4.08214	2.6971	4.81206	3.41568	2.88914	4.20387	4.52317	5.93747	6.01114	2.34828	4.36931	3.58133	5.77804	4.30574	-3.93413	-2.95777	-3.98243	-4.32566
13774	QTS_13774	FFUJ_14385	FFM5_09269	FFMR_07394	FFC1_03647	FFB14_03075	FFB20_11761	FFE2_10201	FFFS_09909	FFNC_03105	n.d.	probable cutinase transcription factor 1 beta	2.15539	0.897635	1.20649	4.18158	2.39908	0.629496	3.00262	0.341873	3.32728	0	1.81414	1.31471	1.7574	0.399434	4.82793	1.36834	0.108331	2.40786	0.69472	2.77708	0	1.56558	0.607583	0.0790364	0.789162	1.94255	0.33742	0.909633	1.40555	0.221526	1.7508	0	0.804325	0.840678	-0.859764	0.807053	-0.646346
5719	QTS_5719	FFUJ_14383	FFM5_09271	FFMR_07392	FFC1_03649	FFB14_03077	FFB20_11759	FFE2_10199	FFFS_09911	FFNC_03107	FRV6_01246	uncharacterized protein	3.10132	3.16344	3.74519	4.65685	4.52219	2.51633	3.77565	4.61256	4.31609	3.88962	3.82992	5.35724	4.51543	3.24918	6.4534	5.37719	2.8076	5.21648	5.70968	6.0108	5.79263	5.04896	3.52547	2.44763	2.54195	3.28776	2.92242	2.68893	3.06053	3.43593	3.31657	2.76725	2.99944	-2.25592	-1.352	0.496011	-1.79655
2646	QTS_2646	FFUJ_14375	FFM5_09280	FFMR_07384	FFC1_03657	FFB14_03086	FFB20_11751	FFE2_10191	FFFS_09919	FFNC_03115	FRV6_01239	uncharacterized protein	2.70834	1.08381	2.84596	3.06979	2.70101	2.85467	3.06072	3.00207	3.28535	0.57675	2.51885	3.0839	2.40574	2.73921	3.85461	3.3001	2.85011	3.1276	3.26733	3.17272	0.680084	2.84814	1.89807	0.923701	2.29183	2.41265	2.38496	2.97116	1.59488	2.56304	2.03098	0.720927	1.97922	-0.375558	-1.32193	0.106755	-0.784828
13642	QTS_13642	n.d.	FFM5_09283	FFMR_07381	FFC1_03660	FFB14_03090	FFB20_11748	FFE2_10188	FFFS_09922	FFNC_15682	FRV6_01235	uncharacterized protein	0	0	0.437247	0	0	0.583367	0	0.981427	0.451585	0	0.245363	0	1.09868	1.23089	2.81715	3.48929	6.69563	1.36145	7.56323	0	0	2.42563	0	1.72619	5.5154	3.77847	8.46294	5.98304	2.28195	3.75784	0.766206	5.56014	3.78322	0	-1.09868	-0.793639	-2.81715
12856	QTS_12856	FFUJ_14304	FFM5_09352	FFMR_07308	FFC1_03731	FFB14_03165	FFB20_09293	FFE2_10116	FFFS_09993	FFNC_03185	n.d.	uncharacterized protein	0	0	0	0	0	0	0.0691244	0	0	0	0.00691244	3.42068	2.81523	1.83635	3.4454	2.31234	2.34129	3.21746	1.39562	3.33513	0	2.41195	0.634917	0.171061	0.0457826	0.903314	0.131117	0.0413787	0.218911	0.509966	1.54611	0	0.420255	-3.42068	-2.81523	-1.83635	-3.4454
7119	QTS_7119	FFUJ_14303	FFM5_09353	FFMR_07307	FFC1_03732	FFB14_03166	FFB20_09294	FFE2_10115	FFFS_09994	FFNC_03186	FRV6_01153	uncharacterized protein	1.2581	0.941325	0.808537	1.23676	0.249047	0.612483	1.35175	0.538476	1.38352	1.14783	0.952783	5.18575	4.78942	3.68419	4.69143	3.42642	2.97816	4.98845	2.71767	4.81927	3.07874	4.03595	2.63729	1.53883	1.03272	2.42846	0.416117	0.603219	1.17174	2.31699	3.13522	1.35692	1.66375	-3.92765	-3.8481	-2.87565	-3.45467
12463	QTS_12463	FFUJ_14290	FFM5_09367	FFMR_07293	FFC1_03746	FFB14_03179	FFB20_09308	FFE2_10101	FFFS_10008	FFNC_03200	n.d.	uncharacterized protein	0	0	0	0	0	0	0	0	0	0	0	0	0	0	0	0	0	0	0	0	0	0	0	0	0.111437	0	0	0	0	0	0.0994735	0	0.0210911	0	0	0	0
12248	QTS_12248	FFUJ_14287	FFM5_09370	FFMR_07290	FFC1_03749	FFB14_03183	FFB20_09311	FFE2_10098	FFFS_10011	FFNC_03203	n.d.	uncharacterized protein	1.44666	1.82249	1.61994	1.85637	1.65211	1.28471	1.3573	1.12284	2.36988	0	1.45323	1.70451	1.62638	1.70241	1.30345	2.17565	1.19407	1.75844	1.47161	2.90703	0	1.58436	1.11397	1.44206	0.507384	0.355678	1.29746	0.581208	1.99757	0.750852	1.30217	0	0.934835	-0.25785	0.196106	-0.0824702	0.552925
11552	QTS_11552	FFUJ_14269	FFM5_09388	FFMR_07272	FFC1_03768	FFB14_03202	FFB20_09330	n.d.	FFFS_10030	FFNC_03222	FRV6_01123	related to Zn(II)Cys6 transcriptional activator	4.12423	2.77468	2.6981	3.9005	3.44497	3.37477	0	4.74857	3.84836	0.898228	2.98124	3.25305	2.71649	3.33491	4.26923	3.14298	3.6051	0	4.17416	3.52221	2.00447	3.00226	2.27726	2.22737	1.6295	2.48965	2.1452	2.81284	0	2.50659	2.19279	1.06726	1.93485	0.871182	0.058187	-0.636807	-0.368728
12771	QTS_12771	FFUJ_14265	FFM5_09392	FFMR_07268	FFC1_03772	FFB14_03206	FFB20_09334	n.d.	FFFS_10034	FFNC_03226	FRV6_01119	uncharacterized protein	3.30452	2.51258	2.4123	2.83062	1.70418	3.11612	0	2.73115	2.1264	0.727535	2.14654	2.95911	3.19095	3.18763	4.27316	3.54841	3.21939	0	4.40099	3.03277	1.41907	2.92315	2.37085	1.95284	2.19701	2.87889	1.73034	2.41182	0	2.4682	2.16959	0.589347	1.87689	0.345413	-0.678374	-0.775328	-1.44254
14287	QTS_14287	n.d.	n.d.	FFMR_07262	FFC1_03778	FFB14_03212	FFB20_09340	n.d.	n.d.	FFNC_03232	FRV6_01113	uncharacterized protein	0	0	2.44651	1.50819	1.50711	1.57969	0	0	2.54623	2.57897	1.21667	0	0	1.28322	1.52478	0.612865	1.47102	0	0	0.778688	0.609313	0.627988	0	0	1.6434	1.91449	1.18694	1.69431	0	0	1.85689	1.75526	1.00513	0	0	1.1633	-0.0165905
15285	QTS_15285	n.d.	n.d.	n.d.	FFC1_03790	n.d.	FFB20_12479	FFE2_14194	FFFS_15822	FFNC_15520	FRV6_00002	uncharacterized protein	0	0	0	0	0	0	0	0.394805	2.47345	0.260249	0.312851	0	0	0	0	0	0	0	0	1.59071	0.489251	0.207996	0	0	0	0	0	0	0	0.406651	1.67901	0.309184	0.239485	0	0	0	0
16026	QTS_16026	n.d.	n.d.	n.d.	FFC1_03795	n.d.	FFB20_12474	FFE2_14189	n.d.	n.d.	n.d.	uncharacterized protein	0	0	0	0.111337	0	0	0	0	0	0	0.0111337	0	0	0	0	0	0.0986283	0	0	0	0	0.00986283	0	0	0	0	0	0.0502293	0	0	0	0	0.00502293	0	0	0	0.111337
16059	QTS_16059	n.d.	n.d.	n.d.	FFC1_03796	n.d.	FFB20_12473	FFE2_14188	n.d.	n.d.	FRV6_13099	uncharacterized protein	0	0	0	0	0	0	0.0250454	0	0	0.650036	0.0675081	0	0	0	0	0	0	0	0	0	0.301575	0.0301575	0	0	0	0	0	0.0149006	0	0	0	0	0.00149006	0	0	0	0
13023	QTS_13023	FFUJ_05345	FFM5_14747	FFMR_10290	FFC1_03823	FFB14_04758	FFB20_12448	FFE2_14163	FFFS_13922	FFNC_14838	n.d.	related to O-methyltransferase GliM	0.214853	0.452173	0.276593	0.126916	0.509877	0.136404	0.16272	0	0.197485	0	0.207702	0	0	0.123469	1.26541	0	0	0	0.2296	0.237432	0	0.185591	0.0559676	0	0	0.452308	0.0546053	0	0.0798989	0	0.04958	0	0.0692359	0.214853	0.452173	0.153124	-1.1385
12819	QTS_12819	FFUJ_05349	FFM5_14751	FFMR_10286	FFC1_03827	FFB14_04762	FFB20_12444	FFE2_14159	FFFS_13926	FFNC_14834	n.d.	uncharacterized protein	0.641897	3.33915	2.6119	0.715265	1.4204	1.48511	0.662936	0.96144	1.55562	0	1.33937	0	0	0	0.128714	0	0	0	0	0.169268	0	0.0297983	0.151116	0	0	0	0	0	0.0562261	0	0.524013	0	0.0731354	0.641897	3.33915	2.6119	0.586551
10886	QTS_10886	FFUJ_05365	FFM5_14767	FFMR_10270	FFC1_03845	FFB14_04778	FFB20_05821	FFE2_14142	FFFS_13948	FFNC_14818	FRV6_12896	uncharacterized protein	0.282417	0	0.77518	0.319205	0.307831	0.341469	0.44544	0.542892	1.77091	1.27315	0.605849	0.248298	0.642249	1.01625	1.55359	0.139492	0.131156	0.27531	1.1875	0.926505	0.330223	0.645058	0.370662	0.228746	1.26269	2.48191	0.578646	0.874972	0.321001	2.17033	1.69141	0.667503	1.06479	0.0341193	-0.642249	-0.241074	-1.23438
12034	QTS_12034	FFUJ_05372	FFM5_14774	FFMR_10263	FFC1_03852	FFB14_04784	FFB20_05827	FFE2_14135	FFFS_13954	FFNC_14811	FRV6_10177	uncharacterized protein	1.7343	1.46087	1.92603	1.38887	0.303388	0.936855	1.07102	0.791932	1.76168	1.94696	1.33219	1.30041	1.39522	0.670783	1.74577	0.391948	0.871419	0.33546	1.10893	1.08501	1.48759	1.03925	1.05726	0.708408	1.78064	0.974226	0.132027	0.30724	0.562997	0.65667	0.741681	1.30524	0.822638	0.433893	0.0656572	1.25525	-0.356898
776	QTS_776	FFUJ_05375	FFM5_14777	FFMR_10260	FFC1_03855	FFB14_04787	FFB20_05830	FFE2_14132	FFFS_13957	FFNC_14808	FRV6_11615	uncharacterized protein	3.57966	1.30812	2.39995	3.00121	3.33736	2.39526	2.70184	4.12891	2.78821	2.74604	2.83866	2.35047	2.18811	2.52621	3.21304	2.70677	3.20475	1.92712	3.43085	2.0415	1.66042	2.52492	2.39673	2.34872	2.87058	2.39108	2.93583	3.25953	2.10263	3.16636	2.22492	2.58232	2.62787	1.22919	-0.879994	-0.126264	-0.211838
910	QTS_910	FFUJ_05381	FFM5_14783	FFMR_10253	FFC1_03861	FFB14_04793	FFB20_05836	FFE2_14126	FFFS_13963	FFNC_14802	FRV6_11610	uncharacterized protein	1.7393	0.242766	0.853295	1.69744	1.25996	1.19128	1.33099	1.34737	1.87104	1.33453	1.2868	1.52989	1.11676	1.07867	2.06876	1.42736	1.3693	1.13223	1.50919	1.72633	0.822031	1.37805	1.17435	0.796516	0.939359	1.13198	1.21244	1.10117	0.898916	1.23145	1.3376	1.06505	1.08888	0.209404	-0.873991	-0.225377	-0.371312
13333	QTS_13333	FFUJ_05384	FFM5_14786	FFMR_10250	FFC1_03864	FFB14_04796	FFB20_05838	FFE2_14123	FFFS_13966	FFNC_14799	n.d.	uncharacterized protein	0.703245	0.120274	0.792502	0.334146	0.415498	0.247767	0.645241	0.867357	1.02604	0	0.515207	0.391505	0.0996799	0.116917	0.171622	0.192137	0.180848	0.135334	0	0.224677	0	0.151272	0.483242	0.0679424	0.152061	0.476507	0.149691	0.26378	0.489016	0.360909	0.337409	0	0.278056	0.31174	0.0205941	0.675585	0.162524
3844	QTS_3844	FFUJ_05394	FFM5_14796	FFMR_10240	FFC1_03875	FFB14_04807	FFB20_05848	FFE2_14113	FFFS_13976	FFNC_14789	FRV6_11601	uncharacterized protein	0.11302	0.0658457	0.19281	0.302546	0	0.635541	0.125495	0.478781	0.0525724	0	0.196661	0.249431	0.106814	0.347153	0.912321	0.88102	1.44445	0.144893	0.385589	0.397036	0.137511	0.500622	1.86775	0.720289	3.60464	3.3996	3.54936	4.31031	1.10826	3.21194	1.95079	0.916921	2.46399	-0.136411	-0.0409679	-0.154343	-0.609775
8111	QTS_8111	FFUJ_05399	FFM5_14801	FFMR_10235	FFC1_03880	FFB14_04813	FFB20_05853	FFE2_14108	FFFS_13981	FFNC_14784	FRV6_11593	uncharacterized protein	1.09409	0.502015	0.524123	1.44122	1.13638	1.26391	0.654184	1.37261	1.21601	0.185735	0.939028	2.37996	2.21365	1.8384	2.99172	1.4581	3.17493	2.49801	1.80193	2.42932	0.47802	2.1264	1.34652	1.16397	0.846524	2.12324	1.00226	1.74024	1.61366	1.29739	1.68135	0.975626	1.37908	-1.28587	-1.71163	-1.31427	-1.5505
9965	QTS_9965	FFUJ_05403	FFM5_14805	FFMR_10231	FFC1_03884	FFB14_04817	FFB20_05857	FFE2_14104	FFFS_13985	FFNC_14780	FRV6_11589	related to transcriptional activator acu-15	3.49518	2.56864	1.99602	4.98596	3.39407	4.01446	4.38254	4.88955	4.59259	1.54235	3.58614	1.12417	1.0781	1.56221	4.01087	1.1074	0.706237	0.427124	3.67562	0.907816	0.86667	1.54662	3.53938	4.60786	1.55651	4.23845	3.82714	3.69842	4.88913	5.358	4.02159	3.80265	3.95391	2.37101	1.49055	0.433814	0.975096
13734	QTS_13734	FFUJ_05407	FFM5_14809	n.d.	FFC1_03887	FFB14_04820	FFB20_05859	FFE2_14102	FFFS_13987	FFNC_14778	FRV6_11587	related to zinc cluster transcription factor	0.273592	0	0	0.307245	0.150987	0	0.299975	0.203369	0	0.171116	0.140628	0.164668	0	0	1.14266	0	0.125932	0.181852	1.77585	0	0	0.339097	0.141265	0	0	0.672654	0.0843848	0.185258	0.150859	0.488184	0	1.31895	0.304155	0.108924	0	0	-0.835416
13424	QTS_13424	FFUJ_05420	FFM5_14822	FFMR_10213	FFC1_03899	FFB14_04832	FFB20_05871	FFE2_14089	FFFS_13999	FFNC_14766	n.d.	uncharacterized protein (C2H2)	0.97632	0.227228	1.10251	1.85634	1.84359	0.869605	0.571563	2.30664	1.19557	0	1.09494	0.896699	0	2.82036	1.60481	2.4117	3.21009	0.35903	2.91756	0.627315	0	1.48476	0.793473	0.463045	0.735821	1.14936	2.3797	1.84454	0.745229	0.90687	0.360515	0	0.937856	0.0796208	0.227228	-1.71785	0.251529
7058	QTS_7058	FFUJ_05422	FFM5_14824	FFMR_10211	FFC1_03901	FFB14_04834	FFB20_05874	FFE2_14087	FFFS_14001	FFNC_14764	FRV6_11576	uncharacterized protein	3.58663	2.55131	3.61234	4.00769	3.1682	3.07801	4.00448	4.94633	4.3399	2.72254	3.60174	2.81406	2.45718	4.05761	5.08597	2.87946	3.69181	3.30397	4.14636	3.86356	1.89095	3.41909	3.30338	3.12282	3.86016	5.25067	2.84503	3.58756	3.58547	4.18655	3.92146	2.75152	3.64146	0.772574	0.0941223	-0.445266	-1.07828
14507	QTS_14507	FFUJ_05423	FFM5_14825	FFMR_10210	FFC1_03902	FFB14_04835	FFB20_05875	n.d.	FFFS_14002	FFNC_14763	n.d.	uncharacterized protein	3.97002	3.3799	2.7348	2.64163	1.24185	4.19279	0	3.32775	2.25969	0	2.37484	3.13642	2.54183	3.07148	3.16449	0.789329	3.643	0	2.90293	2.15875	0	2.14082	3.79325	3.62987	4.48115	5.14314	2.54699	3.94085	0	4.30038	4.1089	0	3.19445	0.833593	0.838071	-0.336683	-0.522855
10450	QTS_10450	FFUJ_05426	FFM5_14828	FFMR_10201	FFC1_03911	FFB14_04841	FFB20_05878	FFE2_14078	FFFS_14011	FFNC_14754	FRV6_11566	uncharacterized protein	1.97859	1.17891	1.36762	2.57731	2.11507	1.72924	3.42368	2.22781	2.69113	0.331442	1.96208	0.467971	0.8178	1.10131	2.09604	1.3909	1.47503	1.71713	3.83887	0.893384	0	1.37984	0.407086	0.330059	0.719356	0.22478	0.710029	0.648155	0.768894	2.32042	0.399704	0.196594	0.672508	1.51062	0.361106	0.266303	0.481269
6400	QTS_6400	FFUJ_05431	FFM5_14833	FFMR_10196	FFC1_03916	FFB14_04846	FFB20_05883	FFE2_14073	FFFS_14016	FFNC_14749	FRV6_11561	uncharacterized protein	3.26165	2.07323	2.09099	3.70046	3.45686	2.85909	2.83962	2.29405	3.05005	2.73309	2.83591	2.31274	2.14193	1.16046	3.48178	2.10708	2.1549	2.08515	1.62006	2.29756	2.71132	2.2073	1.34794	1.19443	1.4811	2.18854	1.62612	1.77807	1.48223	1.7108	1.92711	2.89195	1.76283	0.948916	-0.0686992	0.930533	0.218685
12557	QTS_12557	FFUJ_05435	FFM5_14837	FFMR_10192	FFC1_03920	FFB14_04850	FFB20_05887	FFE2_14069	FFFS_14020	FFNC_14745	n.d.	uncharacterized protein	1.28256	0.125948	2.45133	3.52144	3.13332	0.668843	2.70125	5.86962	4.24086	0	2.39952	0.244094	0.292994	0.981351	3.2554	1.52026	1.08477	0.784376	4.75454	1.5143	0	1.44321	1.52716	0.325366	3.91396	4.4376	3.45184	2.93846	1.20058	4.1801	3.24288	0	2.52179	1.03846	-0.167046	1.46998	0.266042
365	QTS_365	FFUJ_05454	FFM5_14856	FFMR_10173	FFC1_03939	FFB14_04869	FFB20_05906	FFE2_14050	FFFS_14039	FFNC_14726	FRV6_11550	uncharacterized protein	4.17223	2.46291	3.27558	4.21352	3.4865	3.95033	3.71227	5.1525	4.24292	3.78438	3.84531	3.76252	4.28299	3.03995	5.35638	1.80667	3.79026	4.07623	4.25282	3.91339	2.05588	3.63371	3.69539	3.05428	2.00545	2.7517	1.58214	2.62302	3.19407	2.90584	3.22711	3.75858	2.87976	0.409713	-1.82007	0.235628	-1.14286
4381	QTS_4381	FFUJ_05496	FFM5_14899	FFMR_10130	FFC1_03984	FFB14_04914	FFB20_05950	FFE2_14007	FFFS_14082	FFNC_14681	FRV6_11480	uncharacterized protein	5.17683	4.51378	7.42453	5.82943	6.85217	8.57551	5.72471	9.05743	6.17075	5.09905	6.44242	1.99161	1.69899	5.26027	6.16881	4.1757	5.55376	4.78979	8.01056	4.97419	4.11085	4.67345	6.27684	6.04532	6.82279	8.56807	6.47547	6.56884	7.83128	5.59554	7.16877	8.05884	6.94118	3.18521	2.81479	2.16425	-0.339381
401	QTS_401	FFUJ_05511	FFM5_14914	FFMR_10115	FFC1_03999	FFB14_04929	FFB20_05965	FFE2_13992	FFFS_14095	FFNC_14666	FRV6_11494	related to regulatory protein alcR	3.26906	0.364718	3.69165	4.28975	4.13445	1.4472	2.81233	4.5893	3.47125	4.52994	3.25997	2.06931	2.19653	1.6934	3.0346	2.02268	2.23033	1.28741	2.06923	1.63717	4.34835	2.2589	2.92372	1.58761	4.70177	4.06193	3.52656	4.3055	2.12308	3.88921	3.09584	3.2322	3.34474	1.19975	-1.83181	1.99825	1.25515
4549	QTS_4549	FFUJ_05520	FFM5_14923	FFMR_10106	FFC1_04008	FFB14_04938	FFB20_10481	FFE2_13983	FFFS_14104	FFNC_14657	FRV6_11503	related to positive activator of transcription	6.18163	5.7558	5.10809	5.57289	4.93178	4.90678	5.47762	5.70371	5.17236	5.12753	5.39382	4.36975	3.91781	2.95868	5.15549	3.60571	3.04477	4.72555	3.18789	4.72351	4.11037	3.97995	4.05646	4.58754	2.833	3.1912	3.31781	2.63343	4.33629	3.62852	3.41116	3.96404	3.59594	1.81188	1.83799	2.14941	0.417395
13956	QTS_13956	FFUJ_05532	FFM5_14935	FFMR_10094	FFC1_04021	FFB14_04951	FFB20_10494	FFE2_13970	FFFS_14116	FFNC_14644	n.d.	uncharacterized protein	0	0	0.157766	0	0	0	0.315942	0.212922	0	0	0.0686629	0	0	0.0519196	0	0	0	0	0	0	0	0.00519196	0.0907027	0.197265	0.311801	0	0.0230839	0	0.203884	0.0982903	0.118733	0	0.104376	0	0	0.105846	0
6582	QTS_6582	FFUJ_05545	FFM5_14948	FFMR_10081	FFC1_04035	FFB14_04965	FFB20_10508	FFE2_13957	FFFS_14129	FFNC_14631	FRV6_11471	uncharacterized protein	1.5444	0.631548	1.50762	1.8209	1.4939	1.56441	1.40295	0.984893	1.34738	0.658724	1.29567	2.23691	2.16227	1.73906	2.71942	1.05171	1.82007	2.08738	1.53643	2.01074	0.415418	1.77794	2.15394	1.32174	2.30015	1.81338	2.13176	2.36269	1.09573	1.15274	1.46494	1.42419	1.72213	-0.692505	-1.53073	-0.23144	-0.898524
8968	QTS_8968	FFUJ_05561	FFM5_15235	FFMR_10063	FFC1_04054	FFB14_04981	FFB20_10525	FFE2_13938	FFFS_14146	FFNC_14612	FRV6_11446	related to myc-type bHLH transcription factor	9.58047	11.7192	11.8278	10.6766	10.3731	11.6375	10.483	10.4115	10.2328	12.0444	10.8986	15.2088	13.8809	14.265	10.8415	13.5093	11.6741	0	11.1686	14.9626	14.3649	11.9876	10.7138	10.0792	10.3575	11.1965	10.3573	9.66665	9.81303	9.798	9.23633	9.68924	10.0907	-5.62834	-2.16163	-2.43719	-0.164881
354	QTS_354	FFUJ_05571	FFM5_15225	FFMR_10053	FFC1_04064	FFB14_04990	FFB20_10535	FFE2_13928	FFFS_14157	FFNC_14602	FRV6_11436	uncharacterized protein	5.25258	4.54534	3.34797	5.6415	5.1945	3.59725	4.05277	3.58696	2.97909	2.37764	4.05756	3.39647	3.8408	4.8957	3.153	4.75914	4.18939	3.62144	2.78865	4.04003	2.45391	3.71385	3.47427	4.18369	5.0331	3.82042	5.01763	3.35978	3.97871	3.16933	3.76585	3.513	3.93158	1.85611	0.704549	-1.54773	2.4885
8715	QTS_8715	FFUJ_05573	FFM5_15222	FFMR_10050	FFC1_04067	FFB14_04992	FFB20_10538	FFE2_13925	FFFS_14160	FFNC_14599	FRV6_11434	uncharacterized protein	6.94554	8.01822	7.05566	7.39915	7.40104	8.06184	6.44575	6.64436	5.6036	6.2865	6.98617	7.86205	7.22593	8.83724	6.77781	9.17842	7.79101	7.53751	7.16829	7.76453	6.9504	7.70932	7.58139	8.39835	7.91003	7.22715	8.36279	8.2742	8.25103	7.78733	7.35672	6.88996	7.8039	-0.916511	0.792286	-1.78158	0.621331
2492	QTS_2492	FFUJ_05577	FFM5_15218	FFMR_10046	FFC1_04071	FFB14_04996	FFB20_15423	FFE2_13921	FFFS_14164	FFNC_14595	FRV6_11430	related to nitrate assimilation regulatory protein nirA	4.12251	4.33926	3.84435	4.38295	4.80415	4.16103	3.70809	3.32755	3.36222	3.53386	3.9586	4.04007	4.57634	3.98615	4.0136	4.99555	4.40781	4.25658	3.97917	3.8541	5.43295	4.35423	3.08815	3.35876	3.28174	3.2084	3.85407	3.60764	3.29546	3.63307	3.28593	3.19185	3.38051	0.0824388	-0.237082	-0.141801	0.369355
1134	QTS_1134	FFUJ_05579	FFM5_15216	FFMR_10044	FFC1_04073	FFB14_04998	FFB20_15425	FFE2_13919	FFFS_14166	FFNC_14593	FRV6_11428	Transcription factor IWS1	5.59437	6.09022	5.62402	5.87245	5.46294	5.86556	5.54876	5.40048	5.22133	5.64067	5.63208	5.67341	5.88869	5.9391	5.92876	5.79248	5.82895	5.61552	5.81771	5.58682	6.17751	5.8249	5.64109	5.77658	5.5373	6.08702	5.43693	5.73712	5.64884	5.7854	5.47883	5.61121	5.67403	-0.0790459	0.20153	-0.315078	-0.0563115
7880	QTS_7880	FFUJ_05589	FFM5_15205	FFMR_10034	FFC1_04083	FFB14_05008	FFB20_15017	FFE2_13909	FFFS_14176	FFNC_14582	FRV6_11418	uncharacterized protein	2.44267	1.37238	1.55883	2.99753	1.97378	3.09317	2.10384	5.03585	1.17811	2.36585	2.4122	2.45824	3.78792	3.26899	3.84706	4.20507	4.70821	3.76362	2.85903	3.66715	3.83146	3.63968	3.13525	3.61831	3.66078	3.18691	4.0167	3.93544	3.57459	3.76722	3.16119	1.90297	3.39594	-0.0155648	-2.41554	-1.71016	-0.849536
7051	QTS_7051	FFUJ_05590	FFM5_15204	FFMR_10033	FFC1_04084	FFB14_05009	FFB20_15018	FFE2_13908	FFFS_14177	FFNC_14581	FRV6_11417	uncharacterized protein	5.18838	4.52745	5.27579	5.44456	5.13839	4.91101	4.64035	4.74202	4.4862	5.73972	5.00939	5.59124	5.36881	5.57915	6.00465	5.87508	5.00952	6.13297	5.50139	5.86278	6.05499	5.69806	4.83648	4.60199	4.91668	4.68007	4.7677	4.92509	4.30279	4.79068	4.6251	4.7668	4.72134	-0.402861	-0.841365	-0.303357	-0.560096
8839	QTS_8839	FFUJ_05599	FFM5_15195	FFMR_10024	FFC1_04093	FFB14_05018	FFB20_15027	FFE2_13899	FFFS_14186	FFNC_14572	FRV6_11408	uncharacterized protein	8.30647	9.99868	9.81454	8.12493	9.4663	10.4112	9.47887	9.55458	9.75044	9.09214	9.39981	9.49533	8.29112	9.35637	8.93374	9.43143	8.70191	9.07487	8.77401	9.3188	9.22992	9.06075	9.09852	8.54725	9.27133	9.13893	9.03295	9.1615	8.65555	8.6617	8.64109	8.80944	8.90183	-1.18886	1.70756	0.458161	-0.808805
1127	QTS_1127	FFUJ_05611	FFM5_04023	FFMR_10010	FFC1_04107	FFB14_05032	FFB20_05972	FFE2_05535	FFFS_05350	FFNC_04395	FRV6_11392	uncharacterized protein	7.88339	7.42213	7.44953	7.61521	7.79806	8.84387	7.06992	7.61477	6.83369	9.79991	7.83305	6.07929	6.20854	6.76967	6.68183	7.80687	6.2743	6.13119	7.71794	5.95434	7.6121	6.72361	7.52459	7.32586	7.85639	7.71755	7.47229	7.59205	7.42155	7.27838	7.09963	7.81778	7.51061	1.8041	1.21359	0.679862	0.933382
14113	QTS_14113	FFUJ_05631	n.d.	FFMR_09989	FFC1_04128	FFB14_05053	FFB20_05993	FFE2_05514	n.d.	FFNC_04374	n.d.	related to Zn(II)Cys6 transcriptional activator	2.2085	0	2.34673	2.73476	2.54943	2.25843	1.90079	0	2.61731	0	1.66159	2.14788	0	2.09553	2.41461	2.68025	2.08309	1.68926	0	1.66835	0	1.4779	1.51057	0	2.08175	1.93784	1.86794	2.10297	1.43041	0	1.43461	0	1.23661	0.0606189	0	0.251198	0.320151
4859	QTS_4859	FFUJ_05640	FFM5_03993	FFMR_09980	FFC1_04137	FFB14_05062	FFB20_06002	FFE2_05505	FFFS_05320	FFNC_04365	FRV6_11362	uncharacterized protein	6.51918	5.7986	6.10385	6.03644	6.25876	6.11697	5.60409	6.1663	5.80234	4.86391	5.92704	5.13605	5.84051	6.47645	5.95359	6.34733	6.44494	4.92979	5.97744	5.04969	5.58273	5.77385	5.11655	4.61893	5.34993	5.26682	5.49381	5.74849	3.56733	5.30194	4.56878	4.26264	4.92952	1.38313	-0.0419109	-0.3726	0.0828417
4590	QTS_4590	FFUJ_05647	FFM5_03986	FFMR_09973	FFC1_04144	FFB14_05069	FFB20_06009	FFE2_05498	FFFS_05313	FFNC_04358	FRV6_11356	uncharacterized protein	6.9517	7.96762	6.07957	7.43261	6.94918	6.35942	5.46187	5.60855	4.95432	5.13475	6.28996	7.06856	8.13818	6.76697	6.20248	6.90559	5.9388	6.51523	6.05949	6.67477	7.27617	6.75462	5.0392	6.83558	5.83357	5.05441	4.84637	5.46679	6.27598	5.4938	5.52125	5.43277	5.57997	-0.116859	-0.170567	-0.687392	1.23013
3737	QTS_3737	FFUJ_05656	FFM5_03973	FFMR_09960	FFC1_04157	FFB14_05082	FFB20_06022	FFE2_05487	FFFS_05303	FFNC_04345	FRV6_11344	probable Palmitoyltransferase PFA5	5.05924	4.31786	4.11503	5.2093	4.54425	4.56457	4.1646	5.07404	4.34922	4.49368	4.58918	3.93004	4.50611	4.27748	4.83688	4.10878	4.83265	4.33278	4.50275	4.30162	3.90945	4.35385	4.51499	4.50831	4.32015	4.6708	4.44972	4.57655	4.08474	4.68544	4.60342	4.3677	4.47818	1.1292	-0.188252	-0.162446	0.372423
5769	QTS_5769	FFUJ_05657	FFM5_03972	FFMR_09959	FFC1_04158	FFB14_05083	FFB20_06023	FFE2_05486	FFFS_05302	FFNC_04344	FRV6_11343	related to DNA polymerase eta	1.46823	2.12838	1.29111	1.9483	1.90538	1.97014	1.56346	1.68119	1.43588	1.43791	1.683	2.78751	3.08463	3.65067	2.22493	4.24791	3.65269	2.80962	2.18395	2.81582	3.01971	3.04774	2.71605	2.2102	3.74075	3.49161	4.65671	4.00117	1.65533	2.79534	2.23174	3.42353	3.09224	-1.31928	-0.95625	-2.35956	-0.276628
11800	QTS_11800	FFUJ_05674	FFM5_03953	FFMR_09940	FFC1_04177	FFB14_05102	FFB20_06042	FFE2_05468	FFFS_05283	FFNC_04325	FRV6_11322	related to N.crassa uvs2 protein	6.23091	4.87919	5.83674	5.3194	4.69371	4.78	5.0621	7.67064	6.46141	5.66993	5.6604	3.77068	4.18833	3.94734	4.63218	4.1466	4.1971	4.12188	4.74253	4.50903	5.377	4.36327	5.38141	4.91026	4.43242	5.14123	4.67122	4.46319	5.35748	5.17528	5.06361	4.71394	4.931	2.46023	0.690861	1.8894	0.68722
2610	QTS_2610	FFUJ_05680	FFM5_03949	FFMR_09936	FFC1_04181	FFB14_05106	FFB20_06046	FFE2_05464	FFFS_05279	FFNC_04321	FRV6_11318	related to step II splicing factor SLU7	5.30177	5.54094	4.91416	5.67923	5.01045	5.05391	5.10999	5.97163	5.24626	5.31684	5.31452	4.23939	4.62236	4.68664	5.00433	4.24677	4.60447	4.44806	4.75668	4.51633	5.02564	4.61507	4.88814	5.0052	4.60319	4.74507	4.97162	4.82093	4.72728	4.92592	4.48744	4.34177	4.75166	1.06238	0.918576	0.227522	0.674899
15569	QTS_15569	FFUJ_05685	FFM5_03944	n.d.	FFC1_04186	FFB14_05111	n.d.	n.d.	n.d.	n.d.	n.d.	mating type protein (HMG-box TF)	1.71719	1.14423	0	2.27194	2.64746	0	0	0	0	0	0.778082	1.86773	1.99547	0	2.83891	3.21144	0	0	0	0	0	0.991355	1.14657	0.740938	0	1.07711	2.54092	0	0	0	0	0	0.550554	-0.150534	-0.851245	0	-0.566971
2629	QTS_2629	FFUJ_05715	FFM5_03910	FFMR_09896	FFC1_04220	FFB14_05145	FFB20_07771	FFE2_05424	FFFS_05239	FFNC_04281	FRV6_11279	probable programed cell death protein	7.44246	8.05872	7.94397	7.31331	7.18001	7.61479	7.45092	9.09345	8.01816	8.29183	7.84076	7.07895	7.10656	7.39532	7.21608	7.56011	7.6266	7.15622	7.26677	7.14475	7.35717	7.29085	7.4699	7.92863	7.72989	7.80492	8.25807	8.24036	7.57102	8.5281	7.5446	7.49371	7.85692	0.363511	0.952159	0.548654	0.0972329
10206	QTS_10206	FFUJ_05722	FFM5_03903	FFMR_09889	FFC1_04227	FFB14_05152	FFB20_07764	FFE2_05417	FFFS_05232	FFNC_04274	FRV6_11271	related to MYND domain protein	6.94777	6.45332	7.51171	6.62069	6.27887	6.58061	7.42377	9.17849	7.88876	6.9683	7.18523	5.5561	4.48723	4.48689	5.51737	4.02334	5.67257	5.69308	5.31536	5.67107	5.54953	5.19725	5.64761	5.8943	5.50446	6.96285	6.26606	6.71401	5.21081	7.00988	6.55623	6.65422	6.24204	1.39168	1.96609	3.02481	1.10332
8065	QTS_8065	FFUJ_05723	FFM5_03902	FFMR_09888	FFC1_04228	FFB14_05153	FFB20_07763	FFE2_05416	FFFS_05231	FFNC_04273	FRV6_11270	uncharacterized protein	2.46095	2.21478	1.90549	1.99551	1.89253	2.90725	2.29699	2.42016	1.71794	1.07085	2.08825	3.92323	3.21328	5.28547	2.66252	5.32077	6.44582	3.90289	4.85914	1.94292	1.19538	3.87514	1.87331	1.98356	4.50949	2.37494	6.3391	6.18694	1.60969	3.7154	1.53334	3.18255	3.33083	-1.46227	-0.998504	-3.37998	-0.667012
1744	QTS_1744	FFUJ_05741	FFM5_03883	FFMR_09868	FFC1_04247	FFB14_05172	FFB20_07744	FFE2_05397	FFFS_05212	FFNC_04254	FRV6_11252	related to Found in Mitochondrial Proteome	3.92688	5.2567	4.07965	4.32681	4.29957	4.89888	4.00099	3.75247	4.03794	5.65957	4.42395	4.42994	5.10188	4.66282	4.76193	4.765	5.14941	4.72754	4.95488	4.75698	5.53197	4.88424	4.07573	4.85998	4.44302	4.16586	4.22307	4.68219	4.6432	3.8136	4.23916	4.23728	4.33831	-0.503062	0.15482	-0.583164	-0.435124
8754	QTS_8754	FFUJ_05755	FFM5_03869	FFMR_09855	FFC1_04260	FFB14_05185	FFB20_07731	FFE2_05384	FFFS_05199	FFNC_04241	FRV6_11238	probable C6 transcription factor	2.03443	3.21188	2.32298	2.26717	2.51017	3.38683	1.91075	1.44983	1.60239	1.23296	2.19294	1.84605	2.02641	2.23817	1.85944	2.55999	2.58146	1.24322	2.31842	1.81976	1.24457	1.97375	2.72254	2.88702	1.94333	1.7357	2.84513	2.4088	2.29402	2.19147	1.59202	1.19525	2.18153	0.188383	1.18548	0.0848085	0.407722
7112	QTS_7112	FFUJ_05764	FFM5_03860	FFMR_09846	FFC1_04269	FFB14_05193	FFB20_07723	FFE2_05375	FFFS_05190	FFNC_04232	FRV6_11231	related to C6 transcription factor	2.75502	0.559373	3.11763	3.12839	3.34443	2.37175	2.94554	4.1227	3.18743	3.04751	2.85798	1.42018	1.27328	2.99668	2.92604	2.96497	3.2874	1.65217	3.97919	1.94018	0.549747	2.29898	2.023	1.14921	3.0149	3.26197	3.71267	3.69184	1.35538	2.9814	2.38081	2.44452	2.60157	1.33484	-0.71391	0.120949	0.202347
6676	QTS_6676	FFUJ_05767	FFM5_03857	FFMR_09843	FFC1_04272	FFB14_05196	FFB20_07720	FFE2_05372	FFFS_05187	FFNC_04229	FRV6_11228	related to transcriptional activator Mut3p	3.58538	4.85824	4.95515	4.20035	5.05121	4.45726	3.03133	4.26857	2.29745	2.45168	3.91566	5.88651	5.7492	6.36421	4.79757	6.5189	5.83956	7.18957	5.64961	6.11814	7.42587	6.15391	5.32235	5.12441	4.15373	4.04583	4.28105	5.2036	5.91927	4.16435	3.68551	5.14628	4.70464	-2.30113	-0.890957	-1.40906	-0.597226
5167	QTS_5167	FFUJ_05777	FFM5_03847	FFMR_09833	FFC1_04282	FFB14_05206	FFB20_07710	FFE2_05362	FFFS_05177	FFNC_04219	FRV6_11217	uncharacterized protein	4.70055	4.27661	2.75878	4.87892	3.18292	4.61878	4.65239	6.44302	4.96893	1.97749	4.24584	3.4176	3.72348	2.88182	4.97615	3.85407	5.26837	5.09686	5.2446	4.85873	2.45583	4.17775	3.80738	3.57373	3.47158	3.71387	4.31759	4.49085	3.06814	4.29869	3.51175	3.37295	3.76265	1.28294	0.553126	-0.123036	-0.0972267
1120	QTS_1120	FFUJ_05780	FFM5_03844	FFMR_09830	FFC1_04285	FFB14_05209	FFB20_07707	FFE2_05359	FFFS_05174	FFNC_04216	FRV6_11214	related to nitrate assimilation regulatory protein nirA	0.66384	1.58929	2.66967	1.7296	3.21196	0.958759	1.55493	2.4025	0.862969	1.90452	1.7548	1.7631	2.04841	2.76593	2.60635	3.56633	0.903359	1.03484	4.60983	1.1363	2.0881	2.25225	0.809696	1.37849	3.98556	2.12937	5.11176	1.42436	0.73932	2.2268	1.0106	1.88729	2.07033	-1.09926	-0.459122	-0.0962672	-0.876745
3160	QTS_3160	FFUJ_05790	FFM5_03833	FFMR_09819	FFC1_04296	FFB14_05220	FFB20_07696	FFE2_05348	FFFS_05163	FFNC_04205	FRV6_11203	uncharacterized protein	2.26953	4.18289	2.65105	2.45973	2.84251	3.42882	2.50095	2.24007	2.43175	3.05807	2.80654	4.11893	4.23119	4.1696	3.413	4.08541	3.91241	3.62665	3.98708	3.52346	3.13936	3.82071	3.39892	3.41644	3.64314	3.98977	3.79023	3.78267	3.44815	3.47499	2.87783	3.69856	3.55207	-1.8494	-0.0482957	-1.51855	-0.953276
8741	QTS_8741	FFUJ_05798	FFM5_03825	FFMR_09811	FFC1_04304	FFB14_05228	FFB20_07688	FFE2_05340	FFFS_05155	FFNC_04197	FRV6_11195	related to transcription activator	4.87834	5.31088	5.16959	5.72259	5.37448	5.10437	4.7659	4.30766	4.51214	5.62639	5.07723	4.93863	5.22846	5.43959	5.45646	5.43648	5.58454	4.94594	5.17979	5.19061	5.0997	5.25002	4.57003	4.8895	3.92848	4.05659	4.22094	4.20753	4.45066	4.43412	4.75425	4.47243	4.39845	-0.0602912	0.0824209	-0.270001	0.266128
8807	QTS_8807	FFUJ_05806	FFM5_03817	FFMR_09803	FFC1_04312	FFB14_05236	FFB20_07680	FFE2_05332	FFFS_05147	FFNC_04189	FRV6_11186	related to acriflavine sensitivity control protein ACR-2	3.28428	3.38273	4.05013	3.72797	4.11573	4.10927	3.07996	3.07914	2.66447	5.02678	3.65205	3.62237	3.80705	5.37762	3.45076	4.10639	3.74456	3.67818	4.39979	3.4886	6.39619	4.20715	2.28577	2.20036	2.89344	2.93783	2.50323	2.77574	3.07416	3.05698	2.51943	4.04447	2.82914	-0.338086	-0.424319	-1.3275	0.277211
557	QTS_557	FFUJ_05832	FFM5_03789	FFMR_09775	FFC1_04340	FFB14_05264	FFB20_11816	FFE2_05304	FFFS_05119	FFNC_04161	FRV6_11160	uncharacterized protein	1.36313	0.877137	1.09302	2.44302	1.47458	1.21272	1.22411	1.89229	1.34173	1.13086	1.40526	0.406175	0.0744489	0.0874539	0.506739	0.3376	0.480755	0.285014	1.01834	0.24748	0	0.3444	0.352375	0.892787	1.47662	0.536751	1.11112	1.98027	1.16005	1.32367	1.21205	0.496755	1.05424	0.956957	0.802688	1.00557	1.93628
9098	QTS_9098	FFUJ_05839	FFM5_03782	FFMR_09768	FFC1_04347	FFB14_05271	FFB20_11823	FFE2_05297	FFFS_05112	FFNC_04154	FRV6_11153	related to C6 transcription factor	3.50484	3.29139	3.45628	4.28007	3.78066	3.41563	3.58573	2.91471	3.19513	3.03557	3.446	4.10529	4.3804	4.2362	4.05189	4.26536	4.48465	4.06311	3.95067	4.2473	4.10773	4.18926	4.66612	4.37441	4.51737	3.72654	4.38316	4.74633	4.35986	4.27394	4.46282	4.68431	4.41949	-0.600456	-1.08901	-0.779927	0.228179
8270	QTS_8270	FFUJ_05857	FFM5_03764	FFMR_09749	FFC1_04366	FFB14_05289	FFB20_11842	FFE2_05278	FFFS_05093	FFNC_04135	FRV6_11133	uncharacterized protein	2.59675	1.74933	2.11935	2.29115	2.29251	2.06403	1.52459	2.7756	1.42732	1.35745	2.01981	2.49925	2.59767	2.46714	2.53724	2.9763	2.73752	2.32419	2.6835	2.30707	0.926665	2.40565	1.6354	2.0737	2.24784	1.27364	1.99823	2.18358	2.01831	1.87781	1.25516	1.52546	1.80891	0.0974978	-0.848334	-0.347786	-0.246086
7570	QTS_7570	FFUJ_05867	FFM5_03754	FFMR_09739	FFC1_04378	FFB14_05300	FFB20_15354	FFE2_05267	FFFS_05081	FFNC_04123	FRV6_11123	uncharacterized protein	4.92715	3.92562	3.62761	4.61335	4.0682	4.05408	3.80689	3.96502	3.71145	4.67663	4.1376	3.98759	4.32579	4.36718	4.17167	4.44259	3.89333	4.26312	4.33327	4.16426	4.49912	4.24479	3.85816	4.15366	3.55463	3.71898	3.49203	3.66515	4.54979	3.81177	3.8103	3.82269	3.84372	0.939554	-0.40017	-0.739575	0.441678
9778	QTS_9778	FFUJ_05883	FFM5_03739	FFMR_09726	FFC1_04391	FFB14_05313	FFB20_15629	FFE2_05254	FFFS_05068	FFNC_04110	FRV6_11110	uncharacterized protein	4.83317	4.75267	5.09197	4.91339	5.4835	4.66819	4.7587	4.95798	3.78869	4.53856	4.77868	4.94878	5.01236	4.84647	4.52929	4.74953	4.56335	4.87358	4.76088	4.70169	4.96125	4.79472	4.08004	4.53528	4.43326	4.19713	4.30099	4.25511	4.36293	4.38364	4.09171	3.63036	4.22704	-0.115615	-0.25969	0.245493	0.384097
2514	QTS_2514	FFUJ_05884	FFM5_03738	FFMR_09725	FFC1_04392	FFB14_05314	FFB20_02627	FFE2_05253	FFFS_05066	FFNC_04109	FRV6_11109	related to transcription activator CUP2	7.32684	7.7922	6.80351	8.05643	7.94419	7.55965	7.40243	6.95732	6.97157	5.90812	7.27223	8.24873	6.94624	7.23897	6.42853	7.14776	6.40128	7.94155	6.16555	7.73512	7.3627	7.16164	7.19089	7.06521	7.35867	7.30719	7.58938	6.89192	7.13142	6.94619	6.36912	5.37057	6.92206	-0.921886	0.845965	-0.435457	1.62789
5039	QTS_5039	FFUJ_05889	FFM5_03732	FFMR_09719	FFC1_04398	FFB14_05320	FFB20_02621	FFE2_05247	FFFS_05060	FFNC_04103	FRV6_11104	uncharacterized protein	5.05258	3.91347	3.88759	5.27025	4.47788	4.42206	4.1289	4.81899	4.15481	4.84796	4.49745	3.74685	4.62945	4.5523	5.42942	4.35514	5.14637	3.68999	5.02891	4.21515	4.7336	4.55272	5.14211	5.34109	4.85254	5.3234	5.31278	5.26729	4.83792	5.39333	4.98884	4.84525	5.13046	1.30573	-0.715976	-0.66471	-0.159167
8520	QTS_8520	FFUJ_05893	FFM5_03728	FFMR_09715	FFC1_04402	FFB14_05324	FFB20_02617	FFE2_05243	FFFS_05056	FFNC_04099	FRV6_11100	probable PCK1 - phosphoenolpyruvate carboxykinase	13.1956	8.04014	10.7497	13.2581	10.8759	7.14367	11.7187	11.9896	12.0288	10.9361	10.9936	9.505	9.927	5.68549	8.80062	5.94972	5.39811	9.18108	5.91775	8.18608	10.5399	7.90908	7.90274	9.16303	8.30289	9.50268	9.81108	10.4694	8.03897	8.3889	8.38697	8.60257	8.85692	3.69059	-1.88686	5.06424	4.45743
6944	QTS_6944	FFUJ_05914	FFM5_03707	FFMR_09694	FFC1_04423	FFB14_05345	FFB20_02596	FFE2_05221	FFFS_05035	FFNC_04078	FRV6_11077	related to RNA binding motif protein	6.2721	6.20808	6.55727	6.39483	6.31981	6.11652	5.78947	5.42658	5.68372	6.28621	6.10546	5.93548	5.79708	5.83567	5.36842	5.57321	5.39044	5.99361	5.62438	5.85071	6.14361	5.75126	4.90167	5.19004	5.45	5.12235	5.1528	5.50152	5.40757	5.07836	4.85955	4.66753	5.13314	0.33662	0.410998	0.721598	1.02641
508	QTS_508	FFUJ_05925	FFM5_03696	FFMR_09683	FFC1_04434	FFB14_05356	FFB20_02585	FFE2_05210	FFFS_05024	FFNC_04067	FRV6_11067	related to GDP/GTP exchange factor Rom2p	4.66726	5.47697	4.9699	5.78063	5.67905	5.92592	4.55227	4.65509	3.82156	5.04454	5.05732	5.98786	6.18546	6.13823	5.42354	6.16342	5.84646	6.09083	5.62362	6.0586	6.58057	6.00986	4.4206	5.24644	5.20304	4.98911	4.56458	5.07607	5.31452	4.8861	4.73014	4.68302	4.91136	-1.32061	-0.708494	-1.16833	0.357081
9719	QTS_9719	FFUJ_05948	FFM5_03673	FFMR_09660	FFC1_04457	FFB14_05379	FFB20_02562	FFE2_05187	FFFS_05001	FFNC_04044	FRV6_11043	probable DNA-directed RNA polymerase III subunit C11	6.38654	7.30983	6.97229	6.51312	6.27852	6.18383	6.54576	6.63352	7.14205	6.98217	6.69476	6.44674	6.5792	6.69381	6.1039	6.44152	6.6894	6.12353	6.39882	6.33813	6.92058	6.47356	7.00864	7.44864	7.02739	7.49524	7.37961	7.0044	6.72717	7.4027	6.73447	6.98826	7.12165	-0.0602005	0.730633	0.278483	0.409227
4948	QTS_4948	FFUJ_05955	FFM5_03666	FFMR_09653	FFC1_04464	FFB14_05386	FFB20_02555	FFE2_05180	FFFS_04994	FFNC_04037	FRV6_11035	related to vacuolar protein sorting-associated protein	4.81409	6.09903	4.85135	4.94455	4.98219	5.48787	4.68154	4.7424	4.65449	5.48284	5.07403	5.59169	6.44294	6.23778	5.5934	6.35769	6.10944	5.97693	5.87126	5.62163	5.94926	5.9752	4.85573	5.30531	5.71517	5.44171	5.28947	5.98354	5.55749	4.91862	4.79098	5.73464	5.35926	-0.7776	-0.343916	-1.38642	-0.648848
9305	QTS_9305	FFUJ_05960	FFM5_03661	FFMR_09648	FFC1_04470	FFB14_05391	FFB20_02549	FFE2_05174	FFFS_04988	FFNC_04031	FRV6_11030	related to DNA repair protein RAD16	4.18328	3.40022	4.29826	4.41942	4.13577	3.3121	3.71297	4.26152	2.93697	3.78145	3.8442	4.13767	3.77037	6.35451	3.78374	4.81826	4.27946	4.25697	4.6971	4.15462	4.99108	4.52438	3.3691	3.86428	3.8431	3.21142	3.0263	3.47063	4.60618	3.31744	3.45524	4.98126	3.7145	0.0456126	-0.370152	-2.05625	0.635678
6868	QTS_6868	FFUJ_05962	FFM5_03659	FFMR_09646	FFC1_04472	FFB14_05393	FFB20_02547	FFE2_05172	FFFS_04986	FFNC_04029	FRV6_11028	uncharacterized protein	4.35433	3.74277	3.71712	3.60715	3.82518	2.83392	4.02131	4.239	3.704	3.53379	3.75786	2.4463	2.58083	1.87684	2.7512	3.15269	2.65203	2.30573	2.35844	1.90945	2.49876	2.45323	2.92346	2.6653	2.40639	2.09034	2.70898	2.77776	2.18543	2.44806	2.19543	1.9939	2.43951	1.90803	1.16194	1.84028	0.855953
9817	QTS_9817	FFUJ_05965	FFM5_03656	FFMR_09641	FFC1_04475	FFB14_05396	FFB20_02544	FFE2_05169	FFFS_04983	FFNC_04026	FRV6_11025	uncharacterized protein	3.60303	5.04227	3.59665	2.67465	4.43145	4.87607	2.78845	1.8729	2.61269	0.741333	3.22395	4.58691	4.87239	4.53187	2.93582	5.42757	5.28475	3.44968	2.09187	3.05351	1.16003	3.73944	4.1021	4.58087	4.45773	3.25388	3.02795	3.92383	2.81145	2.80096	3.68382	1.21967	3.38623	-0.983888	0.169887	-0.935225	-0.261171
3331	QTS_3331	FFUJ_05975	FFM5_03647	FFMR_09632	FFC1_04484	FFB14_05405	FFB20_02535	FFE2_05160	FFFS_04974	FFNC_04017	FRV6_11016	related to ERF2 - protein involved in palmitoylation and localization of Ras2p	5.18477	6.67659	5.87601	6.31943	6.49104	5.99096	5.77547	5.71355	5.535	5.75443	5.93173	5.37665	5.93599	5.90905	5.38323	6.00991	5.68997	6.01475	5.29343	5.88584	6.89472	5.83935	4.3965	5.08138	4.95488	5.10034	4.64135	4.68958	4.93296	5.00019	5.06173	4.86649	4.87254	-0.19188	0.740606	-0.0330324	0.936196
1182	QTS_1182	FFUJ_05992	FFM5_03629	FFMR_09613	FFC1_04503	FFB14_05423	FFB20_02517	FFE2_05141	FFFS_04956	FFNC_03998	FRV6_10999	related to CTI6 Cyc8-Tup1 Interacting protein	5.27203	6.05132	5.89396	5.94614	5.77703	5.76622	4.91495	4.89436	4.56654	5.08078	5.41633	4.64767	5.16374	5.00672	4.81266	4.98928	5.07925	5.13585	5.06445	5.09888	5.74147	5.074	4.38011	4.92375	4.96793	5.20284	4.84736	5.0501	4.65287	4.87385	4.69388	4.35308	4.79458	0.624365	0.887584	0.887244	1.13349
9285	QTS_9285	FFUJ_06005	FFM5_03616	FFMR_09600	FFC1_04516	FFB14_05436	FFB20_02504	FFE2_05127	FFFS_04943	FFNC_03985	FRV6_10984	related to zinc cluster transcription factor	10.2758	9.07416	11.7391	10.5142	11.6827	10.7225	10.0653	10.1122	9.99499	8.32338	10.2504	9.91117	9.79116	10.4051	9.52337	9.45507	8.25534	12.537	10.1369	11.6394	11.1378	10.2792	8.77892	8.73899	9.04699	9.98242	8.34288	8.54831	9.29888	8.60064	8.50894	8.85231	8.86993	0.364665	-0.716998	1.33397	0.990806
10561	QTS_10561	FFUJ_06008	FFM5_03613	FFMR_09597	FFC1_04519	FFB14_05439	FFB20_02501	FFE2_05124	FFFS_04940	FFNC_03982	FRV6_10981	uncharacterized protein	8.12569	7.36169	7.94394	6.97845	7.1715	8.01276	6.17645	7.11862	5.73307	6.66724	7.12894	8.46335	7.71526	7.57509	6.47554	7.49002	7.24371	8.10665	7.40308	7.93679	6.92574	7.53352	6.4944	6.60917	6.60873	5.33684	6.20344	6.53753	6.47653	6.76853	5.79348	5.17076	6.19994	-0.33766	-0.353573	0.368846	0.502908
2977	QTS_2977	FFUJ_06027	FFM5_03594	FFMR_09578	FFC1_04538	FFB14_05458	FFB20_02482	FFE2_05105	FFFS_04921	FFNC_03963	FRV6_10961	related to negative acting factor	0.981289	1.09981	1.16061	1.68601	0.695648	0.724392	1.12296	0.941876	0.849359	1.08738	1.03493	1.60638	1.6841	0.780958	1.4894	1.10904	1.02365	1.29008	0.912641	1.1198	1.01123	1.20273	1.25088	1.29555	0.627191	1.16645	0.721048	0.929976	0.840504	0.757876	0.569546	1.56178	0.972078	-0.625092	-0.584282	0.379653	0.196603
9419	QTS_9419	FFUJ_06029	FFM5_03592	FFMR_09576	FFC1_04540	FFB14_05461	FFB20_02480	FFE2_05103	FFFS_04919	FFNC_03961	FRV6_10959	related to histone acetyltransferase	2.56652	3.46192	3.1236	3.38386	3.26939	4.13888	2.50062	2.65017	2.34402	2.56434	3.00033	4.58442	4.87071	4.79603	4.04057	5.02883	4.78339	4.26778	3.89885	3.98972	4.27985	4.45401	3.22954	3.64564	3.96322	3.27712	3.76277	4.31515	3.52406	3.47322	3.11619	2.54486	3.48518	-2.01789	-1.40879	-1.67242	-0.656703
948	QTS_948	FFUJ_06037	FFM5_03584	FFMR_09568	FFC1_04548	FFB14_05469	FFB20_15034	FFE2_05095	FFFS_04911	FFNC_03953	FRV6_10951	related to CDC39 protein	4.85792	5.3202	5.45608	5.20495	5.95096	5.7001	4.76922	4.70836	4.20438	4.32568	5.04979	6.20589	5.8754	6.17747	4.92281	5.90804	5.01377	6.15797	5.15514	6.06697	6.04289	5.75264	3.96683	4.77223	5.02013	4.2574	4.08521	4.4356	4.93616	4.27179	4.3287	3.68847	4.37625	-1.34797	-0.555205	-0.721391	0.282144
2345	QTS_2345	FFUJ_06050	FFM5_03570	FFMR_09554	FFC1_04563	FFB14_05484	FFB20_13889	FFE2_05080	FFFS_04896	FFNC_03937	FRV6_10938	uncharacterized protein	3.09552	4.1711	4.86807	4.845	4.64757	6.23462	2.63885	5.46799	3.05662	1.16275	4.01881	5.80359	4.89416	7.27981	5.52594	7.1653	7.20553	4.14094	6.79384	4.23675	2.06143	5.51073	5.19553	6.27856	6.60169	5.12834	6.92095	7.15333	4.82731	6.91285	4.68189	4.07208	5.77725	-2.70807	-0.723055	-2.41174	-0.680934
9681	QTS_9681	FFUJ_06056	FFM5_03564	FFMR_09548	FFC1_04569	FFB14_05490	FFB20_13895	FFE2_05074	FFFS_04890	FFNC_03931	FRV6_10931	related to DNA repair protein MMS21	2.40419	4.53889	4.15326	4.21874	4.05175	3.89904	4.44287	4.45625	5.04162	5.25141	4.2458	3.35315	4.47613	4.55429	4.44485	5.25255	5.84433	5.09447	4.63399	4.81367	3.16383	4.56312	4.05685	4.87078	4.22788	4.38153	4.87163	4.86738	5.02638	4.44805	4.65725	3.71603	4.51238	-0.948965	0.0627631	-0.401026	-0.226104
7076	QTS_7076	FFUJ_06067	FFM5_03552	FFMR_09536	FFC1_04582	FFB14_05501	FFB20_13907	FFE2_05061	FFFS_04877	FFNC_03919	FRV6_10919	probable RPN7 - subunit of the regulatory particle of the proteasome	5.67293	6.68843	6.61049	6.12083	6.17449	6.28004	6.36162	6.569	6.28105	7.00288	6.37618	6.4998	6.61272	6.68049	6.49289	6.55756	6.45224	6.42236	6.34237	6.39122	6.74548	6.51971	6.08469	6.36493	6.22258	6.70249	6.12499	6.29243	6.12494	6.59418	6.41612	6.63656	6.35639	-0.826862	0.075714	-0.0700042	-0.372061
7292	QTS_7292	FFUJ_06078	FFM5_03541	FFMR_09525	FFC1_04593	FFB14_05512	FFB20_13918	FFE2_05050	FFFS_04866	FFNC_03908	FRV6_10908	related to regulatory protein amdA	2.46829	1.37631	2.5987	3.68994	3.14353	2.65979	2.00352	2.65048	2.05529	2.97636	2.56222	4.17505	4.37781	4.60388	4.04482	4.374	3.59907	3.74264	2.93448	3.5728	3.17907	3.86036	4.53161	3.19087	5.73807	5.00516	5.61099	6.11844	3.53456	5.31643	4.28778	4.02836	4.73623	-1.70675	-3.0015	-2.00518	-0.354886
2158	QTS_2158	FFUJ_06082	FFM5_03537	FFMR_09521	FFC1_04597	FFB14_05516	FFB20_09669	FFE2_05046	FFFS_04862	FFNC_03904	FRV6_10904	related to putative copper-activated transcription factor	5.91908	5.77937	5.20532	6.35387	5.37036	6.46141	4.86821	4.90882	4.58377	5.22667	5.46769	3.4846	5.19839	4.02804	5.84852	4.09786	4.5092	3.27495	5.68771	3.5279	3.74281	4.34	3.80203	4.35237	4.35749	4.4895	4.35592	4.04374	5.49066	4.15298	4.42323	4.02032	4.34882	2.43448	0.580979	1.17728	0.505346
7983	QTS_7983	FFUJ_06100	FFM5_03519	FFMR_09503	FFC1_04614	FFB14_05549	FFB20_09686	FFE2_05029	FFFS_04845	FFNC_03887	FRV6_10869	related to VPS25 - vacuolar protein sorting	5.39436	6.28826	5.21849	5.3155	4.59138	5.0374	4.59996	7.04598	4.91344	4.67626	5.3081	6.0912	6.18165	5.37081	5.87875	5.56678	5.91309	5.87958	5.60581	6.00836	6.65048	5.91465	6.84496	6.4208	6.75073	7.24998	6.42019	6.49552	6.59981	6.59175	7.05352	6.2743	6.67016	-0.696843	0.106611	-0.152326	-0.563249
3218	QTS_3218	FFUJ_06104	FFM5_03515	FFMR_09499	FFC1_04618	FFB14_05545	FFB20_09690	FFE2_05025	FFFS_04841	FFNC_03883	FRV6_10873	related to acid phosphatase	6.20698	5.61353	6.45231	6.39202	5.83996	5.56216	5.74865	6.27888	5.54686	6.09992	5.97413	6.41251	6.65258	6.31194	6.63933	6.47236	6.24852	6.25923	6.38147	6.41577	5.68609	6.34798	5.78666	5.89458	6.22612	6.66898	6.2783	6.20318	5.88842	6.3368	5.8614	5.88121	6.10257	-0.205532	-1.03906	0.140364	-0.247312
10368	QTS_10368	FFUJ_06107	FFM5_03512	FFMR_09496	FFC1_04621	FFB14_05542	FFB20_09693	FFE2_05022	FFFS_04838	FFNC_03880	FRV6_10876	related to myc-type bHLH transcription factor	7.02555	8.21987	7.46343	7.31767	7.17145	7.88835	6.59348	6.77261	6.3717	7.42701	7.22511	8.44978	7.71825	7.82584	6.90323	7.46099	6.46885	8.40477	6.86336	8.24718	8.72459	7.70668	6.93018	7.45561	6.63522	6.28092	6.57504	6.16952	7.44827	6.78504	6.41927	5.85728	6.65563	-1.42423	0.501613	-0.362417	0.414444
6035	QTS_6035	FFUJ_06116	FFM5_03503	FFMR_09487	FFC1_04630	FFB14_05533	FFB20_09702	FFE2_05013	FFFS_04829	FFNC_03871	FRV6_10886	related to ARCA protein	2.58973	1.54487	2.30134	2.27284	2.83786	1.49743	2.24254	3.57696	2.66321	2.66967	2.41965	2.744	2.43536	2.4132	2.01162	3.14662	2.37913	2.66894	2.35721	2.61788	1.75402	2.4528	1.50724	1.79554	1.86561	2.05651	2.46979	2.47954	1.40078	2.20447	2.17131	1.7891	1.97399	-0.154267	-0.890493	-0.11186	0.261211
708	QTS_708	FFUJ_06125	FFM5_03493	FFMR_09477	FFC1_04639	FFB14_05558	FFB20_09712	FFE2_05003	FFFS_04819	FFNC_03862	FRV6_10860	related to zinc finger protein	5.2427	7.28518	7.36582	6.96293	7.04909	7.62837	6.04226	6.78125	5.7184	6.21644	6.62925	6.37216	6.57259	7.63488	6.5689	6.43627	6.50169	7.37741	7.54528	8.05711	7.85814	7.09244	6.22672	6.1672	7.00741	7.21245	6.61835	6.91131	6.63063	6.73932	6.31726	6.41912	6.62498	-1.12945	0.712594	-0.269053	0.394029
1576	QTS_1576	FFUJ_06127	FFM5_03491	FFMR_09475	FFC1_04641	FFB14_05560	FFB20_09714	FFE2_05001	FFFS_04817	FFNC_03860	FRV6_10858	related to transcription initiation factor IIE, beta subunit	6.02391	6.4977	5.93487	6.24986	5.49975	6.10481	5.35344	5.18554	5.58378	5.88505	5.83187	5.41253	5.76335	5.28666	5.50077	5.23084	5.1065	5.50657	5.41598	5.75885	6.14773	5.51298	5.86557	6.09878	5.77805	6.27511	5.77676	5.36067	6.21675	6.14124	5.85532	5.92653	5.92948	0.611386	0.73435	0.648209	0.749088
9914	QTS_9914	FFUJ_06134	FFM5_03483	FFMR_09467	FFC1_04649	FFB14_05568	FFB20_09722	FFE2_04993	FFFS_04809	FFNC_03852	FRV6_10851	related to transcriptional regulator RDS2	5.08861	4.91773	5.19769	5.27891	5.39318	5.12812	4.67366	4.59952	4.56601	4.75271	4.95961	4.96183	5.30227	5.12767	4.64635	5.27082	4.93711	4.9285	5.06356	5.12087	4.73055	5.00895	4.27674	5.12029	5.05588	4.90064	5.13525	5.06408	5.02429	5.15975	4.50762	4.19628	4.84408	0.126785	-0.384544	0.0700179	0.632558
10513	QTS_10513	FFUJ_06137	FFM5_03480	FFMR_09464	FFC1_04652	FFB14_05571	FFB20_09725	FFE2_04990	FFFS_04806	FFNC_03849	FRV6_10848	uncharacterized protein	5.32876	5.86211	5.37331	5.66344	5.11119	4.8031	5.13439	4.32034	5.74132	5.20739	5.25453	5.28023	5.66123	5.75328	5.2869	4.95919	5.47694	5.09373	5.61334	4.87771	4.40666	5.24092	6.18088	6.1101	5.97803	6.53209	5.68772	5.9296	5.89447	6.22741	6.00947	6.29009	6.08399	0.0485395	0.200878	-0.379961	0.376535
6390	QTS_6390	FFUJ_06143	FFM5_03474	FFMR_09458	FFC1_04658	FFB14_05577	FFB20_02472	FFE2_04984	FFFS_04800	FFNC_03842	FRV6_10842	probable nitrogen catabolic enzyme regulatory protein NIT-2	5.24593	4.72637	4.8284	5.8225	5.59219	5.65263	4.25655	3.72252	3.9261	4.55566	4.83288	6.34321	6.75035	6.64725	6.14908	6.93471	6.51662	6.56671	5.98943	6.18895	6.68773	6.47741	4.81821	5.59889	5.81676	4.21239	5.64149	5.58082	5.39976	4.98918	5.2625	4.72972	5.20497	-1.09729	-2.02398	-1.81885	-0.326576
7942	QTS_7942	FFUJ_06148	FFM5_03469	FFMR_09453	FFC1_04663	FFB14_05582	FFB20_02467	FFE2_04979	FFFS_04795	FFNC_03837	FRV6_10837	related to ariadne-2 protein	6.46498	6.23846	7.21242	7.04472	7.20256	6.3218	6.40771	6.5549	5.55429	6.8425	6.58444	6.32559	6.22811	6.37183	5.59574	6.33207	6.02728	5.81848	5.67751	6.02875	5.92132	6.03267	4.71126	5.26406	4.76391	4.05036	5.24189	5.23345	4.21694	5.43348	4.36471	3.83077	4.71108	0.13939	0.0103514	0.840593	1.44898
3683	QTS_3683	FFUJ_06166	FFM5_03450	FFMR_09434	FFC1_04683	FFB14_05591	FFB20_02448	FFE2_04960	FFFS_04776	FFNC_03818	FRV6_10830	uncharacterized protein	5.68872	6.50623	6.02237	6.39871	6.12889	6.62101	5.10479	5.5784	4.91418	5.75763	5.87209	6.35362	6.67241	6.8554	6.16759	6.49609	5.98268	6.38319	6.52224	6.65971	6.95551	6.50484	6.00322	6.05412	6.77128	6.54747	5.92661	6.4409	6.05434	5.67334	5.65427	6.15324	6.12788	-0.664896	-0.166177	-0.833039	0.231126
8840	QTS_8840	FFUJ_06195	FFM5_03418	FFMR_09401	FFC1_04715	FFB14_05630	FFB20_02416	FFE2_04928	FFFS_04744	FFNC_03786	FRV6_10790	related to transcriptional regulator atrx homolog	2.4926	3.05449	2.68115	3.19014	3.24896	3.74922	1.8479	1.45335	2.50684	2.66957	2.68942	3.75544	3.90359	3.83548	4.01406	4.49404	4.46554	3.44184	2.93145	3.93348	4.46275	3.92377	4.25456	4.34238	4.71519	4.92689	5.73001	5.52826	3.45363	4.39493	4.499	4.55227	4.63971	-1.26284	-0.849099	-1.15433	-0.82392
9395	QTS_9395	FFUJ_06209	FFM5_03403	FFMR_09386	FFC1_04729	FFB14_05644	FFB20_02402	FFE2_04863	FFFS_04680	FFNC_03772	FRV6_10776	probable transcription factor of the MADS box family MCM1	8.42448	7.53716	8.37914	8.13209	7.98235	8.29783	7.35212	7.61509	6.89995	7.72961	7.83498	7.68739	8.31535	9.0923	8.61684	9.05681	9.35729	8.16215	8.62809	7.59119	7.61077	8.41182	8.12017	8.56945	8.70535	8.43226	8.7739	8.94099	8.17989	8.60919	8.08349	8.2625	8.46772	0.737087	-0.778189	-0.713162	-0.484746
5465	QTS_5465	FFUJ_06212	FFM5_03398	FFMR_09381	FFC1_04733	FFB14_05649	FFB20_02397	FFE2_04858	FFFS_04675	FFNC_03767	FRV6_10772	related to finger protein	4.3459	5.0627	6.1315	5.17266	6.0095	5.51679	5.34749	5.38496	4.52338	5.75448	5.32494	7.27321	6.15314	5.91748	6.14535	6.05036	5.25872	7.354	3.85768	6.58643	6.20795	6.08043	5.34416	4.38508	5.47722	5.65607	5.78325	5.60349	6.28774	5.16166	5.56335	6.08385	5.53459	-2.92731	-1.09045	0.214019	-0.972694
243	QTS_243	FFUJ_06219	FFM5_03391	FFMR_09374	FFC1_04740	FFB14_05656	FFB20_02389	FFE2_04850	FFFS_04667	FFNC_03760	FRV6_10765	related to YAP1 - transcriptional activator involved in oxidative stress response	7.37692	7.01289	7.44481	7.18432	7.25776	7.29902	6.7665	6.82151	6.62048	6.15621	6.99404	7.9359	7.42212	7.85385	7.25282	7.85699	7.46975	7.48135	7.54773	7.30042	7.24829	7.53692	6.45112	6.45542	7.06038	6.73674	7.33323	7.46601	6.36098	6.79907	6.07854	6.5315	6.7273	-0.558986	-0.409223	-0.409038	-0.0684968
3961	QTS_3961	FFUJ_06225	FFM5_03385	FFMR_09368	FFC1_04746	FFB14_05662	FFB20_02383	FFE2_04844	FFFS_04661	FFNC_03754	FRV6_10759	uncharacterized protein	3.52775	3.01617	3.26021	3.76956	3.53062	3.43405	3.06979	3.56075	2.77085	2.62934	3.25691	3.14432	3.98378	3.81461	4.10297	3.43456	3.69579	3.50468	4.05149	3.44482	2.40305	3.55801	3.15167	3.47553	3.1573	2.92399	3.20372	3.39327	3.29994	3.56972	3.18781	2.29095	3.16539	0.38343	-0.967608	-0.554406	-0.333409
5808	QTS_5808	FFUJ_06227	FFM5_03383	FFMR_09366	FFC1_04748	FFB14_05664	FFB20_02381	FFE2_04842	FFFS_04659	FFNC_03752	FRV6_10756	uncharacterized protein	5.87256	6.25117	6.84442	6.71593	6.0472	6.61088	5.4231	5.54969	5.68412	5.07976	6.00788	6.31373	6.28516	5.72416	6.53425	5.54574	6.23556	6.3999	6.2692	6.32958	6.14328	6.17805	5.64668	5.81032	5.85377	5.57245	5.82576	6.17567	5.02076	5.9693	5.58838	4.89258	5.63557	-0.441176	-0.0339919	1.12026	0.181686
4898	QTS_4898	FFUJ_06234	FFM5_03376	FFMR_09359	FFC1_04755	FFB14_05671	FFB20_02374	FFE2_04835	FFFS_04652	FFNC_03745	FRV6_10749	uncharacterized protein	4.55112	5.1272	4.64006	6.65246	5.32177	4.80462	5.37735	4.39676	5.5684	4.22661	5.06663	5.31434	5.47118	5.33791	4.70101	5.25606	4.62474	5.50905	4.52448	5.21703	5.37747	5.13333	3.06248	3.77396	3.5835	3.30094	3.07409	3.3657	3.5504	3.42926	3.47324	3.00962	3.36232	-0.763225	-0.343985	-0.697847	1.95145
3904	QTS_3904	FFUJ_06259	FFM5_03348	FFMR_09332	FFC1_04780	FFB14_05699	FFB20_02349	FFE2_04811	FFFS_04628	FFNC_03719	FRV6_10725	related to sterigmatocystin 7-O-methyltransferase precursor	3.8843	6.30321	5.29374	6.00528	5.11958	6.18958	5.3715	3.84306	4.98255	3.97298	5.09658	4.77022	5.16484	5.165	4.92836	4.33019	5.23811	5.30195	2.86656	5.15911	4.03481	4.69591	4.59673	5.06972	4.96457	4.949	4.30388	5.36181	5.39682	4.72247	5.13271	3.77791	4.82756	-0.885921	1.13837	0.128743	1.07692
4163	QTS_4163	FFUJ_06263	FFM5_03344	FFMR_09328	FFC1_04790	FFB14_05703	FFB20_02338	FFE2_04801	FFFS_04618	FFNC_03709	FRV6_10721	related to transcription factor Pig1p	2.8269	2.1061	3.56201	3.49618	3.98391	3.16561	2.60123	2.57193	2.80115	3.19648	3.03115	3.47676	3.38209	3.67985	3.35758	3.78024	3.18227	3.65524	3.32372	3.31536	3.72196	3.48751	2.71942	3.33679	3.51357	2.92129	3.0403	3.44749	3.27858	3.07686	2.99495	2.79309	3.11223	-0.649859	-1.27599	-0.117841	0.1386
4347	QTS_4347	FFUJ_06274	FFM5_03331	FFMR_09315	FFC1_04803	FFB14_05716	FFB20_02325	FFE2_04788	FFFS_04605	FFNC_03696	FRV6_10710	related to sensory transduction histidine kinase	3.16942	3.48264	2.76498	4.1181	3.54202	3.48388	2.83776	1.87498	2.10331	3.41141	3.07885	2.27088	3.21035	3.13723	2.8969	3.33762	3.37741	3.27443	2.8871	3.06807	4.58963	3.20496	2.13768	3.06309	2.95863	2.7087	3.10483	2.94609	3.47883	2.48439	2.68424	2.99011	2.85566	0.898549	0.272295	-0.372254	1.2212
5429	QTS_5429	FFUJ_06286	FFM5_03319	FFMR_09303	FFC1_04816	FFB14_05728	FFB20_05339	FFE2_04776	FFFS_04592	FFNC_03684	FRV6_10697	related to C6 finger domain protein	6.27954	6.92219	6.97068	7.29204	7.54842	7.56888	5.81678	5.73793	4.79189	5.96667	6.4895	7.21051	7.77979	7.06618	7.24409	7.35819	6.95435	7.4128	6.8246	7.43232	7.38128	7.26641	7.64786	8.17801	8.39311	7.72088	8.59535	8.32223	8.05237	7.71631	7.74454	6.56544	7.89361	-0.930968	-0.857599	-0.0954942	0.0479484
7232	QTS_7232	FFUJ_06288	FFM5_03317	FFMR_09301	FFC1_04818	FFB14_05730	FFB20_05337	FFE2_04774	FFFS_04590	FFNC_03682	FRV6_10695	related to cytoplasmic Zn-finger protein BRAP2 (BRCA1 associated protein)	6.66686	5.1595	6.02369	6.32235	6.40697	4.99439	6.29459	7.60265	6.3744	6.12228	6.19677	4.49195	3.71973	4.14351	4.09042	3.93276	3.79151	4.41041	4.51689	5.05856	3.81547	4.19712	4.14209	3.66594	3.64077	4.37523	3.62125	3.32502	4.18302	3.93829	3.83902	3.42489	3.81555	2.17491	1.43976	1.88018	2.23193
6945	QTS_6945	FFUJ_06319	FFM5_03285	FFMR_09258	FFC1_04851	FFB14_05762	FFB20_05295	FFE2_04740	FFFS_04548	FFNC_03640	FRV6_10667	related to transcription factor ZMS1	3.11987	3.31416	3.15753	4.19315	3.58475	3.51719	3.16415	2.85317	2.6598	1.30851	3.08723	3.16617	3.94483	3.17829	3.72939	3.73564	3.76168	3.15444	3.47636	2.6734	1.80696	3.26272	3.42286	3.91196	4.11686	3.58582	5.40434	5.7533	3.41925	4.0663	3.31902	2.37775	3.93775	-0.0463032	-0.630669	-0.0207572	0.463759
475	QTS_475	FFUJ_06324	FFM5_03280	FFMR_09253	FFC1_04856	FFB14_05767	FFB20_05290	FFE2_04735	FFFS_04543	FFNC_03635	FRV6_10660	related to AP1-like transcription factor	8.94819	8.14496	8.78673	8.197	8.35946	8.27705	7.68813	8.30143	6.8693	8.116	8.16882	7.89105	8.10875	8.10166	7.25075	7.63938	7.07206	8.49362	8.20728	7.851	7.77704	7.83926	7.11634	7.30539	7.36131	6.95962	6.80188	7.14277	7.69665	6.99175	6.77142	6.71416	7.08613	1.05713	0.0362096	0.685078	0.946242
7234	QTS_7234	FFUJ_06349	FFM5_03252	FFMR_09226	FFC1_04884	FFB14_05794	FFB20_05262	FFE2_04707	FFFS_04515	FFNC_03608	FRV6_10633	related to transcription/repair factor TFIIH subunit	4.16181	4.33782	4.14857	4.0859	3.24019	4.28531	3.58423	4.92455	3.7336	3.84492	4.03469	3.81974	4.7461	4.84703	4.85175	4.59337	5.06662	4.42615	4.93074	4.0193	5.62278	4.69236	4.39402	4.90552	4.57814	5.04431	4.29092	4.48641	4.93005	4.22345	4.45468	4.75389	4.60614	0.342067	-0.408285	-0.698467	-0.765854
8849	QTS_8849	FFUJ_06358	FFM5_03243	FFMR_09217	FFC1_04893	FFB14_05803	FFB20_05253	FFE2_04698	FFFS_04506	FFNC_03599	FRV6_10624	related to cutinase transcription factor 1 beta	1.61686	0	0.782112	1.70248	0.683755	0.0573062	0.708639	0.561095	0.442148	0.100015	0.665441	0.053801	0.245676	0.149956	0.751021	0	0.366052	0.0601	0.578655	0	0	0.220526	1.01316	0.544832	1.71181	2.01686	0.799804	2.24663	0.661507	2.09904	1.81033	0.582138	1.34861	1.56306	-0.245676	0.632155	0.951463
5434	QTS_5434	FFUJ_06382	FFM5_03219	FFMR_09192	FFC1_04916	FFB14_05827	FFB20_05229	FFE2_04675	FFFS_04483	FFNC_03576	FRV6_10599	uncharacterized protein	2.07993	2.00594	2.28615	1.89914	2.02109	1.70893	1.3509	0.879257	1.23693	1.2459	1.67142	2.90658	2.66417	3.06174	2.22651	1.97731	2.28998	1.51958	2.33753	2.24817	0.906116	2.21377	1.89358	2.20121	1.94033	0.912645	1.79958	1.59157	0.798747	0.845952	1.23777	1.08521	1.43066	-0.826651	-0.658231	-0.775584	-0.327368
11016	QTS_11016	FFUJ_06416	FFM5_03184	FFMR_09157	FFC1_04949	FFB14_05860	FFB20_05196	FFE2_04641	FFFS_04450	FFNC_03541	n.d.	uncharacterized protein	3.02241	2.72184	3.22626	3.0592	3.89515	2.85379	2.01283	3.14238	2.50258	0	2.64364	2.92268	3.12114	3.70346	4.16979	3.73642	3.09435	2.5297	3.70493	2.81698	0	2.97994	4.52158	4.36766	4.20786	4.10054	3.69191	3.43902	3.31361	3.84073	3.81452	0	3.52974	0.0997294	-0.3993	-0.477198	-1.11059
10754	QTS_10754	FFUJ_06446	FFM5_03155	FFMR_09125	FFC1_04981	FFB14_05890	FFB20_12600	FFE2_04611	FFFS_04421	FFNC_03510	FRV6_10543	uncharacterized protein	1.0266	1.51168	3.04579	2.63547	1.37506	3.59976	0.628475	2.32743	1.7498	0.530585	1.84307	3.81744	3.87422	3.15359	4.46682	4.09484	4.2124	2.16688	4.29779	3.37184	1.29424	3.47501	2.73758	3.0714	2.57273	2.80842	3.00993	3.34321	2.43998	3.48112	2.56823	2.63493	2.86675	-2.79084	-2.36254	-0.107801	-1.83135
9337	QTS_9337	FFUJ_06480	FFM5_03117	FFMR_09090	FFC1_05016	FFB14_05920	FFB20_15170	FFE2_04575	FFFS_04386	FFNC_03470	FRV6_10512	related to negative acting factor	1.81487	0.727311	1.00262	0.812004	1.12062	0	0.986322	1.37479	0.605006	2.43654	1.08801	1.452	0.925228	0.510289	0.631689	1.05251	1.11211	0.891742	0	1.31174	2.13914	1.00264	1.77491	1.14533	0.949544	2.00931	1.45437	1.73406	2.01492	1.27066	0.995202	4.06509	1.74134	0.362861	-0.197916	0.492328	0.180315
11654	QTS_11654	FFUJ_06482	FFM5_03115	FFMR_09088	FFC1_05018	FFB14_05922	FFB20_15172	FFE2_04573	FFFS_04384	FFNC_03468	FRV6_10510	uncharacterized protein	1.82332	0.205585	1.55308	2.15167	1.52678	0.868025	1.62593	1.19583	1.46722	5.85207	1.82695	1.94967	1.59276	1.17887	2.71441	1.42969	1.19782	1.98009	1.75215	1.47567	2.3118	1.75829	1.80802	1.21203	2.29755	3.58867	2.14882	3.07409	1.83139	2.93588	2.60328	5.72592	2.72257	-0.126344	-1.38718	0.374208	-0.56274
7314	QTS_7314	FFUJ_06483	FFM5_03114	FFMR_09087	FFC1_05019	FFB14_05923	FFB20_15173	FFE2_04572	FFFS_04383	FFNC_03467	FRV6_10509	related to P-type ATPase	0	0	0.0458581	0.224832	0.133802	0	0.0768881	0.122866	0	0.289905	0.0894152	0	0.0968431	0	0.166853	0.0490254	0	0.131528	0	0	0.184414	0.0628663	0.0259299	0.0333714	0.100202	0.507984	0	0.0907254	0.126149	0.186419	0.110919	0.710182	0.189188	0	-0.0968431	0.0458581	0.0579788
8982	QTS_8982	FFUJ_06496	FFM5_03101	FFMR_09074	FFC1_05031	FFB14_05936	FFB20_15185	FFE2_04560	FFFS_04371	FFNC_03455	FRV6_10496	uncharacterized protein	0.0951017	0.113364	1.22964	0.165933	0.108287	0	0.19905	0	0.125149	0	0.203653	0	0	0.828229	0	0.115264	0	0	0	0.288082	0	0.123158	0.588364	0.709082	1.3594	0	0.422717	0	0.05002	0.0748549	0.175798	0	0.338024	0.0951017	0.113364	0.401415	0.165933
13486	QTS_13486	FFUJ_06512	FFM5_03085	FFMR_09058	FFC1_05049	FFB14_05957	FFB20_02643	FFE2_15710	FFFS_15682	FFNC_03437	n.d.	uncharacterized protein	3.4496	1.8633	2.26991	1.97046	0.785316	1.44685	2.26	1.75806	3.2075	0	1.9011	2.27242	2.19108	1.79504	2.56775	0.470916	1.59761	1.91508	1.72087	2.54597	0	1.70767	2.18429	2.40205	1.58875	2.50232	0.211629	1.5641	1.71105	1.77419	2.56708	0	1.65055	1.17718	-0.327772	0.47487	-0.59729
12120	QTS_12120	FFUJ_06522	FFM5_03075	FFMR_09048	FFC1_05059	FFB14_05967	FFB20_02653	FFE2_15700	FFFS_15672	FFNC_03427	FRV6_00647	ARG81 - Transcription factor involved in arginine metabolism	0.584298	0.778488	0.524125	1.30875	0.698171	1.48468	0.826527	0.380103	1.09558	1.78947	0.94702	5.10604	5.24203	3.91419	5.19711	4.99567	4.92481	5.64645	4.20767	5.81206	1.19046	4.62365	1.72065	1.19915	2.01741	1.86697	1.79027	2.49104	1.16311	2.49952	2.39603	0.443665	1.75878	-4.52174	-4.46354	-3.39007	-3.88837
5005	QTS_5005	FFUJ_06526	FFM5_03070	FFMR_09043	FFC1_05064	FFB14_05972	FFB20_02658	FFE2_15695	FFFS_15667	FFNC_03422	FRV6_10480	uncharacterized protein	3.04574	1.81933	2.83842	3.5859	3.5906	1.7493	3.19647	2.57861	2.78577	2.18417	2.73743	2.59794	1.84387	1.45747	2.1068	3.08839	1.87828	1.90065	0.840121	1.61816	1.33877	1.86705	4.22561	3.7075	4.31112	4.29971	4.85859	4.13401	4.49808	3.32999	2.92202	3.85457	4.01412	0.447802	-0.0245343	1.38094	1.4791
5462	QTS_5462	FFUJ_06532	FFM5_03064	FFMR_09037	FFC1_05070	FFB14_05977	FFB20_02664	FFE2_15689	FFFS_15661	FFNC_03416	FRV6_10477	uncharacterized protein	6.49605	4.73788	5.15383	5.64149	5.94675	6.90854	4.75091	6.00215	5.43393	4.60485	5.56764	4.73181	3.95147	8.77787	5.75843	8.18602	6.41098	3.95796	6.00728	4.11409	5.23941	5.71353	6.26872	5.02076	6.19665	6.16971	5.50502	5.86609	4.83297	5.0706	4.35037	5.79543	5.50763	1.76424	0.786409	-3.62404	-0.116943
1456	QTS_1456	FFUJ_06535	FFM5_03061	FFMR_09034	FFC1_05073	FFB14_05980	FFB20_02667	FFE2_15686	FFFS_15658	FFNC_03413	FRV6_10473	uncharacterized protein	2.35164	1.18748	1.22253	2.16403	2.33836	1.49296	1.45042	0.892557	1.28134	1.34122	1.57225	1.9759	1.31104	1.127	1.23266	2.11444	1.60958	1.16869	1.17113	1.67575	1.64607	1.50323	2.40417	2.3014	2.15857	1.93259	4.73904	2.79506	2.39454	1.9338	1.87256	4.60064	2.71324	0.375735	-0.123555	0.0955333	0.931366
4406	QTS_4406	FFUJ_06541	FFM5_03055	FFMR_09028	FFC1_05079	FFB14_05986	FFB20_02673	FFE2_15680	FFFS_15652	FFNC_03407	FRV6_10467	related to PRLI-interacting factor K	5.47198	3.31993	4.79568	4.30319	4.46516	3.59377	5.42734	7.033	5.82352	5.60972	4.98433	3.99096	4.43981	4.46723	4.23091	4.20495	4.21377	4.03827	4.49529	4.02845	4.54656	4.26562	4.68709	4.13231	4.07794	3.88367	3.55102	3.62973	4.39061	4.05157	4.08522	4.31578	4.0805	1.48102	-1.11988	0.328457	0.0722789
13837	QTS_13837	FFUJ_06567	FFM5_03027	FFMR_08994	FFC1_05106	n.d.	FFB20_02696	FFE2_15656	FFFS_15632	FFNC_03383	n.d.	uncharacterized protein	1.06334	0.873946	0.32507	0.905855	0	1.23012	0.597562	0	0.179319	0	0.517522	2.6164	1.83561	3.81654	1.73507	0	3.04031	2.57168	0	2.6613	0	1.82769	1.26055	1.53281	1.1952	1.44805	0	1.02911	1.83844	0.110288	0.913205	0	0.932765	-1.55305	-0.961663	-3.49147	-0.829216
7676	QTS_7676	FFUJ_06578	FFM5_03016	FFMR_08978	FFC1_05122	FFB14_06017	FFB20_02712	FFE2_15640	FFFS_15614	FFNC_03368	FRV6_10433	related to ARCA protein	3.40635	2.3097	1.80806	2.27312	2.83871	2.18117	2.2581	2.27508	3.04309	1.80843	2.42018	3.19169	2.94855	2.3807	3.03111	2.97943	1.89003	1.85262	1.80967	2.48353	1.97105	2.45384	2.26533	2.36355	1.72296	1.98165	1.76711	1.89158	1.6862	2.49914	2.12442	1.69592	1.99979	0.214661	-0.638855	-0.572639	-0.757995
8685	QTS_8685	FFUJ_06596	FFM5_02998	FFMR_08961	FFC1_05140	FFB14_06033	FFB20_02730	FFE2_15622	FFFS_15596	FFNC_03350	FRV6_10420	uncharacterized protein	2.15446	0.235301	3.05776	4.37625	2.7005	1.68464	1.93314	2.29841	2.60131	2.1811	2.32229	1.0524	0.313752	1.87957	3.49773	1.28878	1.2345	0.614842	2.01584	1.66661	0.766117	1.43301	2.19501	1.48612	2.66228	4.86383	3.02906	2.72753	1.02543	3.04978	1.67458	2.80016	2.55138	1.10205	-0.0784514	1.17819	0.878521
10856	QTS_10856	FFUJ_06607	FFM5_02985	FFMR_08948	FFC1_05153	FFB14_06046	FFB20_02743	FFE2_15609	FFFS_15583	FFNC_03337	FRV6_10414	related to cutinase transcription factor 1 beta	4.66974	2.53024	3.99274	5.34915	4.65151	4.90239	3.03446	4.40419	3.77005	2.99187	4.02963	3.45059	3.57027	2.84198	5.10955	3.74833	3.79082	2.65692	5.50246	3.65227	3.59388	3.79171	2.81974	3.02986	4.3856	4.26434	4.05061	4.55281	3.23753	4.03362	3.52175	3.10081	3.69967	1.21915	-1.04003	1.15076	0.239597
12117	QTS_12117	FFUJ_06640	FFM5_02950	FFMR_08914	FFC1_05190	FFB14_06082	FFB20_02781	FFE2_15573	FFFS_15546	FFNC_03300	FRV6_10300	uncharacterized protein	2.08578	2.06685	3.23006	2.3019	2.12001	3.58481	2.06101	3.86326	3.44444	3.7247	2.84828	3.83766	3.77453	3.62712	4.5196	3.69305	4.28815	3.1005	4.86804	4.26592	3.15172	3.91263	2.86229	3.04499	2.77511	2.88394	2.64596	3.5349	1.72365	3.29121	3.08606	3.75366	2.96018	-1.75188	-1.70768	-0.397052	-2.21771
14488	QTS_14488	FFUJ_06646	FFM5_02944	n.d.	FFC1_05196	FFB14_06088	FFB20_02787	FFE2_15567	FFFS_15540	FFNC_03294	n.d.	uncharacterized protein	2.83219	0.707868	0	5.55634	3.61586	2.01616	1.30931	1.61028	1.05949	0	1.87075	2.76746	2.64423	0	4.39951	2.62973	2.63262	1.08931	1.09874	0.510929	0	1.77725	2.10734	1.51833	0	3.27798	2.29903	2.74741	1.14039	0.808114	0.618484	0	1.45171	0.0647335	-1.93637	0	1.15683
9793	QTS_9793	FFUJ_06649	FFM5_02941	FFMR_08901	FFC1_05199	FFB14_06096	FFB20_02790	FFE2_15564	FFFS_15537	FFNC_03291	FRV6_10343	related to 3-oxoacyl-[acyl-carrier-protein] reductase	3.40861	2.636	1.97917	3.79211	3.27682	3.03867	3.22403	3.91166	3.62674	1.93273	3.08265	2.39292	1.88063	0.765395	2.68386	2.38536	2.08142	2.05357	2.38469	2.58439	1.66626	2.08785	3.24164	3.17336	1.52038	2.65011	2.08065	2.56098	2.86596	2.7625	2.73032	1.84031	2.54262	1.01569	0.755365	1.21377	1.10825
14388	QTS_14388	FFUJ_06652	FFM5_02937	n.d.	FFC1_05203	n.d.	FFB20_02793	FFE2_15560	FFFS_15533	FFNC_03287	n.d.	uncharacterized protein	3.29237	1.93475	0	1.77317	0	2.91049	1.95528	3.98828	3.06555	0	1.89199	3.48382	1.86976	0	2.5079	0	3.60303	2.06815	2.96427	3.14031	0	1.96372	3.0498	2.45252	0	3.01082	0	3.9326	2.04247	3.52958	2.86077	0	2.08786	-0.191451	0.0649896	0	-0.734736
3493	QTS_3493	FFUJ_06655	FFM5_02934	FFMR_08896	FFC1_05207	FFB14_06101	FFB20_02796	FFE2_15555	FFFS_15530	FFNC_03283	FRV6_10347	Fungal TF; MHR domain; regulating pyrimidine pathway	2.22179	0.726463	1.97006	1.85454	1.72223	0.866236	1.33435	2.76639	1.45103	2.07445	1.69876	1.31506	1.08547	1.04084	1.41381	1.27952	1.06301	1.31086	1.34133	0.842351	1.08138	1.17736	1.03922	0.682651	1.53752	1.85568	2.31374	1.63127	0.908889	1.74149	1.05279	1.15894	1.39222	0.906732	-0.359002	0.929219	0.440732
6921	QTS_6921	FFUJ_06658	FFM5_02931	FFMR_08893	FFC1_05210	FFB14_06104	FFB20_02799	FFE2_15552	FFFS_15527	FFNC_03280	FRV6_10350	related to STB5 - SIN3 binding protein	2.78769	1.30615	1.11714	3.18065	3.76174	1.95611	2.19346	1.86529	2.05818	2.63395	2.28604	2.3228	2.69503	0.338928	2.06015	3.44311	2.45492	2.3944	1.7228	2.87652	1.33455	2.16432	1.57859	2.07277	0.982856	1.443	2.00656	1.46582	2.33641	1.73046	2.18065	1.90339	1.77005	0.464882	-1.38888	0.778209	1.1205
8360	QTS_8360	FFUJ_06674	FFM5_02915	FFMR_08871	FFC1_05226	FFB14_06128	FFB20_02815	FFE2_15535	FFFS_15511	FFNC_03264	FRV6_10327	related to ARCA protein	1.18432	0.299001	1.66424	1.05235	1.79717	0.994659	1.03264	2.33442	0.937418	3.52529	1.48215	0.625683	0.463591	0.845235	1.0809	1.04902	0.72119	0	0.841136	0.532436	1.99617	0.815536	1.08534	0.328211	1.58613	2.07902	2.19274	2.13589	0.980949	1.81131	1.60199	2.4747	1.62763	0.558642	-0.16459	0.819002	-0.0285569
11441	QTS_11441	FFUJ_06684	FFM5_02905	FFMR_08862	FFC1_05236	FFB14_06141	FFB20_02825	FFE2_15525	FFFS_15501	FFNC_03254	FRV6_10317	related to Zn(II)2Cys6 transcriptional activator	0.656386	0.287003	0.743251	0.768764	0.525445	0.693008	0.542912	0.50322	1.08372	0.730145	0.653386	1.04788	1.01019	0.714684	2.69347	0.84271	1.87617	0.99705	2.01909	1.34246	0.0669304	1.26106	1.75071	0.813013	2.35291	2.55237	2.33374	2.35921	0.677413	2.51301	2.06528	1.10437	1.8522	-0.391495	-0.723183	0.028567	-1.92471
2746	QTS_2746	FFUJ_06697	FFM5_02892	FFMR_08849	FFC1_05249	FFB14_06154	FFB20_02838	FFE2_15512	FFFS_15488	FFNC_03241	FRV6_10304	related to cutinase transcription factor 1 beta	3.88738	2.52476	1.89909	0.384425	2.91596	2.22514	2.835	2.26641	2.62649	2.00281	2.35675	2.90213	2.68776	2.85247	0.222176	3.52364	3.17918	2.79974	2.87693	3.28024	1.90159	2.62259	1.8116	2.0542	1.92495	0.688264	2.16605	2.3032	2.11834	2.30992	2.17764	1.59149	1.91457	0.985248	-0.163001	-0.953382	0.162248
12381	QTS_12381	n.d.	n.d.	FFMR_07114	FFC1_05261	FFB14_12208	FFB20_12020	FFE2_07354	FFFS_03114	FFNC_08595	FRV6_15580	uncharacterized protein	0	0	0.205453	2.78831	0.262703	0.24779	1.18214	1.23334	0.634883	0	0.655462	0	0	3.63847	0.889684	1.92828	3.16678	0.528676	5.41501	3.01407	0	1.8581	0	0	0.474585	0.20441	0.218548	0.370275	0.885502	0.30276	0.337438	1.76344	0.455696	0	0	-3.43302	1.89863
14484	QTS_14484	n.d.	n.d.	FFMR_06979	FFC1_05311	FFB14_12259	FFB20_07946	FFE2_07402	FFFS_03163	FFNC_08543	n.d.	uncharacterized protein	0	0	0.496867	0.458827	0.21391	0.34389	0.282222	1.21151	0.300547	0	0.330777	0	0	0.0733401	1.18291	0	0.04541	0.0663928	0.734128	0.111962	0	0.221414	0	0	1.98288	2.31539	0.640121	1.28751	1.63808	1.72004	1.34803	0	1.0932	0	0	0.423527	-0.724081
12423	QTS_12423	n.d.	n.d.	FFMR_06994	FFC1_05323	FFB14_12271	FFB20_07931	FFE2_07417	FFFS_03175	FFNC_08531	FRV6_15645	uncharacterized protein	0	0	1.23247	0.769558	0.802857	0.560695	0.362833	1.51474	0.27523	1.90279	0.742117	0	0	1.01947	0.534385	0.51939	0.420671	0.262371	0.319495	0.329197	1.22814	0.463312	0	0	2.37027	4.0805	2.41242	1.93134	3.0213	1.70688	2.7959	5.16558	2.34842	0	0	0.213003	0.235173
12709	QTS_12709	n.d.	n.d.	FFMR_07016	FFC1_05345	FFB14_12294	FFB20_07909	FFE2_07439	FFFS_03196	FFNC_08509	FRV6_15667	probable C6 finger domain protein	0	0	1.82531	1.69882	1.70101	0.507191	1.74243	1.45966	1.55676	3.33612	1.38273	0	0	1.15944	1.3968	1.02925	1.27876	0.15129	0.631961	0.559362	1.41362	0.762048	0	0	1.71852	1.65582	1.80703	1.86047	1.64007	1.79286	1.51163	2.19608	1.41825	0	0	0.665874	0.302023
13228	QTS_13228	n.d.	n.d.	FFMR_07032	FFC1_05361	FFB14_12309	FFB20_07894	FFE2_07455	FFFS_03213	FFNC_08492	FRV6_15681	uncharacterized protein	0	0	2.35151	2.21063	2.77439	2.83778	2.63608	2.56529	3.23009	3.84002	2.24458	0	0	1.00534	1.36198	1.57696	1.13445	0.371191	1.43397	0.50485	1.31748	0.870623	0	0	1.92619	1.96256	2.42908	2.62934	2.35606	2.2373	2.37646	2.42416	1.83412	0	0	1.34617	0.848656
12792	QTS_12792	n.d.	n.d.	FFMR_07066	FFC1_05395	FFB14_12343	FFB20_14356	FFE2_07488	FFFS_03248	FFNC_08460	FRV6_15712	related to C6 transcription factor	0	0	2.45034	2.26142	1.7746	2.01851	1.9091	3.04531	2.91598	2.51444	1.88897	0	0	0.546977	2.03074	0.659957	0.671937	0.285014	1.45917	0.80614	1.13583	0.759577	0	0	0.519661	1.43628	0.622554	0.556126	1.03944	0.881029	0.946012	1.86935	0.787045	0	0	1.90336	0.230687
12439	QTS_12439	n.d.	n.d.	FFMR_07073	FFC1_05402	FFB14_12350	FFB20_14363	FFE2_07495	FFFS_03255	FFNC_08453	FRV6_15719	uncharacterized protein	0	0	0.982477	1.44815	1.1957	1.71069	0.775368	0.616711	0.544631	0.471959	0.774568	0	0	2.01093	2.1779	3.01035	2.46056	1.13301	1.49524	1.30029	1.21893	1.48072	0	0	2.09077	0.815339	1.2895	1.67381	1.59614	1.16441	1.08866	0.666286	1.03849	0	0	-1.02845	-0.729754
13069	QTS_13069	n.d.	n.d.	FFMR_07079	FFC1_05408	FFB14_12356	FFB20_14369	FFE2_07501	FFFS_03261	FFNC_08447	FRV6_15725	uncharacterized protein	0	0	1.30964	1.9531	2.2184	1.18225	1.79736	2.6118	1.79553	2.09657	1.49646	0	0	0.349922	1.68929	1.00262	0.239939	0.400313	0.571238	0.449226	1.08283	0.578538	0	0	0.423703	0.461605	1.00525	0.592049	0.702083	0.632403	0.459262	1.00872	0.528507	0	0	0.959714	0.263807
13376	QTS_13376	n.d.	n.d.	FFMR_07090	FFC1_05419	FFB14_12369	FFB20_14380	FFE2_07512	FFFS_03272	FFNC_08436	FRV6_15741	uncharacterized protein	0	0	1.47455	1.46828	1.37315	1.78649	1.14576	1.76342	1.0594	0.850511	1.09215	0	0	1.6814	1.50342	1.74812	1.28433	1.61228	1.46052	0.753145	1.10308	1.11463	0	0	1.32605	0.989501	1.1142	1.39621	0.794645	1.09259	0.788492	0.912838	0.841453	0	0	-0.20685	-0.035139
12501	QTS_12501	n.d.	n.d.	FFMR_06923	FFC1_05448	FFB14_12397	FFB20_04031	FFE2_07541	FFFS_03300	FFNC_08406	FRV6_15773	uncharacterized protein	0	0	0.736909	1.42126	0.0673043	1.74239	0.111969	0.608075	0.879992	0.0769129	0.564481	0	0	0.930481	6.05775	0.140017	3.97401	5.90938	4.31395	4.65726	0	2.59828	0	0	2.53557	3.93065	0.476229	3.51777	1.96568	2.32451	2.56101	1.39233	1.87038	0	0	-0.193572	-4.63649
12268	QTS_12268	n.d.	n.d.	FFMR_06921	FFC1_05450	FFB14_12399	FFB20_04033	FFE2_07543	FFFS_03302	FFNC_08404	FRV6_15775	related to transcriptional activator Mut3p	0	0	3.46661	3.81374	3.53259	3.88203	3.17426	3.77624	3.236	2.22864	2.71101	0	0	1.30957	3.77858	0.913622	1.3559	2.19818	2.22884	2.72164	0.564768	1.50711	0	0	2.30693	3.20482	1.75161	2.77243	2.47882	1.95409	2.51994	1.12358	1.81122	0	0	2.15704	0.0351636
12279	QTS_12279	n.d.	n.d.	FFMR_06918	FFC1_05453	FFB14_12402	FFB20_04036	FFE2_07546	FFFS_03305	FFNC_08401	FRV6_15778	related to C6 transcription factor	0	0	4.96427	5.74258	4.69428	4.91143	5.28547	5.42725	4.76473	4.40554	4.01955	0	0	3.46824	3.75117	3.26017	3.33564	3.78042	4.2744	3.77622	3.25252	2.88988	0	0	3.97814	4.2161	4.4899	4.41296	4.36387	3.47607	3.62819	3.92008	3.24853	0	0	1.49602	1.9914
5996	QTS_5996	FFUJ_14862	FFM5_13008	FFMR_06880	FFC1_05489	FFB14_12435	FFB20_04071	FFE2_07583	FFFS_03341	FFNC_08363	FRV6_15814	related to UPC2 - regulatory protein involved in control of sterol uptake	2.53561	1.51667	1.92023	1.558	2.27277	2.21619	1.77184	2.27278	1.90948	0.924937	1.88985	1.7987	1.86603	1.26092	2.20989	2.04232	1.99606	1.33986	1.4566	1.8575	0.126652	1.59545	1.99351	1.02314	0.842565	1.78843	1.02039	1.0747	1.22341	1.04745	1.041	1.2224	1.2277	0.736903	-0.349363	0.659312	-0.651884
11399	QTS_11399	FFUJ_14860	FFM5_13006	FFMR_06878	FFC1_05491	FFB14_12437	FFB20_04073	FFE2_07585	FFFS_03343	FFNC_08361	FRV6_15816	uncharacterized protein	0.113661	0	0	0.129452	0.365719	0.265997	0.242249	0	0	0.411252	0.152833	0.361517	0	0	1.43632	0.106975	0.19448	0	0.121754	0.125715	0.138868	0.248563	0.64649	0	0.163646	0.555718	0.109376	0.0512066	0.120618	0.0619519	0.146354	0.148947	0.200431	-0.247856	0	0	-1.30687
6430	QTS_6430	FFUJ_14855	FFM5_13001	FFMR_06873	FFC1_05496	FFB14_12442	FFB20_04078	FFE2_07590	FFFS_03348	FFNC_08356	FRV6_15821	related to Zn(II)2Cys6 transcriptional activator	3.32067	1.74803	3.03968	2.25822	2.45426	2.99221	1.75532	3.21811	2.29205	2.2962	2.53747	4.59368	2.7704	3.41197	4.0652	3.46858	2.84766	3.2151	3.61235	3.30803	3.06166	3.43546	3.39956	2.5411	2.93367	3.10556	2.91792	3.51817	2.92005	2.9114	2.81637	3.5649	3.06287	-1.27301	-1.02237	-0.372285	-1.80698
1487	QTS_1487	FFUJ_14838	FFM5_12984	FFMR_06854	FFC1_05514	FFB14_12459	FFB20_04096	FFE2_07607	FFFS_03365	FFNC_08338	FRV6_15837	uncharacterized protein	5.92322	4.74129	5.19447	5.50711	5.58216	5.14269	5.11045	6.40377	5.2893	5.80323	5.46977	5.30875	4.15267	4.20358	5.06248	3.92705	4.194	4.01056	4.96896	4.27775	4.11753	4.42233	5.23808	3.78317	3.2243	2.79656	3.99377	3.76862	3.94448	3.65148	3.07001	3.34821	3.68187	0.614465	0.588619	0.990884	0.444631
12880	QTS_12880	FFUJ_14829	FFM5_12975	FFMR_06845	FFC1_05523	FFB14_12468	FFB20_04105	FFE2_07616	FFFS_03374	FFNC_08329	n.d.	uncharacterized protein	2.57239	2.59782	3.20583	2.86087	3.40962	3.49453	3.77159	3.86921	3.73921	0	2.95211	3.37612	2.50706	2.16295	3.98839	3.02283	2.9415	2.71633	2.361	2.67666	0	2.57528	3.24809	1.84402	2.32413	3.0185	3.27223	3.05859	2.01722	2.94345	3.08135	0	2.48076	-0.803732	0.090768	1.04288	-1.12752
9119	QTS_9119	FFUJ_14823	FFM5_12969	FFMR_06839	FFC1_05530	FFB14_12475	FFB20_04112	FFE2_07623	FFFS_03379	FFNC_08323	FRV6_15852	uncharacterized protein	2.96379	1.38355	0.624769	1.96133	1.52499	0.978909	1.8095	1.3936	1.67786	0.481954	1.48003	1.6627	1.28089	0.584912	1.8554	1.61188	1.3121	1.63757	0.734316	1.28373	0.760688	1.27242	1.43102	0.440403	0.410516	0.659444	1.32819	0.603903	0.728708	0.994211	1.67556	0.742097	0.901405	1.30109	0.102662	0.0398576	0.105931
10410	QTS_10410	FFUJ_14821	FFM5_12967	FFMR_06837	FFC1_05532	FFB14_12477	FFB20_04114	FFE2_07625	FFFS_03381	FFNC_08321	FRV6_15850	uncharacterized protein	1.27025	1.32581	0.118275	0.832441	0.280043	0.379252	0.755172	0.234342	0.696797	0.198348	0.609074	0.358319	0	0.0761264	2.13932	0	0.174513	0.395756	0.655692	0.282537	0.444865	0.452712	0.163418	0.0439766	0.279822	0.152701	0.065965	0.118823	0.0963475	0.0371197	0.276681	0.090578	0.132543	0.911935	1.32581	0.0421489	-1.30687
7706	QTS_7706	FFUJ_14818	FFM5_12964	FFMR_06834	FFC1_05535	FFB14_12480	FFB20_04117	FFE2_07628	FFFS_03384	FFNC_08318	FRV6_15855	related to ARG81 - transcription factor involved in arginine metabolism	1.33797	0.130483	0.984209	1.92236	1.16062	1.57968	1.30672	2.44299	1.84616	0.502503	1.32137	1.87896	1.39815	2.43608	3.03324	2.22765	2.83662	1.67587	2.67082	2.49386	1.45201	2.21032	1.722	0.451556	2.43223	2.54334	2.62255	2.82739	1.17591	2.90668	2.26876	1.49239	2.04428	-0.540983	-1.26766	-1.45187	-1.11088
19	QTS_19	FFUJ_14802	FFM5_12949	FFMR_06819	FFC1_05550	FFB14_12494	FFB20_04132	FFE2_07643	FFFS_03399	FFNC_08303	FRV6_15869	uncharacterized protein	4.35667	6.7238	3.02153	3.34862	2.09767	3.89989	4.59839	2.4745	5.75584	2.84581	3.91227	4.37336	4.2015	3.41434	3.5516	2.56508	2.20589	3.21078	3.33971	3.42604	2.79708	3.30854	3.42803	2.80093	2.14863	1.44951	1.01443	1.46877	1.77658	1.59483	1.62744	1.55904	1.88682	-0.0166978	2.5223	-0.392804	-0.202984
2048	QTS_2048	FFUJ_14784	FFM5_12930	FFMR_06800	FFC1_05569	FFB14_12514	FFB20_04151	FFE2_07662	FFFS_03421	FFNC_08281	FRV6_15889	uncharacterized protein	6.5942	5.01556	5.26858	5.86908	5.94161	5.59649	5.48407	5.30152	5.74412	3.39951	5.42147	6.25308	5.77139	4.87789	6.05545	6.30531	5.85245	5.37697	5.92538	5.50855	4.46484	5.63913	6.01362	4.83044	5.4024	5.36725	6.00986	5.87568	3.83708	5.43796	4.82435	4.32525	5.19239	0.341113	-0.755831	0.390694	-0.186366
9212	QTS_9212	FFUJ_14391	FFM5_12909	FFMR_06779	FFC1_05590	FFB14_12534	FFB20_04172	FFE2_07683	FFFS_03442	FFNC_08259	FRV6_15910	uncharacterized protein	3.03319	0.912612	2.25786	2.54875	3.0164	1.25981	2.31297	1.24091	2.84228	2.17688	2.16017	6.72273	4.22624	2.44769	5.59426	4.52218	1.72439	5.43045	2.40627	5.79605	3.84701	4.27173	2.97787	0.780597	1.50092	3.64056	1.02555	0.625746	1.20822	1.7731	2.95056	1.3431	1.78262	-3.68953	-3.31363	-0.189826	-3.04552
6586	QTS_6586	FFUJ_14387	FFM5_12905	FFMR_06775	FFC1_05594	FFB14_12538	FFB20_04176	FFE2_07687	FFFS_03446	FFNC_08255	FRV6_15914	related to pathway-specific regulatory protein nit-4	1.61498	0.336539	3.09792	4.29955	4.1524	1.78017	2.33808	2.05493	4.36351	2.49205	2.65301	2.15412	1.6207	1.88907	3.63387	2.60399	1.53445	4.03514	1.87165	4.93242	1.30667	2.55821	1.40532	0.493652	0.816698	1.24284	0.287185	0.0288635	0.722714	1.89685	3.56662	0.417445	1.08782	-0.539141	-1.28416	1.20885	0.665672
6341	QTS_6341	FFUJ_14768	FFM5_12904	FFMR_06774	FFC1_05595	FFB14_12539	FFB20_04177	FFE2_07688	FFFS_03447	FFNC_08254	FRV6_15915	uncharacterized protein	5.19943	4.13558	3.74519	4.33565	4.1093	3.64252	3.99725	4.03438	5.38737	2.65445	4.12411	3.74371	3.30634	1.93964	3.82881	2.96719	3.27699	3.04774	3.13796	3.24678	1.22982	2.9725	3.52547	2.28929	1.84118	2.81282	0.89304	2.6952	2.54472	2.64436	3.20415	0.749732	2.32	1.45572	0.829238	1.80556	0.506833
696	QTS_696	FFUJ_14752	FFM5_12888	FFMR_06758	FFC1_05611	FFB14_12555	FFB20_04193	FFE2_07704	FFFS_03463	FFNC_08238	FRV6_05681	uncharacterized protein	6.00627	4.27446	4.70817	3.456	3.81782	5.55634	3.77492	3.85629	3.38787	1.31504	4.01532	1.52137	0.946527	2.01722	1.78913	0.992173	2.51059	0.863528	1.80312	0.767303	0.760975	1.39719	4.65252	3.45948	3.81805	4.69158	4.25184	3.29157	3.47394	3.13453	3.79052	3.97027	3.85343	4.4849	3.32793	2.69095	1.66686
6108	QTS_6108	FFUJ_14748	FFM5_12884	FFMR_06754	FFC1_05618	FFB14_12559	FFB20_04200	FFE2_07711	FFFS_03470	FFNC_08232	FRV6_05687	uncharacterized protein	1.35774	0.25328	1.58868	0.595877	1.2776	1.37042	1.1667	2.29536	0.543553	1.29092	1.17401	1.15582	0.275654	0.803516	0.763085	0.836841	0.668659	0.100794	0.730803	0.168634	0.235465	0.573927	1.58848	0.77367	1.101	0.534016	1.03267	0.952258	0.841324	0.473425	0.395109	1.00134	0.869329	0.201923	-0.0223742	0.78516	-0.167208
13266	QTS_13266	FFUJ_14747	FFM5_12883	FFMR_06753	FFC1_05619	FFB14_12560	FFB20_04201	FFE2_07712	FFFS_03471	FFNC_08231	FRV6_05688	uncharacterized protein	0	0	0.296305	0	0	0.154998	0.0952923	0.151711	0	0	0.0698306	0	0	0	0.106306	0	0	0	0	0	0	0.0106306	0	0	0	0	0.0622897	0.0572501	0	0	0	0	0.011954	0	0	0.296305	-0.106306
2727	QTS_2727	FFUJ_14740	FFM5_12876	FFMR_06747	FFC1_05626	FFB14_12568	FFB20_14245	FFE2_07719	FFFS_03478	FFNC_08224	FRV6_05694	uncharacterized protein	3.54178	2.41075	2.90961	2.45992	3.08653	2.90165	3.57029	3.04458	2.63725	3.35816	2.99205	1.79316	0.984197	0.571467	1.84443	0.736751	1.9394	0.580597	1.4334	0.788849	1.38953	1.20618	2.14268	1.10115	1.39323	1.19104	0.794447	1.76827	1.74926	0.690372	0.979562	2.79104	1.46011	1.74862	1.42655	2.33815	0.615492
13719	QTS_13719	FFUJ_14720	FFM5_12856	FFMR_06727	FFC1_05646	FFB14_12588	FFB20_14225	FFE2_07739	FFFS_03498	FFNC_08204	FRV6_05711	uncharacterized protein	2.5858	2.41573	1.83576	1.80355	0.894605	3.015	1.97483	2.82222	2.15246	1.78438	2.12843	1.7666	0.94161	1.06104	3.39329	0.849691	0.975868	0.911604	2.42778	1.31676	1.3772	1.50214	3.6209	2.70218	2.07684	2.42321	1.15783	1.90433	3.50015	1.25243	1.64128	1.47167	2.17508	0.819204	1.47412	0.774726	-1.58974
7182	QTS_7182	FFUJ_14716	FFM5_12852	FFMR_06723	FFC1_05650	FFB14_12592	FFB20_14221	FFE2_07743	FFFS_03502	FFNC_08200	FRV6_05715	related to ariadne-2 protein	3.49803	1.61858	2.19608	2.36284	1.74545	1.82526	2.06012	1.56721	1.58866	2.64707	2.11093	3.23434	2.34741	1.7709	3.05149	2.65373	2.91086	1.47519	1.55625	1.42531	1.77348	2.2199	2.73572	1.61696	1.9549	2.25549	1.89071	2.26025	1.24551	2.05407	2.10254	1.70755	1.98237	0.263695	-0.728836	0.425188	-0.688647
1989	QTS_1989	FFUJ_14713	FFM5_12848	FFMR_06719	FFC1_05654	FFB14_12596	FFB20_14217	FFE2_07747	FFFS_03506	FFNC_08196	FRV6_05718	uncharacterized protein	3.55335	0.465396	2.39893	2.30186	2.1408	2.0982	2.04551	2.07329	1.77417	0.921218	1.97727	3.78888	1.2997	2.15378	2.96755	1.92865	1.73948	2.10486	1.70483	2.47258	1.40198	2.15623	4.37095	1.93179	2.15742	3.0857	2.50614	2.70373	2.21765	2.97727	2.81908	2.15788	2.69276	-0.235536	-0.834306	0.245154	-0.665691
5574	QTS_5574	FFUJ_14708	FFM5_12843	FFMR_06714	FFC1_05659	FFB14_12601	FFB20_14212	FFE2_07752	FFFS_03511	FFNC_08191	FRV6_05722	uncharacterized protein	3.81234	1.99675	3.11522	2.74797	3.01596	3.37694	2.04313	3.61281	1.92237	1.2472	2.68907	2.48515	1.19157	2.79379	3.52191	2.56092	3.78499	0.197996	2.9226	0.324305	0	1.97832	4.40077	3.39517	4.20181	3.48697	4.40391	4.68407	2.3402	3.88032	2.75786	4.25698	3.78081	1.32719	0.805185	0.321432	-0.773938
3293	QTS_3293	FFUJ_14673	FFM5_12807	FFMR_06678	FFC1_05695	FFB14_12637	FFB20_07651	FFE2_07788	FFFS_03547	FFNC_08155	FRV6_05758	uncharacterized protein	2.35283	1.78287	1.04809	2.27297	0.79602	3.15239	1.48125	1.30422	1.02807	0.677829	1.58965	3.88478	3.86371	3.99845	4.44457	3.64379	4.06485	3.70322	4.15652	3.0023	2.91463	3.76768	3.60281	2.95784	2.88569	2.70884	3.20517	3.71194	2.11796	3.20554	2.55777	1.75405	2.87076	-1.53195	-2.08084	-2.95036	-2.1716
3742	QTS_3742	FFUJ_14653	FFM5_12786	FFMR_06657	FFC1_05716	FFB14_12658	FFB20_07630	FFE2_07809	FFFS_03568	FFNC_08134	FRV6_05776	uncharacterized protein	4.21564	0.875418	2.12983	2.83497	2.59321	1.41687	1.55262	1.9358	1.24722	2.29004	2.10916	1.51961	1.41555	1.22107	1.93164	1.05269	1.06956	1.00824	1.53588	0.987025	1.98677	1.3728	2.18953	0.99411	2.28138	2.73012	3.08256	2.68041	1.24171	2.09934	1.70407	2.80702	2.18102	2.69603	-0.54013	0.908764	0.903329
12198	QTS_12198	FFUJ_14643	FFM5_12776	FFMR_06647	FFC1_05726	n.d.	FFB20_07620	FFE2_07819	FFFS_03578	FFNC_08124	FRV6_05786	uncharacterized protein	0.339803	0.0852589	0.0657121	0.865705	0	1.12485	0.0558793	0.17411	0.25523	0.0882975	0.305485	1.1572	0.379116	0	3.42812	0	0.458443	0	0.597936	0	0	0.602081	1.15697	0.455666	1.72643	3.60654	0	2.18122	0.714049	0.996487	1.2392	0.968876	1.30454	-0.817396	-0.293857	0.0657121	-2.56241
11769	QTS_11769	FFUJ_14615	FFM5_12748	FFMR_06618	FFC1_05753	FFB14_12696	FFB20_07591	FFE2_07847	FFFS_03606	FFNC_08097	FRV6_05811	probable cutinase transcription factor 1 beta	6.17132	3.98318	3.75676	4.14975	4.42397	4.60675	3.54529	3.86341	3.53507	3.62902	4.16645	3.23918	2.69669	2.96694	3.17696	2.70078	2.66777	2.0055	3.27031	2.25569	2.12864	2.71085	2.95279	2.76553	3.05253	3.13238	2.41698	2.908	2.34369	3.26944	2.54482	2.3857	2.77719	2.93214	1.28648	0.78982	0.972785
845	QTS_845	FFUJ_14580	FFM5_12712	FFMR_06580	FFC1_05793	FFB14_12736	FFB20_04658	FFE2_07886	FFFS_03645	FFNC_08059	FRV6_05845	uncharacterized protein	2.34038	1.87909	1.39131	1.92142	1.48511	2.7338	1.69792	1.4038	1.97338	0.372665	1.71989	7.53513	6.8064	6.08903	7.03751	6.55576	6.26733	7.09764	5.88399	6.7443	6.71442	6.67315	4.93292	2.83348	2.50106	3.32005	3.21416	3.39621	1.8299	3.65204	3.74734	3.36876	3.27959	-5.19475	-4.92731	-4.69772	-5.11609
6513	QTS_6513	FFUJ_14575	FFM5_12707	FFMR_06575	FFC1_05798	FFB14_12741	FFB20_04663	FFE2_07891	FFFS_03650	FFNC_08054	FRV6_05850	uncharacterized protein	4.79446	3.14456	3.43622	3.96872	4.10665	3.47932	3.66627	3.94792	3.57141	4.36814	3.84837	4.05691	3.21028	4.32111	4.01854	4.53589	3.65288	3.17119	3.93293	3.15336	4.25966	3.83128	3.37733	3.02118	3.12547	2.81501	3.37166	3.26871	2.65408	2.92838	2.56085	3.43304	3.05557	0.73755	-0.0657194	-0.884892	-0.0498188
4449	QTS_4449	FFUJ_14570	FFM5_12702	FFMR_06570	FFC1_05806	FFB14_12746	FFB20_04670	FFE2_07899	FFFS_03657	FFNC_08047	FRV6_05855	related to formin binding protein	4.79175	4.91407	4.32871	3.8843	4.10907	4.47591	4.07084	5.17549	4.48039	5.09334	4.53239	4.96281	4.43585	4.58207	4.45027	4.50732	4.776	4.40449	4.45504	4.02853	4.85484	4.54572	5.29324	4.08801	4.22313	4.84343	4.66199	4.90969	4.15227	4.20748	3.99488	4.63603	4.50102	-0.171066	0.478218	-0.253361	-0.565969
9161	QTS_9161	FFUJ_14550	FFM5_12680	FFMR_06549	FFC1_05829	FFB14_12767	FFB20_04692	FFE2_07921	FFFS_03679	FFNC_08025	FRV6_05876	uncharacterized protein	4.25485	2.87323	3.95119	4.20375	3.87789	3.62795	3.4453	3.29304	3.81623	4.03218	3.73756	5.76795	5.06912	4.54644	5.89667	4.7144	4.75712	5.77047	4.69275	5.75238	4.15374	5.1121	3.22401	2.22933	3.15086	3.71045	2.57636	3.16772	2.26745	3.7388	3.34006	3.5482	3.09532	-1.5131	-2.19589	-0.595251	-1.69292
8894	QTS_8894	FFUJ_14541	FFM5_12671	FFMR_06540	FFC1_05837	FFB14_12775	FFB20_04700	FFE2_07929	FFFS_03687	FFNC_08017	FRV6_05883	uncharacterized protein	6.05389	3.82565	4.34907	5.26731	3.69105	4.47904	3.9235	5.30209	4.51366	5.23116	4.66364	5.66311	4.48093	4.52706	5.18083	4.23487	4.6151	3.29673	4.73768	3.97311	4.77967	4.54891	5.46698	4.42528	4.38908	4.36163	5.01147	5.22158	3.72891	4.70405	3.88703	4.42537	4.56214	0.390781	-0.655277	-0.17799	0.0864827
9004	QTS_9004	FFUJ_14536	FFM5_12666	FFMR_06535	FFC1_05842	FFB14_12780	FFB20_04705	FFE2_07934	FFFS_03692	FFNC_08012	FRV6_05888	related to transcriptional activator Mut3p	3.08181	2.35922	2.42406	2.65701	2.64056	2.80854	1.89621	3.172	2.27982	1.78013	2.50994	4.0889	2.74822	2.48127	3.27348	3.26229	3.13848	3.29668	2.95615	3.40539	3.1627	3.18136	3.54107	2.57192	2.33683	2.63567	3.01147	3.06846	2.34418	2.71667	2.75763	2.21149	2.71954	-1.0071	-0.388998	-0.0572031	-0.616468
3990	QTS_3990	FFUJ_14523	FFM5_12653	FFMR_06522	FFC1_05854	FFB14_12793	FFB20_04718	FFE2_07947	FFFS_03705	FFNC_07999	FRV6_05901	uncharacterized protein	2.20681	1.13377	1.16149	1.64131	2.56278	1.81013	2.00656	2.37497	2.16352	2.86049	1.99218	3.07953	2.14094	2.00048	3.17038	1.69808	2.86909	2.55484	2.76092	2.10951	2.43783	2.48216	2.09131	1.31073	0.781204	1.24421	1.64169	1.65889	2.08368	1.45559	1.77	2.93226	1.69696	-0.872726	-1.00717	-0.838985	-1.52907
9251	QTS_9251	FFUJ_14509	FFM5_12639	FFMR_06508	FFC1_05868	FFB14_12807	FFB20_04732	FFE2_07961	FFFS_03719	FFNC_07985	FRV6_05916	uncharacterized protein	0	0	0	0	0	0.212208	0	0	0	0	0.0212208	0.199859	0	1.19222	0.146439	0.567454	0.154382	0	0	0.192216	0	0.245257	1.29504	0.493453	3.30733	2.51284	1.57171	0.593595	2.30986	0.811871	1.64012	6.28172	2.08175	-0.199859	0	-1.19222	-0.146439
14888	QTS_14888	n.d.	FFM5_12638	FFMR_06507	FFC1_05869	FFB14_12808	FFB20_04733	FFE2_07962	FFFS_03720	FFNC_07984	FRV6_05917	uncharacterized protein	0	0.75201	1.81301	3.34492	2.46397	1.98141	1.87297	1.10646	1.13498	0.937165	1.54069	0	2.80051	2.4982	2.399	2.74781	2.57028	2.93649	3.1413	3.09735	1.54672	2.37376	0	2.21496	1.65881	1.32517	1.14043	1.55926	1.97123	1.6064	1.66767	0.681007	1.38249	0	-2.0485	-0.685191	0.945926
8967	QTS_8967	FFUJ_14508	FFM5_12637	FFMR_06506	FFC1_05870	FFB14_12809	FFB20_04734	FFE2_07963	FFFS_03721	FFNC_07983	FRV6_05918	uncharacterized protein	4.16252	3.30776	3.86397	5.35388	5.20017	4.42257	3.59495	2.9319	3.4221	2.76103	3.90209	4.27005	4.65077	3.38258	5.23452	4.44458	3.85474	4.13587	4.28854	4.79914	3.45824	4.2519	3.67053	3.41623	3.9313	3.96092	4.02377	4.23344	3.00698	3.68292	3.17621	2.75329	3.58556	-0.107526	-1.34301	0.481389	0.119357
6922	QTS_6922	FFUJ_14504	FFM5_12633	FFMR_06502	FFC1_05874	FFB14_12813	FFB20_04738	FFE2_07967	FFFS_03725	FFNC_07979	FRV6_05922	uncharacterized protein	0.591857	0.221672	1.10045	0.804735	0.870941	0.441408	0.216128	1.54825	0.411403	0.101792	0.630864	0.666616	0.348583	0.569271	0.0845121	1.97285	1.05954	0.460213	0	0.215316	0.12377	0.550066	2.19203	1.64093	2.28023	1.60181	2.97406	3.08292	1.53668	1.79999	1.44902	3.28901	2.18467	-0.0747583	-0.126911	0.531182	0.720223
11636	QTS_11636	FFUJ_14502	FFM5_12630	FFMR_06499	FFC1_05877	FFB14_12816	FFB20_04741	FFE2_07970	FFFS_03728	FFNC_07976	FRV6_05925	uncharacterized protein	5.05726	3.64988	4.08122	5.47462	4.52312	3.80284	4.16189	4.10485	4.05702	4.40845	4.33212	4.89552	4.46571	3.61751	4.90429	4.01886	4.47451	4.3124	3.86146	4.60997	4.45402	4.36142	3.86838	4.26367	3.70398	3.88433	3.90058	4.16453	3.73237	3.84858	3.57242	3.62767	3.85665	0.161739	-0.815827	0.46371	0.570334
9156	QTS_9156	FFUJ_13720	FFM5_12625	FFMR_06494	FFC1_05882	FFB14_12821	FFB20_04746	FFE2_07975	FFFS_03733	FFNC_07971	FRV6_05931	uncharacterized protein	3.75011	2.40125	2.71542	3.64151	2.7076	2.74706	2.79769	3.46281	2.56466	2.89978	2.96879	3.71024	3.26507	3.11375	3.67283	2.75194	3.38543	2.54706	3.20466	2.91113	3.07145	3.16336	3.41572	2.57023	2.4416	2.87934	2.75616	2.84194	2.53488	2.94465	2.94883	2.82326	2.81566	0.0398745	-0.863828	-0.398326	-0.0313213
3465	QTS_3465	FFUJ_13711	FFM5_12616	FFMR_06485	FFC1_05891	FFB14_12829	FFB20_04755	FFE2_07984	FFFS_03742	FFNC_07962	FRV6_05940	uncharacterized protein	4.9162	4.07513	4.24982	5.0737	4.4412	3.89545	3.66604	4.27008	3.46114	3.79904	4.18478	4.90753	5.16612	5.26426	4.75228	5.00544	5.05398	4.45096	4.55538	4.83213	5.05183	4.90399	4.55074	4.7189	4.66984	4.51001	4.91154	4.70491	4.60729	4.79239	4.37028	4.02806	4.5864	0.00866469	-1.09099	-1.01445	0.321422
10858	QTS_10858	FFUJ_13708	FFM5_12613	FFMR_06482	FFC1_05894	FFB14_12832	FFB20_04758	FFE2_07987	FFFS_03745	FFNC_07959	FRV6_05943	related to pathway-specific regulatory protein nit-4	4.94469	4.06709	2.04546	4.85313	4.60549	5.72078	3.50876	2.77449	3.49619	3.61122	3.96273	5.82629	5.64481	2.07446	3.81157	4.19979	6.0274	3.8994	2.9368	4.21609	3.14916	4.17858	1.99646	1.32823	1.49795	1.24037	3.26689	3.92602	1.59304	1.06389	1.99475	2.41936	2.0327	-0.881602	-1.57772	-0.029004	1.04156
8634	QTS_8634	FFUJ_13707	FFM5_12612	FFMR_06481	FFC1_05895	FFB14_12833	FFB20_04759	FFE2_07988	FFFS_03746	FFNC_07958	FRV6_05944	related to transcription factor RGM1	7.5065	7.29704	6.63735	7.08598	7.47337	6.9893	6.22904	6.07069	5.11086	5.70695	6.61071	6.97469	6.96503	6.83847	5.98959	6.93996	6.48584	7.08919	6.43273	6.3014	7.39646	6.74134	4.80822	5.73363	5.66422	5.05245	4.94682	5.5139	5.68468	5.38121	5.12472	4.46143	5.23713	0.531812	0.332011	-0.201119	1.09639
5158	QTS_5158	FFUJ_13691	FFM5_12595	FFMR_06463	FFC1_05912	FFB14_12850	FFB20_04776	FFE2_08004	FFFS_03763	FFNC_07941	FRV6_05961	probable white collar 1 protein	6.42336	5.78407	6.218	6.11192	6.3059	6.42186	5.34642	6.29159	4.47746	4.54447	5.7925	6.67795	6.63865	6.36959	5.83851	6.39792	5.61532	6.83088	5.81754	6.34787	6.51802	6.30522	5.10045	5.37174	5.32627	4.60447	4.64611	5.02611	5.38068	4.91504	4.80412	3.72888	4.89039	-0.254585	-0.854585	-0.151583	0.273408
7342	QTS_7342	FFUJ_13684	FFM5_12588	FFMR_06456	FFC1_05919	FFB14_12857	FFB20_04785	FFE2_08011	FFFS_03770	FFNC_07934	FRV6_05968	uncharacterized protein	2.00107	2.40319	2.69156	4.31402	3.76957	2.33089	3.46772	2.97889	2.51534	2.22736	2.86996	1.75223	2.55679	1.64661	2.44817	2.33503	2.42422	2.88282	1.05333	1.94565	1.83941	2.08843	2.68839	2.68932	1.91207	2.47007	2.30794	1.81272	3.06641	2.6686	2.8053	2.13185	2.45527	0.248841	-0.153601	1.04496	1.86586
10220	QTS_10220	FFUJ_13679	FFM5_12583	FFMR_06451	FFC1_05924	FFB14_12862	FFB20_04790	FFE2_08016	FFFS_03775	FFNC_07929	FRV6_05973	related to BUD20 Protein involved in bud-site selection	5.72956	5.90843	5.34613	6.15913	5.35034	5.22375	5.89837	4.41398	6.59687	6.18246	5.6809	4.73209	5.17828	5.24285	5.71881	5.00482	5.15856	5.48003	5.12492	5.09986	6.93752	5.36777	5.93316	5.91889	5.60044	6.84107	5.77641	5.40907	5.83612	5.94295	6.06574	6.96423	6.02881	0.997465	0.730157	0.103277	0.440315
7494	QTS_7494	FFUJ_13672	FFM5_12576	FFMR_06444	FFC1_05931	FFB14_12869	FFB20_04797	FFE2_08023	FFFS_03782	FFNC_07922	FRV6_05980	related to ubiquitin-specific protease 22	6.49706	5.9002	6.49077	6.07657	6.15319	6.03989	6.19495	6.50505	5.71832	4.88632	6.04623	4.94195	5.04097	4.3803	5.1756	4.5685	4.80659	4.73587	5.01266	4.54732	4.15263	4.73624	4.22304	4.86575	4.69354	4.75626	4.47385	4.71357	5.05206	4.73249	4.4763	3.64703	4.56339	1.55511	0.859233	2.11047	0.900978
1807	QTS_1807	FFUJ_13662	FFM5_12566	FFMR_06434	FFC1_05941	FFB14_12879	FFB20_15674	FFE2_08033	FFFS_03792	FFNC_07912	FRV6_05987	related to OTU-like cysteine protease	4.66954	5.46198	5.5964	5.29808	5.73717	5.25475	5.68929	5.58267	5.28753	5.29614	5.38736	4.7543	5.11069	5.23841	5.262	4.90463	5.2148	4.87123	5.44403	4.87141	5.15941	5.08309	4.08745	4.27674	4.27158	4.37267	4.44458	4.91233	3.96551	4.79495	3.99392	4.72433	4.38441	-0.0847569	0.351287	0.357996	0.0360856
65	QTS_65	FFUJ_13653	FFM5_06662	FFMR_06422	FFC1_05956	FFB14_14129	FFB20_11205	FFE2_09517	FFFS_03803	FFNC_06256	FRV6_06002	related to dnaJ-like proteins	4.14103	3.85006	3.44043	3.70589	3.07507	3.4859	3.5478	3.10558	3.28046	4.91121	3.65434	3.01612	3.25945	3.97732	3.30145	3.19354	3.04839	3.15985	3.27561	3.32841	3.11424	3.26744	3.63463	4.28646	3.37944	3.29649	2.44753	2.82342	3.6545	3.4748	3.63906	3.13887	3.37752	1.12491	0.590612	-0.536885	0.404441
7705	QTS_7705	FFUJ_13652	FFM5_06661	FFMR_06421	FFC1_05957	FFB14_14128	FFB20_11204	FFE2_09518	FFFS_03804	FFNC_06255	FRV6_06003	uncharacterized protein	7.41691	6.32833	5.5717	6.48243	5.46147	6.02108	6.76277	5.59658	6.46971	6.85412	6.29651	6.42696	6.74501	7.05365	7.25049	6.91196	6.79655	6.75231	7.61739	6.91829	8.02205	7.04946	5.01406	5.27125	4.88775	5.18069	5.37085	5.26919	5.06872	5.30315	4.55826	5.00005	5.0924	0.98995	-0.41668	-1.48195	-0.768061
7053	QTS_7053	FFUJ_13632	FFM5_06640	FFMR_06400	FFC1_05977	FFB14_14108	FFB20_11184	FFE2_09538	FFFS_03824	FFNC_06235	FRV6_06023	related to sgt1 protein	3.95583	5.3064	4.3611	4.32265	4.16063	5.12837	4.17162	4.04493	3.80177	4.12358	4.33769	4.02535	4.27305	3.53146	4.4487	3.79873	4.07957	3.8037	3.94447	4.05467	4.17049	4.01302	3.95225	3.97988	3.40871	3.22518	3.68939	3.55058	3.90553	3.76633	3.51128	2.74861	3.57377	-0.0695142	1.03335	0.829645	-0.126047
10125	QTS_10125	FFUJ_13627	FFM5_06635	FFMR_06395	FFC1_05982	FFB14_14103	FFB20_11179	FFE2_09543	FFFS_03829	FFNC_06230	FRV6_06028	uncharacterized protein	2.72922	5.70002	4.28873	3.10265	3.31022	4.38543	3.17298	3.53163	2.40612	5.81693	3.84439	5.52024	4.03917	4.34888	2.69645	4.16017	2.4987	6.28004	1.53993	6.07044	4.43055	4.15846	2.47679	3.23658	2.11863	2.76247	2.33855	1.51197	2.77653	3.50051	2.66473	2.42784	2.58146	-2.79102	1.66084	-0.0601492	0.406203
1285	QTS_1285	FFUJ_13622	FFM5_06630	FFMR_06390	FFC1_05987	FFB14_14098	FFB20_11174	FFE2_09548	FFFS_03834	FFNC_06225	FRV6_06033	probable COPII coated vesicle component SEC24	5.10297	6.25369	5.92428	5.7169	5.99968	6.34167	5.52194	5.27371	5.09635	5.70319	5.69344	6.70303	6.95771	6.81778	6.31967	6.78919	6.30772	6.94871	6.11269	6.79948	7.23125	6.69872	5.09137	5.90558	5.99368	5.63511	5.31635	5.91407	6.0641	5.25715	5.682	5.6741	5.65335	-1.60006	-0.704017	-0.893501	-0.602764
827	QTS_827	FFUJ_13620	FFM5_06627	FFMR_06387	FFC1_05989	FFB14_14095	FFB20_11172	FFE2_09550	FFFS_03836	FFNC_06223	FRV6_06035	related to negative acting factor	2.93415	3.03458	3.18947	3.53648	3.89731	5.35711	2.64392	3.11136	2.51521	3.7273	3.39469	4.97308	3.19981	4.71173	3.71235	5.88875	5.68165	3.56688	5.38914	3.54726	3.55276	4.42234	4.30827	4.73532	5.09975	4.48025	5.39791	5.72393	3.83411	5.55982	4.47473	4.3569	4.7971	-2.03893	-0.165232	-1.52226	-0.175878
8416	QTS_8416	FFUJ_13618	FFM5_06625	FFMR_06385	FFC1_05991	FFB14_14093	FFB20_11170	FFE2_09552	FFFS_03838	FFNC_06221	FRV6_06037	related to thiamine repressible genes regulatory protein thi1	4.45673	4.83223	5.3681	5.71081	6.01191	7.33971	5.19015	7.0082	3.35662	5.64089	5.49154	8.17346	3.52938	5.02156	6.61343	4.08948	2.96011	9.48182	6.53045	8.06352	9.48235	6.39456	6.5805	6.04287	5.81955	7.00145	5.8151	5.07073	6.95039	6.1164	5.43565	5.16227	5.99949	-3.71673	1.30284	0.346541	-0.902618
4758	QTS_4758	FFUJ_13601	FFM5_06608	FFMR_06368	FFC1_06008	FFB14_14076	FFB20_14419	FFE2_09569	FFFS_03855	FFNC_06204	FRV6_06054	uncharacterized protein	4.55294	4.23941	4.06061	4.97938	4.69269	4.82412	3.85571	4.02385	3.11236	4.40484	4.27459	4.78942	5.17842	5.16156	5.12632	5.26749	4.9481	4.80522	5.15788	4.82937	5.44902	5.07128	4.01863	4.59707	4.48535	4.19599	4.71672	4.75109	3.92805	4.53984	4.16003	4.23866	4.36314	-0.23648	-0.939007	-1.10095	-0.146948
642	QTS_642	FFUJ_13598	FFM5_06605	FFMR_06365	FFC1_06011	FFB14_14073	FFB20_14422	FFE2_09572	FFFS_03858	FFNC_06201	FRV6_06057	related to SKN7	5.99444	7.18921	7.11327	6.85743	7.16186	6.76756	6.41923	6.33047	6.05836	6.08521	6.59771	6.44242	6.95069	6.83875	6.39992	6.74779	6.67344	6.61268	6.79278	6.62639	7.37715	6.7462	6.3103	6.24612	7.16628	7.02543	6.46922	6.67555	6.4059	6.35961	5.85103	6.62085	6.51303	-0.447981	0.238522	0.274523	0.457516
854	QTS_854	FFUJ_13595	FFM5_06602	FFMR_06362	FFC1_06014	FFB14_14070	FFB20_14425	FFE2_09576	FFFS_03861	FFNC_06198	FRV6_06059	related to transcription factor BOM	5.62703	6.56304	5.84372	5.63016	5.78017	5.83749	5.09953	6.17911	4.34569	4.79829	5.57042	6.57982	6.51341	7.48165	5.15316	7.01085	6.00332	7.00089	4.95381	5.87765	5.25911	6.18337	4.13922	5.27406	5.36536	5.4884	5.09065	5.55423	6.35602	5.07286	4.57128	3.42726	5.03394	-0.952795	0.0496366	-1.63793	0.476999
3752	QTS_3752	FFUJ_13561	FFM5_06567	FFMR_06327	FFC1_06050	FFB14_14034	FFB20_13544	FFE2_09612	FFFS_03897	FFNC_06162	FRV6_06094	uncharacterized protein	6.84243	5.92784	7.13002	7.49019	6.92361	6.47034	6.32034	7.53087	5.98371	6.91935	6.75387	5.65679	5.46327	5.53066	6.624	4.82763	5.14263	6.10666	7.50237	6.03199	6.22741	5.91134	4.98222	5.60711	5.21912	5.03558	4.66527	5.28455	5.39883	5.69038	4.93117	5.11165	5.19259	1.18564	0.46457	1.59937	0.866185
8980	QTS_8980	FFUJ_13552	FFM5_06557	FFMR_06317	FFC1_06060	FFB14_14024	FFB20_13554	FFE2_09622	FFFS_03907	FFNC_06152	FRV6_06104	related to eukaryotic translation initiation factor 3 subunit 11	6.57371	7.80957	7.31725	7.11546	7.06005	7.25708	7.20096	7.51829	7.68184	8.00701	7.35412	7.15706	7.24726	7.54203	7.46579	7.15776	7.26236	7.00458	7.56726	7.3938	8.41916	7.42171	7.82488	8.4137	7.5734	8.3198	7.74621	7.5731	7.78563	8.13142	7.94014	8.63789	7.99462	-0.58335	0.562306	-0.224776	-0.350335
6606	QTS_6606	FFUJ_13549	FFM5_06554	FFMR_06314	FFC1_06063	FFB14_14021	FFB20_13557	FFE2_09625	FFFS_03910	FFNC_06149	FRV6_06107	uncharacterized protein	2.74898	2.62334	2.41625	3.55636	3.12637	3.09714	2.60776	2.65307	1.87788	3.16622	2.78734	2.68584	2.89976	3.13587	2.97602	2.83983	3.11251	2.54972	3.21045	2.88006	3.01455	2.93046	1.99004	2.47882	2.15547	1.78302	2.49394	2.60955	1.97905	2.41949	2.13075	1.66271	2.17028	0.0631414	-0.276415	-0.719626	0.580333
4198	QTS_4198	FFUJ_13548	FFM5_06553	FFMR_06313	FFC1_06064	FFB14_14020	FFB20_13558	FFE2_09626	FFFS_03911	FFNC_06148	FRV6_06108	related to SWI5 - transcription factor	4.82712	6.84554	7.2973	6.54186	8.07408	6.48548	6.74133	5.9001	5.94832	7.59303	6.62542	6.28742	6.29685	5.70639	4.3463	6.15695	6.27464	7.37833	3.49911	6.09667	7.35862	5.94013	4.80939	5.83306	5.70326	5.2833	5.39676	5.72225	5.69789	5.1153	5.46237	5.90752	5.49311	-1.4603	0.54869	1.59091	2.19557
5783	QTS_5783	FFUJ_13544	FFM5_06549	FFMR_06309	FFC1_06068	FFB14_14016	FFB20_14971	FFE2_09630	FFFS_03915	FFNC_06144	FRV6_06112	probable SPT10 - transcription regulatory protein	6.65003	6.02168	6.16812	7.06139	5.75584	4.91824	7.07967	6.18778	6.87141	6.54033	6.32545	4.43576	4.88635	5.12286	5.47438	4.89562	3.79657	5.41267	4.54348	5.42662	4.7934	4.87877	4.08734	5.09499	3.8384	4.52763	3.50885	4.01557	4.50385	4.43516	4.61374	4.84054	4.34661	2.21428	1.13534	1.04526	1.58701
601	QTS_601	FFUJ_13527	FFM5_06532	FFMR_06292	FFC1_06085	FFB14_13999	FFB20_14954	FFE2_09647	FFFS_03932	FFNC_06127	FRV6_06129	related to transcription regulator SPT7	3.94439	3.64678	3.06085	4.04882	3.73906	4.59878	2.28988	2.89544	1.99962	3.27478	3.34984	4.28778	5.04491	4.73284	4.49091	5.04306	4.86882	4.26796	4.18734	4.29466	4.9546	4.61729	3.33857	4.00214	4.00984	3.26571	3.7661	4.00069	3.88065	3.69077	3.44717	3.00555	3.64072	-0.343385	-1.39812	-1.67199	-0.44209
4761	QTS_4761	FFUJ_13512	FFM5_06517	FFMR_06277	FFC1_06100	FFB14_13984	FFB20_14568	FFE2_09664	FFFS_03947	FFNC_06110	FRV6_06143	related to DNA binding protein SART-1	5.67302	4.91045	5.21732	5.6455	5.42649	5.04846	5.28558	6.05925	4.9682	5.56792	5.38022	5.57541	5.639	5.7539	5.61325	5.50954	4.99823	5.88871	5.61498	5.57049	6.53686	5.67004	4.71824	4.85121	4.662	4.86845	4.17271	4.42881	4.75257	4.61706	4.47393	4.74809	4.62931	0.0976158	-0.728549	-0.536581	0.0322453
2239	QTS_2239	FFUJ_13495	FFM5_06500	FFMR_06260	FFC1_06119	FFB14_13967	FFB20_13657	FFE2_09683	FFFS_03964	FFNC_06093	FRV6_06160	uncharacterized protein	7.04935	6.63434	6.49561	6.86628	7.27752	0	6.49926	7.36382	5.73075	6.86655	6.07835	7.08184	6.45674	6.67861	6.67524	6.30909	0	7.42067	6.38409	7.14512	7.0485	6.11999	6.60667	6.96323	7.0782	6.46495	6.57341	0	6.33262	6.68672	6.14825	5.97746	5.88315	-0.0324926	0.177603	-0.182995	0.19104
10900	QTS_10900	FFUJ_13457	FFM5_06461	FFMR_06221	FFC1_06158	FFB14_13927	n.d.	FFE2_09722	FFFS_04003	FFNC_06054	FRV6_06199	uncharacterized protein	3.1411	3.12347	3.64632	3.29233	3.44898	0	2.94363	3.52617	2.97883	4.22239	3.03232	3.2873	3.73403	3.4916	3.91627	4.14035	0	3.51604	3.87854	3.33373	3.71152	3.30094	3.18664	3.40706	3.16795	3.04335	3.68084	0	3.29291	3.50401	3.00514	3.50928	2.97972	-0.146198	-0.610554	0.154727	-0.62394
4598	QTS_4598	FFUJ_13419	FFM5_06422	FFMR_06181	FFC1_06197	FFB14_13888	FFB20_04355	FFE2_09762	FFFS_04043	FFNC_06015	FRV6_06240	uncharacterized protein	2.21762	2.1936	2.5701	2.82746	2.24746	1.968	2.85224	1.90894	2.86889	2.27594	2.39302	1.79348	1.62306	1.28631	1.82109	1.1926	1.38241	1.83354	2.29935	1.63798	3.35038	1.82202	2.81422	2.42004	2.22599	3.35678	2.21862	1.84066	2.35811	2.28338	2.43097	3.8752	2.5824	0.424131	0.57054	1.28379	1.00637
853	QTS_853	FFUJ_13410	FFM5_06413	FFMR_06172	FFC1_06207	FFB14_13877	FFB20_04365	FFE2_09772	FFFS_04053	FFNC_06005	FRV6_06251	related to regulatory protein cys-3	8.80908	8.69479	9.15576	9.23153	9.12637	8.38407	8.61131	8.38738	8.47403	9.70447	8.85788	6.99207	7.35421	7.72132	7.54935	7.36499	6.87725	7.84378	7.62207	7.87747	8.20661	7.54091	7.07486	7.30384	7.18694	7.05159	7.38214	7.44532	7.25017	7.38312	7.07002	7.06347	7.22115	1.81702	1.34057	1.43444	1.68218
5902	QTS_5902	FFUJ_13396	FFM5_06399	FFMR_06157	FFC1_06221	FFB14_13863	FFB20_04379	FFE2_09786	FFFS_04067	FFNC_05991	FRV6_06265	related to fatty acid hydroxylase	11.0364	11.3066	10.5458	9.94189	10.4571	12.1686	9.38877	10.1067	9.01155	11.5336	10.5497	8.51289	9.11966	7.54731	8.36061	7.79732	7.5873	8.61281	8.25904	9.01807	9.458	8.4273	11.2529	11.9372	10.9512	10.0776	10.9468	8.72969	11.385	11.5289	10.2696	10.4596	10.7538	2.52348	2.18692	2.99852	1.58128
957	QTS_957	FFUJ_13390	FFM5_06393	FFMR_06151	FFC1_06227	FFB14_13857	FFB20_04385	FFE2_09792	FFFS_04073	FFNC_05985	FRV6_06271	uncharacterized protein	2.9709	3.10554	3.26141	3.88536	3.85499	3.74947	2.9084	4.12339	2.74536	3.61085	3.42157	3.46942	3.34954	4.00028	3.92564	3.70874	4.00403	3.35763	4.30461	3.40383	3.36936	3.68931	2.7061	2.96898	3.17698	2.71472	3.2096	3.59683	2.58531	3.02288	2.36754	2.74711	2.9096	-0.498519	-0.243999	-0.738872	-0.0402791
7884	QTS_7884	FFUJ_13389	FFM5_06392	FFMR_06150	FFC1_06228	FFB14_13856	FFB20_04386	FFE2_09793	FFFS_04074	FFNC_05984	FRV6_06272	uncharacterized protein	3.49155	4.50616	5.01173	4.10309	4.04446	3.74498	4.19219	3.39816	3.96168	4.31473	4.07687	4.06568	4.52628	5.67276	3.10173	5.54987	4.68058	3.6495	4.35238	3.74673	5.70413	4.50497	4.22897	4.54812	4.99471	4.39785	5.46646	5.39154	3.484	4.59884	3.61518	4.86076	4.55864	-0.574139	-0.0201241	-0.661029	1.00137
8028	QTS_8028	FFUJ_13386	FFM5_06389	FFMR_06147	FFC1_06231	FFB14_13853	FFB20_04389	FFE2_09796	FFFS_04077	FFNC_05981	FRV6_06275	uncharacterized protein	0.0640432	0.20923	3.74684	0.603932	3.86201	1.48226	1.19058	0.524514	1.13685	1.96962	1.47899	0.0739099	0.228015	0.58988	0.154951	1.04651	1.37755	2.83193	0.0686873	1.0767	2.8699	1.0318	0.123597	0.157583	2.12764	0.420371	1.03333	1.22683	0.864644	0.640468	1.40897	0.758081	0.876152	-0.00986668	-0.0187846	3.15696	0.448981
3388	QTS_3388	FFUJ_13369	FFM5_06371	FFMR_06129	FFC1_06249	FFB14_13835	FFB20_04407	FFE2_09814	FFFS_04095	FFNC_05963	FRV6_06293	related to CWC2 - involved in mRNA splicing	5.13177	5.32326	4.8733	5.42294	5.10491	4.53227	5.09336	5.61215	5.63267	5.22262	5.19492	4.58643	4.97051	4.85893	5.10637	5.00285	5.06577	4.54819	5.05366	4.36105	5.52769	4.90814	5.20507	5.07843	5.01448	5.35208	5.08917	4.91133	4.97917	4.89238	4.91587	5.34653	5.07845	0.545338	0.352753	0.0143706	0.316573
61	QTS_61	FFUJ_13348	FFM5_06349	FFMR_06106	FFC1_06270	FFB14_13814	FFB20_04428	FFE2_09834	FFFS_04117	FFNC_05943	FRV6_06313	related to acriflavine sensitivity control protein ACR-2	2.86356	4.27578	4.00975	5.97773	5.04462	6.84775	3.59487	4.60236	3.64394	4.64753	4.55079	4.74151	5.04512	8.44057	6.86923	8.16417	6.87256	8.01987	6.20615	7.87039	6.9171	6.91467	5.9984	5.76071	7.06764	7.01476	6.13727	6.36503	6.96503	5.75687	5.85187	5.95048	6.28681	-1.87795	-0.769338	-4.43082	-0.891501
1534	QTS_1534	FFUJ_13327	FFM5_06325	FFMR_06082	FFC1_06293	FFB14_13791	FFB20_04454	FFE2_09859	FFFS_04142	FFNC_05918	FRV6_06337	uncharacterized protein	5.00051	4.86735	4.79894	5.16877	5.51899	5.04487	6.14171	6.58112	6.72173	3.37629	5.32203	5.78334	5.39265	3.63127	5.68803	4.61051	5.6638	5.39127	5.13235	5.19509	2.81209	4.93004	6.03613	5.09093	5.94183	6.56629	7.69835	6.68636	5.12907	6.01643	6.30945	5.12166	6.05965	-0.782822	-0.525301	1.16767	-0.519255
1325	QTS_1325	FFUJ_13269	FFM5_06266	FFMR_06023	FFC1_06354	FFB14_13730	FFB20_09743	FFE2_09920	FFFS_04203	FFNC_05857	FRV6_06396	related to vacuolar assembly protein	3.92532	4.20084	3.64225	4.25151	3.96972	4.38656	3.65019	4.21216	3.55097	3.49764	3.92872	4.63458	5.05906	4.68639	4.31573	4.84808	4.70123	4.86721	4.41309	4.35766	4.6091	4.64921	3.66925	4.08954	3.88396	3.60681	3.64466	4.27809	3.79674	3.86312	3.71902	3.18877	3.774	-0.709266	-0.858219	-1.04414	-0.0642183
1311	QTS_1311	FFUJ_13267	FFM5_06264	FFMR_06021	FFC1_06356	FFB14_13728	FFB20_09745	FFE2_09922	FFFS_04205	FFNC_05855	FRV6_06398	probable Int-6 protein	5.69246	6.69641	6.31863	6.16344	6.07161	6.23981	5.99147	6.33576	6.02706	6.19762	6.17343	6.24249	6.70755	6.81659	6.58069	6.54954	6.54638	5.63555	6.71591	6.23588	7.26125	6.52918	6.46401	7.24885	6.62199	6.81926	6.34314	6.49692	6.90779	6.65382	6.64576	7.10739	6.73089	-0.550028	-0.0111412	-0.497959	-0.417256
2800	QTS_2800	FFUJ_13265	FFM5_06262	FFMR_06019	FFC1_06358	FFB14_13726	FFB20_09747	FFE2_09924	FFFS_04207	FFNC_05853	FRV6_06400	related to SWI1 Component of SWI/SNF global transcription activator complex	7.10415	6.19057	5.99161	6.54317	6.5056	6.12342	5.69224	5.25581	5.04149	5.00662	5.94547	6.84256	6.79034	6.39976	6.11308	6.42213	6.14934	6.56123	5.95719	6.33618	6.43712	6.40089	5.43238	6.08782	6.18917	5.87791	5.85251	6.22332	5.91077	5.77283	5.63706	4.91311	5.78969	0.261584	-0.599775	-0.408149	0.430093
688	QTS_688	FFUJ_13261	FFM5_06257	FFMR_06014	FFC1_06363	FFB14_13721	FFB20_09752	FFE2_09929	FFFS_04212	FFNC_05848	FRV6_06404	related to NUP42 - nuclear pore protein	4.30075	4.2771	4.3768	5.04521	4.61013	4.41693	4.01007	3.69419	3.99749	4.46403	4.31927	4.2723	4.74938	4.53483	4.62109	4.60649	4.57475	4.44206	4.27786	4.41886	4.90202	4.53996	4.60935	4.46912	4.7859	4.51784	4.9313	4.72141	4.3298	4.45742	4.25054	4.59776	4.56704	0.0284539	-0.472279	-0.158036	0.424116
431	QTS_431	FFUJ_13259	FFM5_06255	FFMR_06012	FFC1_06365	FFB14_13719	FFB20_09754	FFE2_09931	FFFS_04214	FFNC_05846	FRV6_06406	probable DNA polymerase epsilon, calytic chain POL2	3.17103	1.87044	1.74053	2.62955	2.80635	1.74066	1.81001	1.85948	2.04773	2.59245	2.22682	1.63912	2.2047	3.82476	1.52175	3.43209	2.83197	1.54207	2.29961	1.63518	3.26245	2.41937	1.44894	2.28155	2.79032	2.52383	2.12349	2.15936	2.24356	2.06883	1.85695	4.16324	2.36601	1.53192	-0.334257	-2.08423	1.10779
8372	QTS_8372	FFUJ_13237	FFM5_06232	FFMR_05989	FFC1_06388	FFB14_13695	FFB20_09778	FFE2_09955	FFFS_04238	FFNC_05822	FRV6_06431	probable 26S proteasome regulatory subunit p58	6.43215	7.00705	6.81098	6.85015	6.80916	6.89243	6.68941	6.86977	6.48547	6.51183	6.73584	6.94276	7.07912	7.07943	6.89822	6.97176	6.90536	6.76723	7.30808	6.97185	6.79604	6.97199	6.20867	6.65536	6.44493	6.48955	6.24224	6.54481	6.15599	6.61394	6.31833	6.25865	6.39325	-0.510611	-0.0720724	-0.268449	-0.0480711
9611	QTS_9611	FFUJ_13206	FFM5_06200	FFMR_05957	FFC1_06420	FFB14_13664	FFB20_09811	FFE2_09987	FFFS_04270	FFNC_05790	FRV6_06464	related to RING finger protein Dorfin	1.09708	0.590564	2.03481	1.01045	2.13025	0.721128	0.92441	1.40441	0.48897	1.44465	1.18467	0.571478	0.12762	0.076656	0.0579394	0.0651733	0.187341	0.268104	0.0891123	0.348598	0.17361	0.196563	0.615128	0.391466	0.492822	0.480239	0.753326	0.502432	0.935343	0.817179	0.576725	3.24788	0.881254	0.525607	0.462944	1.95815	0.952511
10202	QTS_10202	FFUJ_13204	FFM5_06198	FFMR_05955	FFC1_06422	FFB14_13662	FFB20_08275	FFE2_09989	FFFS_04272	FFNC_05788	FRV6_06466	probable Diphthamide biosynthesis protein 3	6.07024	5.90703	6.034	5.90598	5.27624	4.89547	5.93431	7.28913	5.98925	5.54725	5.88489	4.65145	5.24758	5.68569	6.11652	5.15094	6.4835	4.5391	6.11841	5.38703	6.95133	5.63316	6.39808	6.19901	6.05011	6.50692	5.77058	6.21882	6.42954	6.1933	6.33686	7.408	6.35112	1.41879	0.659457	0.34831	-0.210535
1574	QTS_1574	FFUJ_13195	FFM5_06189	FFMR_05946	FFC1_06431	FFB14_13653	FFB20_08266	FFE2_09998	FFFS_04281	FFNC_05779	FRV6_06475	related to transcription factor TFIIH chain p47	3.56315	3.76938	3.88346	4.07404	3.69953	3.64409	3.95047	4.97776	3.55196	4.07826	3.91921	3.33913	3.33709	3.47708	3.37966	3.08047	3.18233	3.04967	3.4504	2.72874	3.85416	3.28787	3.42626	3.61248	3.2524	4.09553	3.2158	3.29928	3.66452	3.40153	3.19327	3.8703	3.50314	0.22402	0.432289	0.406383	0.694387
4507	QTS_4507	FFUJ_13150	FFM5_06141	FFMR_05899	FFC1_06478	FFB14_13606	FFB20_08219	FFE2_10045	FFFS_04330	FFNC_05731	FRV6_06523	uncharacterized protein	4.40461	4.19345	4.30331	4.82433	4.61526	4.50279	4.01786	4.57465	3.65853	3.93516	4.30299	4.08769	3.9132	3.77017	4.59661	5.55492	4.99517	3.64255	4.52111	3.73638	3.47091	4.22887	3.92385	4.24054	3.59942	3.56852	3.80557	3.95262	4.08542	3.74148	3.22969	3.74791	3.7895	0.316918	0.280253	0.533132	0.227717
10723	QTS_10723	FFUJ_13139	FFM5_06130	FFMR_05888	FFC1_06489	FFB14_13595	FFB20_08208	FFE2_10056	FFFS_04341	FFNC_05720	FRV6_06534	related to meiotic recombination protein rec12	0.841055	1.58274	1.99474	0.626477	2.29268	0.833389	0.556505	1.44355	1.28784	1.23719	1.26962	1.50226	1.93955	2.28534	1.36815	2.73276	3.26873	2.06369	2.46091	1.21319	0.666328	1.95009	3.83737	4.83628	4.42015	4.80696	4.55037	4.83222	5.26748	4.84741	3.43194	1.70674	4.25369	-0.661204	-0.356807	-0.290604	-0.741676
6116	QTS_6116	FFUJ_13136	FFM5_06127	FFMR_05885	FFC1_06492	FFB14_13592	FFB20_08205	FFE2_10059	FFFS_04344	FFNC_05717	FRV6_06536	related to regulatory protein amdA	3.33196	1.85164	2.13492	4.15059	3.13068	1.52321	2.57779	1.68934	1.49068	2.51177	2.43926	2.37422	2.91506	2.00569	2.80474	1.79777	1.54027	2.27545	1.41639	2.65489	2.79528	2.25798	2.84699	2.49567	2.3238	2.23507	2.25312	2.22628	3.16921	2.37237	2.57095	2.43936	2.49328	0.95774	-1.06342	0.129226	1.34585
5500	QTS_5500	FFUJ_13099	FFM5_06089	FFMR_05849	FFC1_06531	FFB14_15370	FFB20_15241	FFE2_15220	FFFS_15191	FFNC_05681	FRV6_06571	uncharacterized protein	0.843707	1.0463	0.860293	0.746194	0.604499	0.605722	0.861289	0.493716	0.823421	1.07605	0.796119	0.385982	0.399132	0.129644	0.357728	0	0.673563	0.149964	0.539859	0.248168	0.503695	0.338773	0.564117	0.764027	1.13542	1.69066	0.491519	0.495356	0.56499	0.346375	0.699232	1.77292	0.852461	0.457724	0.647164	0.730649	0.388466
9485	QTS_9485	FFUJ_13098	FFM5_06088	FFMR_05848	FFC1_06532	FFB14_15371	FFB20_15242	FFE2_15221	FFFS_15190	FFNC_05680	FRV6_06572	related to zinc finger DHHC domain containing protein 2	5.01357	4.94324	4.96714	5.09413	5.19245	5.65391	4.84971	5.30836	4.70406	5.28555	5.10121	4.96997	5.36541	5.72257	5.42491	5.84741	5.56462	5.1432	5.24612	5.37725	5.64321	5.43047	4.9903	5.04746	5.29571	5.46547	4.92676	5.16584	5.15712	4.88458	4.76611	4.84654	5.05459	0.0435994	-0.422169	-0.755432	-0.330774
682	QTS_682	FFUJ_13088	FFM5_06077	FFMR_05837	FFC1_06543	FFB14_15382	FFB20_06208	FFE2_15232	FFFS_15178	FFNC_05669	FRV6_06582	probable nucleotide exsicion repair protein RAD16	4.22004	3.77969	4.29347	4.63	3.64462	3.77007	3.54549	3.06751	3.24474	3.84939	3.8045	3.79962	3.39223	3.69701	3.26865	3.59987	3.15867	3.40481	3.26631	3.99263	4.0844	3.56642	3.56938	4.22632	3.09992	3.75026	2.73392	3.07867	3.81438	3.92216	4.45728	4.22155	3.68738	0.420428	0.387455	0.596467	1.36134
10227	QTS_10227	FFUJ_13065	FFM5_06053	FFMR_05813	FFC1_06567	FFB14_15406	FFB20_06232	FFE2_15256	FFFS_15154	FFNC_05645	FRV6_06606	uncharacterized protein	0	0	0.0912462	0.118	0	0	0.0776946	0.124134	0.183414	0	0.0594489	0	0	0	0	0	0	0.132882	0	0	0	0.0132882	0	0	0.0515103	0	0	0	0.0375775	0	0	0	0.00890878	0	0	0.0912462	0.118
10506	QTS_10506	FFUJ_13063	FFM5_06051	FFMR_05811	FFC1_06569	FFB14_15408	FFB20_06234	FFE2_15258	FFFS_15152	FFNC_05643	FRV6_06616	related to nitrate assimilation regulatory protein nirA	0.71626	2.55945	2.92046	2.54464	1.58359	3.22539	1.96435	3.40147	2.663	3.45132	2.50299	0	0.683732	0.381918	0.46252	0.0602148	1.16264	0.160529	0.660242	0.203207	1.36251	0.513751	2.02745	2.88046	2.2129	1.94946	2.88974	2.86442	2.36984	2.03018	1.94034	3.63771	2.48025	0.71626	1.87572	2.53854	2.08212
5466	QTS_5466	FFUJ_13062	FFM5_06050	FFMR_05810	FFC1_06570	FFB14_15409	FFB20_06235	FFE2_15259	FFFS_15151	FFNC_05642	FRV6_06615	related to nitrate assimilation regulatory protein nirA	3.35877	4.50288	4.59068	4.47296	4.9429	4.0658	3.75943	3.14783	2.70112	4.71013	4.02525	4.94289	5.09845	4.85503	4.28457	4.93973	4.08069	5.36036	4.3133	5.27239	6.60836	4.97558	3.80212	4.01682	4.84727	4.9193	3.84809	4.23883	3.75112	3.59801	3.76785	3.93594	4.07253	-1.58412	-0.595571	-0.264348	0.188382
5779	QTS_5779	FFUJ_13058	FFM5_06046	FFMR_05806	FFC1_06574	FFB14_15413	FFB20_06239	FFE2_15263	FFFS_15147	FFNC_05638	FRV6_06611	uncharacterized protein	5.39539	5.77021	6.33169	6.88441	6.89451	6.01857	5.91416	5.72036	5.23381	5.61917	5.97823	4.62309	5.55678	5.74549	6.01603	5.57427	5.71717	5.26065	5.70935	5.76727	5.49379	5.54639	5.04431	5.76075	5.24219	5.13133	5.35841	5.39641	5.50649	5.5212	5.10445	4.9908	5.30563	0.772291	0.213431	0.586195	0.86838
3153	QTS_3153	FFUJ_13032	FFM5_06019	FFMR_05779	FFC1_06601	FFB14_15438	FFB20_06265	FFE2_15289	FFFS_15121	FFNC_05613	FRV6_06638	related to cercosporin resistance protein	1.85317	1.40281	2.28264	2.03909	3.09239	1.56633	1.71614	2.95286	1.61038	3.13845	2.16543	1.53536	2.09944	2.5475	1.99501	2.38776	2.21819	1.29943	2.14156	1.34285	2.42509	1.99922	2.60249	2.66476	3.09298	3.24611	3.52177	3.21186	2.47511	2.74509	2.51498	3.84091	2.9916	0.317812	-0.696628	-0.264864	0.0440859
4510	QTS_4510	FFUJ_13019	FFM5_06006	FFMR_05767	FFC1_06614	FFB14_15450	FFB20_06277	FFE2_15302	FFFS_15109	FFNC_05601	FRV6_06651	related to RNA splicing factor PRP9	4.77866	4.66897	4.81768	5.01692	4.86107	4.48616	4.8172	5.64081	5.12943	5.05762	4.92745	4.41258	4.79657	5.1441	5.17344	5.08635	5.1601	4.56823	5.07154	4.79217	5.32039	4.95255	4.83572	4.8577	4.88694	5.27377	5.05804	5.21729	4.77655	5.04023	4.66024	5.04059	4.96471	0.366082	-0.127602	-0.326411	-0.156519
1708	QTS_1708	FFUJ_13017	FFM5_06004	FFMR_05765	FFC1_06616	FFB14_15452	FFB20_06279	FFE2_15304	FFFS_15107	FFNC_05599	FRV6_06654	related to regulator protein rum1	4.74516	4.3647	4.63429	5.12753	5.59196	4.93025	4.08373	4.42034	3.35643	4.27972	4.55341	5.07034	5.08092	4.9238	4.27005	4.97571	4.57112	5.15394	4.64841	4.92728	5.62467	4.92462	3.01987	3.74732	3.84055	3.06396	3.28247	3.51943	3.83633	3.43614	3.17286	3.20364	3.41226	-0.325176	-0.716223	-0.28951	0.857484
10897	QTS_10897	FFUJ_12987	FFM5_05973	FFMR_05734	FFC1_06654	FFB14_15482	FFB20_06310	FFE2_15334	FFFS_15075	FFNC_05568	n.d.	related to ankyrin 1	2.9527	3.11334	3.6528	1.91883	2.36952	5.26117	2.72909	4.70897	2.03034	0	2.87368	4.11575	3.85641	6.36689	3.94548	2.38934	5.51347	4.29887	5.72799	3.82628	0	4.00405	3.10617	4.2507	4.21032	3.26713	0.435043	4.1631	3.89254	4.13672	2.32262	0	2.97843	-1.16304	-0.743066	-2.7141	-2.02665
6094	QTS_6094	FFUJ_12972	FFM5_05958	FFMR_05719	FFC1_06669	FFB14_15500	FFB20_06325	FFE2_15349	FFFS_15060	FFNC_05553	FRV6_06697	uncharacterized protein	3.08413	2.35271	2.75649	3.3657	1.61104	2.81708	2.70427	3.38507	2.56558	0.699795	2.53419	1.60163	1.75713	1.88613	1.88365	1.00066	2.34715	1.20723	2.16049	1.98979	0.66759	1.65014	1.39636	1.38099	0.839174	1.20303	1.9277	2.04095	1.5078	1.47685	1.51753	1.40423	1.46946	1.48251	0.595588	0.870361	1.48205
3943	QTS_3943	FFUJ_12968	FFM5_05954	FFMR_05715	FFC1_06673	FFB14_15504	FFB20_06329	FFE2_15353	FFFS_15056	FFNC_05549	FRV6_06701	uncharacterized protein	2.50234	2.29262	2.72875	2.7685	2.92791	2.58872	2.71628	4.24639	2.8431	1.59473	2.72094	2.71641	1.79706	2.42791	3.099	2.54963	2.97307	1.73085	2.96419	1.5342	1.86887	2.36612	2.47858	2.57879	2.92598	2.0468	2.73283	3.06951	2.73501	2.87589	2.15446	1.92283	2.55207	-0.214068	0.49556	0.300848	-0.330496
1638	QTS_1638	FFUJ_12964	FFM5_05950	FFMR_05711	FFC1_06677	FFB14_15508	FFB20_06333	FFE2_15357	FFFS_15052	FFNC_05545	FRV6_06705	uncharacterized protein	3.8335	1.3199	1.37238	1.20316	0.946053	2.88717	1.57188	1.01229	1.42655	1.731	1.73039	2.52364	2.78211	1.59238	1.72886	1.22938	2.01446	0.905898	2.87472	1.20786	1.19656	1.80559	1.60508	1.06884	1.94847	1.89856	1.32044	1.84767	1.17287	1.49887	1.74019	2.31533	1.64163	1.30986	-1.46221	-0.219994	-0.525699
3264	QTS_3264	FFUJ_12957	FFM5_05942	FFMR_05704	FFC1_06684	FFB14_15515	FFB20_12184	FFE2_15364	FFFS_15045	FFNC_05538	FRV6_06716	related to HOL1 - Putative substrate-H+ antiporter - unknown biological function	1.40074	1.03173	1.31757	1.65855	1.81258	2.15429	1.64295	1.74303	1.52682	0.743556	1.50318	4.6188	5.21537	4.312	5.28131	4.57747	4.66298	5.06402	4.17268	5.30743	4.04861	4.72607	1.60183	1.18553	1.77963	2.1644	1.91567	2.10229	0.828285	1.96138	2.01204	1.9674	1.75184	-3.21806	-4.18364	-2.99443	-3.62276
11341	QTS_11341	FFUJ_12956	FFM5_05941	FFMR_05703	FFC1_06685	FFB14_15516	FFB20_12185	FFE2_15365	FFFS_15044	FFNC_05537	FRV6_06715	uncharacterized protein	1.19627	1.00917	0.376482	1.4805	1.48253	1.88216	1.54618	1.44545	0.455728	0.804886	1.16794	4.29107	4.75961	3.11097	4.27752	3.58994	4.24869	4.85476	4.06171	4.18697	3.09968	4.04809	1.50678	1.05672	1.02093	1.03708	0.781087	2.20954	1.20261	2.26913	1.21912	1.11397	1.3417	-3.09479	-3.75045	-2.73449	-2.79702
13209	QTS_13209	n.d.	n.d.	FFMR_05698	FFC1_06690	FFB14_15521	FFB20_12190	FFE2_15370	FFFS_15039	FFNC_05532	FRV6_06710	uncharacterized protein	0	0	1.15536	1.86785	1.25397	1.09963	1.61558	1.99273	2.26107	2.20158	1.34478	0	0	0.663404	1.01969	0.409696	0.346604	0.678022	0.73363	1.76497	1.72307	0.733908	0	0	0.59694	1.72206	1.329	1.50374	1.27628	1.05198	1.48967	2.94655	1.19162	0	0	0.491957	0.848157
13536	QTS_13536	n.d.	n.d.	FFMR_05697	FFC1_06691	FFB14_15522	FFB20_12191	FFE2_15371	FFFS_15038	FFNC_05531	FRV6_06709	uncharacterized protein	0	0	4.75001	4.82949	4.61575	4.18362	4.56316	4.40515	4.35963	4.01858	3.57254	0	0	3.50011	4.08246	3.08467	3.52653	2.2173	3.77153	2.96937	2.019	2.5171	0	0	3.96086	2.96415	4.17006	4.01772	2.71036	3.04969	2.62129	2.39218	2.58863	0	0	1.24989	0.74703
12866	QTS_12866	n.d.	n.d.	FFMR_05686	FFC1_06703	FFB14_15536	FFB20_12202	FFE2_15382	FFFS_15027	FFNC_05520	FRV6_06732	related to O-methyltransferase	0	0	0.196064	0.250991	0	0.140722	0	1.88929	0.203051	0	0.268012	0	0	1.68512	2.87873	0	0.285798	0	2.04238	0.127169	0.147222	0.716642	0	0	4.10846	3.66667	2.64641	2.07654	0.234511	6.45715	4.74751	1.89437	2.58316	0	0	-1.48906	-2.62774
13157	QTS_13157	n.d.	n.d.	FFMR_05683	FFC1_06706	FFB14_15539	FFB20_12205	FFE2_15385	FFFS_15024	FFNC_05517	FRV6_06738	uncharacterized protein	0	0	2.01598	2.53816	2.07193	3.02554	1.73348	2.14211	1.8998	0.963111	1.63901	0	0	5.48741	6.0286	6.46161	5.56756	5.97571	4.87983	6.03822	4.28611	4.4725	0	0	3.48157	3.73915	3.08612	3.23319	2.53999	3.88134	3.42587	2.71153	2.60988	0	0	-3.47143	-3.49044
14568	QTS_14568	n.d.	n.d.	FFMR_05659	FFC1_06729	n.d.	FFB20_12228	FFE2_15408	FFFS_15002	FFNC_05494	FRV6_02961	uncharacterized protein	0	0	0.153895	0	0	0	0	0	0	0.479125	0.063302	0	0	0	0.971963	0	0.420979	0	0.186291	0	1.7015	0.328073	0	0	0.322718	0.599197	0	0.697875	0.125646	0.0958309	0.290229	0.831304	0.29628	0	0	0.153895	-0.971963
13220	QTS_13220	n.d.	n.d.	FFMR_05655	FFC1_06733	FFB14_15560	FFB20_12232	FFE2_15412	FFFS_14998	FFNC_05490	FRV6_11620	uncharacterized protein	0	0	2.40218	2.51748	1.64549	2.7018	1.86584	2.20408	1.82736	1.7996	1.69638	0	0	2.00305	2.71553	0.952505	2.76625	2.1112	2.3724	1.96255	1.88851	1.6772	0	0	1.31189	1.51039	0.882134	2.08422	1.89056	1.78126	1.49169	2.7402	1.36923	0	0	0.399125	-0.198052
14513	QTS_14513	n.d.	n.d.	FFMR_05652	FFC1_06736	FFB14_15563	FFB20_12235	FFE2_15415	FFFS_14995	FFNC_05487	n.d.	uncharacterized protein	0	0	2.3627	2.09488	0.645573	2.8025	0.997856	2.96874	2.86127	0	1.47335	0	0	1.07244	3.37426	1.06689	1.12462	0.931362	3.25068	1.27783	0	1.20981	0	0	1.80986	3.71875	1.61955	2.19289	1.44148	1.50657	1.9007	0	1.41898	0	0	1.29027	-1.27938
12450	QTS_12450	n.d.	n.d.	FFMR_05637	FFC1_06752	FFB14_15578	FFB20_13107	FFE2_15432	FFFS_14980	FFNC_05470	FRV6_06770	uncharacterized protein	0	0	2.85146	3.31635	2.56968	2.86601	2.85933	3.85385	1.82986	0.740131	2.08867	0	0	0.578095	3.65022	0	0.474961	0.820182	0.964656	0.495661	0.448959	0.743274	0	0	1.78736	3.09295	0.888419	1.96195	3.26875	2.0293	2.81916	1.70462	1.75525	0	0	2.27336	-0.333872
12710	QTS_12710	n.d.	n.d.	FFMR_05634	FFC1_06755	FFB14_15581	FFB20_13110	FFE2_15435	FFFS_14977	FFNC_05467	FRV6_06773	uncharacterized protein	0	0	4.66138	4.43667	5.21901	3.98637	4.3055	4.53981	2.75958	0.485511	3.03938	0	0	2.99303	3.66449	2.61142	3.10188	2.95514	4.66257	1.66255	0	2.16511	0	0	4.9505	4.13279	3.78684	4.2427	4.39501	3.88072	3.40524	1.88923	3.0683	0	0	1.66836	0.772181
12565	QTS_12565	n.d.	n.d.	FFMR_05632	FFC1_06757	FFB14_15583	FFB20_13112	FFE2_15437	FFFS_14975	FFNC_05465	FRV6_11753	uncharacterized protein	0	0	3.78907	1.52476	0.310822	3.66002	1.08217	1.21381	2.4864	0.173345	1.42404	0	0	4.52621	4.21072	3.86753	5.12557	3.8889	3.35686	4.70242	1.44404	3.11223	0	0	5.07158	2.47039	2.51734	5.5602	2.48589	2.54251	4.85771	1.55408	2.70597	0	0	-0.737135	-2.68597
12533	QTS_12533	n.d.	n.d.	FFMR_05624	FFC1_06764	FFB14_15591	FFB20_13119	FFE2_15445	FFFS_14968	FFNC_05459	FRV6_06777	uncharacterized protein	0	0	0.0511939	1.95549	2.64399	1.79283	1.56127	0.953954	2.3042	0.558907	1.18218	0	0	0.0646307	2.44139	2.86073	1.33868	2.0408	2.90915	2.54706	2.33868	1.65411	0	0	0.0287253	1.83341	1.267	0.983687	1.7368	1.51589	2.08463	1.92914	1.13793	0	0	-0.0134368	-0.485906
14145	QTS_14145	n.d.	n.d.	FFMR_05622	FFC1_06766	FFB14_15594	FFB20_13121	FFE2_15447	FFFS_14966	FFNC_05457	n.d.	uncharacterized protein	0	0	0.285697	0	0.631467	0.206818	0	0	0	0	0.112398	0	0	0.187627	0	0.665355	0	0	0	0	0	0.0852982	0	0	2.39708	0.192945	1.35559	0.778358	0.122361	0.180932	1.26839	0	0.629566	0	0	0.0980698	0
13587	QTS_13587	n.d.	n.d.	FFMR_05619	FFC1_06769	FFB14_15597	FFB20_13124	FFE2_15450	FFFS_14963	FFNC_05454	n.d.	uncharacterized protein	0	0	0.0465335	0.412114	0.62224	0.183996	0.076688	0.231786	0.184128	0	0.175749	0	0	0.169586	1.3233	0.517593	0.690685	0.131192	0.431783	0.320783	0	0.358492	0	0	0.468062	0.581585	0.927254	0.555135	0.225578	0.491238	0.405392	0	0.365424	0	0	-0.123053	-0.911187
13121	QTS_13121	n.d.	n.d.	FFMR_05608	FFC1_06780	FFB14_15608	FFB20_13135	FFE2_15461	FFFS_14952	FFNC_05443	FRV6_06805	uncharacterized protein	0	0	0.153237	0	0.0530641	0.073933	0.130888	0.548601	0.107771	0	0.106749	0	0	0	0.145812	0.056553	0.336115	0	0	0.0666635	0	0.0605144	0	0	2.57278	1.58564	1.76266	1.93878	0.397313	1.69308	0.971785	1.10965	1.20317	0	0	0.153237	-0.145812
13319	QTS_13319	n.d.	n.d.	FFMR_05585	FFC1_06802	FFB14_15630	FFB20_14835	FFE2_15483	FFFS_14931	FFNC_05419	FRV6_06830	uncharacterized protein	0	0	1.83205	1.34152	1.20483	0.37343	2.36788	1.18323	3.02622	2.39175	1.37209	0	0	1.83006	2.61796	1.88571	1.03764	2.40049	1.93612	2.74116	1.72544	1.61746	0	0	0.843604	1.19474	0.814348	0.325454	1.21616	1.2834	2.01176	1.01342	0.870289	0	0	0.00198687	-1.27643
12384	QTS_12384	n.d.	n.d.	FFMR_05582	FFC1_06805	FFB14_15633	FFB20_14838	FFE2_15486	FFFS_14928	FFNC_05416	FRV6_06834	uncharacterized protein	0	0	2.55791	3.20142	1.07265	0.361755	2.56109	3.0286	2.81102	2.33935	1.79338	0	0	0.656058	1.07814	0.783708	1.534	0.505368	1.34437	0.483229	0.134305	0.651918	0	0	1.73674	1.46576	1.84169	2.13438	0.379818	2.22824	1.36318	0.366025	1.15158	0	0	1.90185	2.12329
13245	QTS_13245	n.d.	n.d.	FFMR_05579	FFC1_06808	FFB14_15636	FFB20_14841	FFE2_15489	FFFS_14925	FFNC_05413	n.d.	related to negative acting factor	0	0	0.270829	0.529029	0	0.308982	0.377807	1.04931	0.652332	0	0.318829	0	0	1.20766	1.2923	1.77384	1.75841	0.791455	0.830719	1.45572	0	0.911011	0	0	0.342846	0.887469	0.38902	0.392375	0.651783	0.828545	1.17657	0	0.466861	0	0	-0.936833	-0.763275
15559	QTS_15559	n.d.	n.d.	FFMR_05576	FFC1_06811	FFB14_15639	FFB20_14844	n.d.	n.d.	n.d.	FRV6_11568	uncharacterized protein	0	0	1.35723	2.10333	1.32189	2.12704	0	0	0	1.61457	0.852406	0	0	0.116769	0.70557	0.439006	0.263109	0	0	0	0.869464	0.239392	0	0	1.80642	2.59918	1.47685	1.8023	0	0	0	2.64202	1.03268	0	0	1.24046	1.39776
13960	QTS_13960	n.d.	n.d.	FFMR_05574	FFC1_06813	FFB14_15641	FFB20_14846	FFE2_15494	FFFS_14920	FFNC_05408	n.d.	uncharacterized protein	0	0	0.204451	0.13668	0	0	0.0901919	1.31518	2.44331	0	0.418981	0	0	0	0	0	0	0.0789456	0.664583	0.363531	0	0.110706	0	0	1.41903	3.36477	0.248031	2.66217	0.516773	2.55572	2.94414	0	1.37106	0	0	0.204451	0.13668
15527	QTS_15527	n.d.	n.d.	FFMR_05570	FFC1_06817	n.d.	FFB20_14850	FFE2_15498	FFFS_14917	FFNC_05405	n.d.	related to TNA1 - High affinity nicotinic acid plasma membrane permease	0	0	3.07305	0	0	0	2.01589	3.10895	1.87339	0	1.00713	0	0	2.46569	0	0	0.0792641	1.71152	3.61445	1.69666	0	0.956758	0	0	2.28008	0.795447	0	0	2.2334	2.35096	2.35093	0	1.00108	0	0	0.607358	0
11266	QTS_11266	FFUJ_02436	FFM5_01578	FFMR_03513	FFC1_06819	FFB14_01313	FFB20_08831	FFE2_03240	FFFS_03005	FFNC_12416	FRV6_08174	related to regulatory protein alcR	4.11107	3.65588	4.58325	5.10794	5.15538	4.79971	4.17713	4.78635	3.67569	3.79921	4.38516	4.5482	4.74941	4.91158	4.10522	4.54536	4.90943	4.43528	4.44372	4.60182	3.96359	4.52136	3.98287	4.17397	3.91723	3.21868	3.99872	4.20514	4.01056	4.31351	3.92808	3.07997	3.88287	-0.437129	-1.09353	-0.328322	1.00272
9562	QTS_9562	FFUJ_02437	FFM5_01579	FFMR_03512	FFC1_06820	FFB14_01312	FFB20_08832	FFE2_03241	FFFS_03004	FFNC_12415	FRV6_08173	uncharacterized protein	1.04602	0.771087	1.12436	1.16269	1.41864	1.65633	1.45544	1.66748	1.21013	0.167526	1.16797	0.980767	1.11284	1.9519	0.807767	1.33512	3.72452	0.303009	1.6162	0.617257	0	1.24494	1.2174	0.972242	2.02357	2.16322	2.9228	4.15105	0.675025	3.04214	1.48552	0.981427	1.96344	0.0652563	-0.341753	-0.827536	0.35492
9767	QTS_9767	FFUJ_02458	FFM5_01600	FFMR_03491	FFC1_06841	FFB14_01291	FFB20_08853	FFE2_03262	FFFS_02983	FFNC_12394	FRV6_08151	uncharacterized protein	2.94101	3.13026	2.73721	3.3632	3.43645	3.50373	2.62589	2.21816	2.25325	2.38996	2.85991	3.94047	3.84357	3.77296	3.31571	3.72702	3.5153	4.00069	3.32373	3.76187	4.474	3.76753	2.3859	2.75512	2.57398	2.73093	2.49427	2.60021	2.42886	2.70391	2.44921	2.66245	2.57848	-0.999461	-0.713308	-1.03575	0.0474938
2759	QTS_2759	FFUJ_02459	FFM5_01601	FFMR_03490	FFC1_06842	FFB14_01290	FFB20_08854	FFE2_03263	FFFS_02982	FFNC_12393	FRV6_08150	probable phospholipase	2.89699	4.18686	3.75357	4.28417	3.74701	3.56026	4.23514	3.80642	3.87571	3.53437	3.78805	2.08819	2.2645	0.905379	2.89511	1.68255	2.18639	2.25637	2.65478	2.74984	3.33742	2.30205	3.38244	3.70489	2.89911	2.9772	3.30514	2.58244	3.70508	3.60389	3.30815	3.71218	3.31805	0.808798	1.92237	2.84819	1.38906
2421	QTS_2421	FFUJ_02464	FFM5_01606	FFMR_03485	FFC1_06847	FFB14_01285	FFB20_08859	FFE2_03268	FFFS_02977	FFNC_12388	FRV6_08145	related to samB	5.31479	5.5356	5.99135	6.01705	6.0086	6.29561	5.09173	4.54886	4.4595	5.26663	5.45297	5.67958	6.2512	6.45663	5.58671	6.32166	5.78781	6.20884	5.89965	5.86568	6.57124	6.0629	4.81744	5.40828	5.79206	5.24151	5.21297	5.52388	5.60169	5.18765	5.01136	5.02901	5.28258	-0.364791	-0.715604	-0.46528	0.430338
6203	QTS_6203	FFUJ_02467	FFM5_01609	FFMR_03482	FFC1_06850	FFB14_01282	FFB20_08862	FFE2_03271	FFFS_02974	FFNC_12385	FRV6_08142	probable cyanate lyase	2.60737	5.30732	4.05673	6.44108	6.67741	3.90497	5.30395	4.28179	5.09811	5.71923	4.93979	4.32249	4.64492	1.68007	5.63738	3.53964	4.45453	4.65621	4.79456	5.00536	6.17741	4.49126	5.33824	5.17309	4.55649	6.22836	5.32754	4.59702	4.83776	5.54213	5.87347	5.51183	5.29859	-1.71512	0.662396	2.37666	0.8037
6471	QTS_6471	FFUJ_02487	FFM5_01629	FFMR_03462	FFC1_06870	FFB14_01263	FFB20_08882	FFE2_03291	FFFS_02954	FFNC_12365	FRV6_08121	related to RGD2 - GTPase activating protein	3.94568	5.48737	5.1452	4.50395	5.46034	5.84247	4.43675	4.2315	4.32457	4.27445	4.76523	5.81303	6.20653	6.28533	5.51202	6.11582	5.98886	6.04162	5.76069	5.78435	6.09448	5.96027	4.82921	5.43797	5.5676	5.25126	4.95352	5.53707	5.49869	5.10152	4.94454	4.88849	5.20099	-1.86735	-0.719152	-1.14014	-1.00808
3890	QTS_3890	FFUJ_02499	FFM5_01643	FFMR_03449	FFC1_06884	FFB14_01249	FFB20_08896	FFE2_03305	FFFS_02940	FFNC_12351	FRV6_08107	related to cephalosporin C regulator 1 (cpcR1 gene)	3.07739	3.94249	3.83372	4.10877	4.43442	3.95811	2.8627	3.01533	2.37637	3.98384	3.55931	4.03282	4.67169	4.38473	3.44204	4.29419	4.42586	4.3144	3.17546	3.81983	4.26371	4.08247	3.50041	4.41178	4.0438	3.46574	3.8309	4.05055	3.89328	3.85685	3.89128	3.64205	3.85867	-0.955434	-0.729203	-0.551007	0.666727
5661	QTS_5661	FFUJ_02504	FFM5_01649	FFMR_03443	FFC1_06890	FFB14_01243	FFB20_08902	FFE2_03311	FFFS_02934	FFNC_12345	FRV6_08101	related to SRP40 - suppressor of mutant AC40 of RNA polymerase I and III	4.75633	2.64919	4.25539	5.34334	3.86303	2.14042	3.18602	1.86041	3.56689	7.65554	3.92766	2.21517	2.78206	2.58775	3.65677	1.60698	1.48044	5.4008	1.3565	5.63141	6.82788	3.35458	3.74411	6.56792	4.07243	4.94942	2.89163	2.67331	7.39197	3.68032	5.7255	5.27858	4.69752	2.54116	-0.132871	1.66765	1.68657
4876	QTS_4876	FFUJ_02506	FFM5_01651	FFMR_03441	FFC1_06892	FFB14_01241	FFB20_08904	FFE2_03313	FFFS_02932	FFNC_12343	FRV6_08099	related to S.pombe rad8 protein and Rdh54p	3.0424	3.13292	2.24826	3.27121	2.87475	3.51575	2.23609	2.43777	2.04107	2.31682	2.7117	3.64554	4.03201	3.49701	3.54187	3.60259	3.95693	3.57672	3.09803	3.40716	3.20578	3.55636	2.60051	3.09965	3.00933	2.47804	2.85764	3.41171	2.72072	2.76131	2.57644	2.2238	2.77392	-0.603138	-0.899094	-1.24875	-0.270664
3449	QTS_3449	FFUJ_02528	FFM5_01673	FFMR_03419	FFC1_06914	FFB14_01221	FFB20_07854	FFE2_03335	FFFS_02909	FFNC_12321	FRV6_08079	related to small s protein	0.54546	1.52581	1.32789	1.34699	1.97967	1.73407	0.96638	1.44658	0.971988	1.17745	1.30223	1.00203	1.42688	3.09668	1.73375	3.03792	2.22028	1.28202	2.71107	2.0555	2.20608	2.07722	1.41771	1.94549	1.96472	1.82822	2.043	2.06297	1.79759	1.70884	1.78527	1.52623	1.808	-0.456572	0.0989317	-1.76879	-0.386764
7059	QTS_7059	FFUJ_02534	FFM5_01679	FFMR_03413	FFC1_06920	FFB14_01215	FFB20_07848	FFE2_03341	FFFS_02903	FFNC_12315	FRV6_08073	related to mouse KIN17 protein	6.09767	5.98025	5.53133	6.33074	5.81229	5.88419	5.65593	6.65928	5.54772	6.15245	5.96518	5.50317	5.64714	6.21731	5.65889	6.07282	5.88205	5.98339	5.7228	5.76711	6.50294	5.89576	5.52124	5.81413	5.50128	5.73544	5.88684	5.97093	5.48886	5.62426	5.34163	6.09209	5.69767	0.594498	0.333105	-0.685987	0.671856
15202	QTS_15202	FFUJ_02551	FFM5_01696	FFMR_03396	FFC1_06937	n.d.	FFB20_07831	FFE2_03358	FFFS_02886	FFNC_12298	n.d.	uncharacterized protein	2.57549	2.41464	1.92519	2.79741	0	2.8332	1.84422	1.65037	1.44431	0	1.74848	1.95322	1.78678	2.32447	1.96391	0	2.55744	1.24985	2.20669	1.50421	0	1.55466	2.75093	3.5108	2.47447	2.08747	0	2.27875	3.11164	2.98604	2.56635	0	2.17664	0.62227	0.627859	-0.399287	0.833495
3685	QTS_3685	FFUJ_02554	FFM5_01701	FFMR_03391	FFC1_06941	FFB14_01201	FFB20_07827	FFE2_03362	FFFS_02882	FFNC_12294	FRV6_08057	related to nitrate assimilation regulatory protein nirA	4.06961	5.52822	4.64295	4.76353	4.30222	5.97581	3.17072	3.03508	2.565	3.67184	4.1725	6.49551	8.81523	6.99805	6.21079	6.86795	6.03286	7.33686	4.45193	6.57102	6.46139	6.62416	5.70969	7.02199	6.03897	6.09913	4.81286	5.19647	6.59825	5.01739	5.45028	4.77351	5.67185	-2.42591	-3.28701	-2.3551	-1.44726
6140	QTS_6140	FFUJ_02606	FFM5_01752	FFMR_03338	FFC1_06993	FFB14_01150	FFB20_07775	FFE2_03414	FFFS_02831	FFNC_12244	FRV6_08007	related to finger protein AZF1	8.70305	7.66305	7.27655	8.93355	7.84885	8.64484	7.03891	7.65785	6.13236	8.04436	7.79434	8.67596	7.63221	8.5047	7.18586	6.62805	8.49277	8.14083	8.11278	6.91907	7.07228	7.73645	6.79148	7.50482	7.65962	6.86438	7.18556	6.68073	7.44415	7.22764	5.51907	5.3729	6.82503	0.0270881	0.0308428	-1.22814	1.7477
3781	QTS_3781	FFUJ_02637	FFM5_01785	FFMR_03305	FFC1_07026	FFB14_01117	FFB20_13258	FFE2_03447	FFFS_02798	FFNC_12211	FRV6_07975	uncharacterized protein	3.74633	4.01092	4.40151	4.44757	3.94211	4.22298	4.2544	4.63329	4.15959	3.94044	4.17591	4.43988	4.55167	4.39168	4.41932	4.12965	4.53176	4.47071	4.4385	4.22205	3.75909	4.33543	3.36382	3.78506	3.63939	3.36978	3.52214	4.11039	3.32945	3.72415	3.39711	3.16644	3.54077	-0.693541	-0.540747	0.00983605	0.0282428
10690	QTS_10690	FFUJ_02652	FFM5_01800	FFMR_03290	FFC1_07041	FFB14_01102	FFB20_13273	FFE2_03462	FFFS_02783	FFNC_12196	FRV6_07960	probable cutinase transcription factor 1 beta	7.8012	4.90948	6.81297	7.64498	7.51335	4.56137	6.51843	6.40542	5.66369	6.95083	6.47817	4.58658	5.65875	4.20366	4.76197	4.49011	4.07977	4.74773	4.42359	4.47924	5.75659	4.7188	4.77686	5.20784	5.58907	5.40484	5.88486	5.29194	4.81301	5.17065	4.86791	5.03732	5.20443	3.21462	-0.749271	2.60932	2.88301
1800	QTS_1800	FFUJ_02664	FFM5_01812	FFMR_03278	FFC1_07053	FFB14_01090	FFB20_11553	FFE2_03474	FFFS_02771	FFNC_12184	FRV6_07948	related to TUL1 RING-domain E3 ubiquitin ligase	3.10323	3.31498	3.01286	3.94279	3.27701	4.32713	2.72719	2.71261	2.4464	3.28092	3.21451	3.45279	4.54011	4.30255	4.17121	4.03013	4.71723	3.49969	4.2687	3.66971	4.74807	4.14002	3.70188	4.2061	4.05992	3.70964	3.7355	4.32577	4.11392	3.88407	3.67454	3.68452	3.90959	-0.349559	-1.22513	-1.28968	-0.22842
9919	QTS_9919	FFUJ_02665	FFM5_01813	FFMR_03277	FFC1_07054	FFB14_01089	FFB20_11552	FFE2_03475	FFFS_02770	FFNC_12183	FRV6_07947	uncharacterized protein	2.88117	2.98908	3.64564	3.29478	2.76753	3.41263	2.74883	3.05499	2.46437	3.05671	3.03157	2.23558	2.53332	4.67833	3.38304	2.66795	4.3885	4.00376	4.35852	3.45677	3.56696	3.52727	2.98699	3.44073	5.13642	5.30686	4.27321	5.14511	4.27561	4.67754	4.13371	2.72954	4.21057	0.645584	0.45576	-1.03269	-0.0882586
7284	QTS_7284	FFUJ_02685	FFM5_01836	FFMR_03253	FFC1_07077	FFB14_01066	FFB20_11529	FFE2_03498	FFFS_02747	FFNC_12160	FRV6_07926	related to acid phosphatase	2.9296	3.79272	3.53412	3.65064	5.15948	5.48636	1.05795	3.56387	1.74489	2.60122	3.35208	3.4016	5.24826	5.47791	3.95431	5.7673	5.98164	3.34043	5.65305	4.78892	4.32871	4.79421	4.89463	6.17093	6.36213	4.90216	6.22134	6.61475	5.07152	5.90326	5.25229	4.93452	5.63275	-0.472001	-1.45554	-1.94379	-0.30367
1385	QTS_1385	FFUJ_02686	FFM5_01837	FFMR_03252	FFC1_07078	FFB14_01064	FFB20_11527	FFE2_03499	FFFS_02746	FFNC_12159	FRV6_07925	related to HFB30	3.40265	3.59433	3.25693	4.22029	3.90598	3.65565	2.75329	3.53355	2.51883	3.99808	3.48396	3.17038	4.06694	3.72398	4.14858	4.03146	4.05533	3.25543	4.0297	3.41721	4.72295	3.8622	3.37406	3.86883	3.57805	3.56354	3.69319	3.41088	3.60638	3.92983	3.69409	4.20262	3.69215	0.232277	-0.472608	-0.467058	0.0717069
4050	QTS_4050	FFUJ_02699	FFM5_01853	FFMR_03236	FFC1_07094	FFB14_01048	FFB20_04922	FFE2_03515	FFFS_02730	FFNC_12143	FRV6_07909	uncharacterized protein	4.98204	6.42588	5.76615	5.56228	5.1692	6.07959	5.66478	5.10949	5.62292	5.78593	5.61682	5.31212	5.69704	5.45398	5.26927	5.11987	6.14384	5.61053	5.70539	5.2667	6.1967	5.57754	5.46123	6.07864	6.06518	6.32912	6.02497	6.42578	5.6853	6.27306	5.61309	6.4937	6.04501	-0.330089	0.728838	0.312172	0.293003
8722	QTS_8722	FFUJ_02710	FFM5_01864	FFMR_03225	FFC1_07105	FFB14_01037	FFB20_04911	FFE2_03526	FFFS_02719	FFNC_12132	FRV6_07898	related to C6 finger domain protein	4.21607	5.1502	4.99541	5.24883	5.50962	5.96358	4.18538	3.96356	3.81978	4.24317	4.72956	5.92756	6.29563	6.10028	5.90905	6.39639	5.84524	6.2949	6.11515	6.40513	6.48113	6.17705	4.36825	5.43201	5.90396	5.50057	5.55291	6.19926	5.15085	5.06917	4.9275	4.28519	5.23897	-1.71148	-1.14543	-1.10486	-0.660217
7543	QTS_7543	FFUJ_02721	FFM5_01876	FFMR_03213	FFC1_07114	FFB14_01025	FFB20_04901	FFE2_03535	FFFS_02710	FFNC_12122	FRV6_07886	uncharacterized protein	3.03607	4.07817	3.6746	3.71885	3.39328	3.85339	2.99306	2.26444	3.17577	3.76487	3.39525	4.53003	4.80292	5.48486	4.31947	5.22958	5.05896	4.28113	3.8905	4.26306	3.73825	4.55988	3.76046	4.13726	3.74428	3.46108	4.39414	4.08348	3.39858	3.77343	3.26886	4.03772	3.80593	-1.49396	-0.724756	-1.81026	-0.600611
184	QTS_184	FFUJ_02729	FFM5_01884	FFMR_03205	FFC1_07126	FFB14_01017	FFB20_04889	FFE2_03547	FFFS_02698	FFNC_12110	FRV6_07877	related to nonhistone chromosomal protein	4.60176	6.30595	5.40463	5.67623	5.92659	6.52451	4.99579	4.92465	4.76148	5.21502	5.43366	5.67113	5.67514	6.5571	5.32233	7.44137	6.78216	7.74764	6.08049	6.93505	4.71906	6.29315	5.73719	6.96027	6.91119	6.02091	7.27373	7.58446	6.6454	6.67023	6.13224	6.18769	6.61233	-1.06937	0.630803	-1.15247	0.353893
8094	QTS_8094	FFUJ_02750	FFM5_01905	FFMR_03184	FFC1_07148	FFB14_00996	FFB20_04868	FFE2_03568	FFFS_02677	FFNC_12089	FRV6_07855	uncharacterized protein	2.0809	2.44812	5.07472	2.69633	4.89968	4.09657	2.96455	2.15943	3.59245	4.72651	3.47392	3.85901	2.33977	5.44437	3.40795	6.99192	5.09058	4.07903	3.2552	4.55629	4.47435	4.34985	6.68789	4.9721	5.57939	5.89673	6.17959	4.65132	7.20883	4.65414	5.30366	6.52736	5.7661	-1.7781	0.108351	-0.369654	-0.711611
4790	QTS_4790	FFUJ_02763	FFM5_01919	FFMR_03171	FFC1_07155	FFB14_00982	FFB20_04859	FFE2_03575	FFFS_02670	FFNC_12082	FRV6_07842	probable transcription factor HAP3	6.16838	7.539	6.67627	6.74466	6.33622	6.45647	6.31949	5.70678	6.08075	6.62016	6.46482	6.57251	6.95621	6.70037	6.44981	6.51135	6.83009	6.38856	6.52955	6.35502	7.10371	6.63972	6.577	6.71855	6.9895	6.82265	6.71313	7.25392	6.41694	6.78272	6.68709	7.00981	6.79713	-0.40413	0.582788	-0.0241029	0.294845
4432	QTS_4432	FFUJ_02776	FFM5_01932	FFMR_03158	FFC1_07165	FFB14_00969	FFB20_04849	FFE2_03585	FFFS_02660	FFNC_12072	FRV6_07829	related to cysteine-rich protein NFX-1	5.24246	4.04557	3.70692	4.3367	3.7285	4.18585	3.29043	3.17471	3.27716	5.24786	4.02362	3.06882	3.86311	3.75583	3.50844	3.58735	4.09538	3.25619	3.98377	3.43954	4.77482	3.73332	4.32299	5.13554	4.12482	4.25365	3.32321	4.00018	4.10922	3.84959	3.89776	4.32833	4.13453	2.17365	0.182468	-0.0489103	0.828256
8085	QTS_8085	FFUJ_02773	FFM5_01929	FFMR_03161	FFC1_07170	FFB14_00972	FFB20_04844	FFE2_03590	FFFS_02655	FFNC_12067	FRV6_07830	related to C3HC4 zinc-binding integral peroxisomal membrane protein	6.33969	4.77713	5.78305	6.95622	6.11285	5.95256	6.05015	6.4276	6.32409	5.83939	6.05627	4.17973	4.68272	4.32257	5.73765	4.33842	5.43094	5.22617	5.27137	5.13589	4.69252	4.9018	5.46475	4.34093	4.65925	5.88474	4.95021	5.40169	5.21432	5.1218	5.14146	5.09322	5.12724	2.15996	0.0944054	1.46048	1.21857
9643	QTS_9643	FFUJ_02771	FFM5_01927	FFMR_03163	FFC1_07171	FFB14_00974	FFB20_04843	FFE2_03591	FFFS_02654	FFNC_12066	FRV6_07834	related to CHA4 - transcription factor	4.66879	4.32724	4.50334	4.41056	4.72994	4.7206	4.30112	5.38531	4.35765	3.56368	4.49682	3.89822	4.12699	6.78637	4.09669	6.02168	5.60591	3.51867	5.14874	3.53506	3.77574	4.65141	5.17206	5.4084	5.59245	4.68101	5.92913	6.01606	4.18973	5.53223	4.08441	3.89826	5.05037	0.770576	0.200252	-2.28303	0.313873
16038	QTS_16038	n.d.	n.d.	n.d.	FFC1_07179	n.d.	FFB20_04835	FFE2_03599	FFFS_02646	FFNC_12057	n.d.	related to PYC2 - pyruvate carboxylase 2	0	0	0	7.69418	0	7.04325	6.604	6.71779	3.71561	0	3.17748	0	0	0	7.26705	0	6.89863	7.92759	7.24945	6.92813	0	3.62708	0	0	0	7.25881	0	6.63913	7.24181	7.04123	4.49058	0	3.26716	0	0	0	0.427135
3251	QTS_3251	FFUJ_02785	FFM5_01943	FFMR_03147	FFC1_07190	FFB14_00958	FFB20_04823	FFE2_03610	FFFS_02635	FFNC_12046	FRV6_07819	related to C6 zink-finger protein PRO1A	2.30698	2.34135	3.23974	2.62821	5.31772	7.03905	2.88736	2.76239	2.03968	2.23736	3.27998	6.75443	7.98411	10.1438	6.84592	9.76011	9.97423	6.93638	8.01881	5.42741	6.10651	7.79517	6.02662	7.1824	7.14494	5.63379	7.18095	7.52493	5.07496	7.29831	5.41821	5.73472	6.42198	-4.44745	-5.64276	-6.90405	-4.21771
179	QTS_179	FFUJ_02801	FFM5_01960	FFMR_03130	FFC1_07207	FFB14_00941	FFB20_04806	FFE2_03627	FFFS_02618	FFNC_12029	FRV6_07803	related to krueppel protein	9.04062	7.77009	6.90178	8.41145	8.27493	8.02013	7.22786	6.37518	6.47041	6.03594	7.45284	8.2198	9.16904	6.95026	7.67661	7.63778	8.37046	7.95968	7.42142	7.52948	9.53969	8.04742	7.67962	7.69174	7.3828	6.88709	7.27239	7.38469	7.08394	7.34454	7.27278	7.58283	7.35824	0.820821	-1.39895	-0.0484744	0.734846
7633	QTS_7633	FFUJ_02809	FFM5_01970	FFMR_03120	FFC1_07216	FFB14_00932	FFB20_15468	FFE2_03636	FFFS_02609	FFNC_12020	FRV6_07794	probable ring-finger protein Ariadne-1	6.40438	6.51092	5.96057	6.82082	5.95877	6.8953	5.70165	5.51901	5.16457	6.01951	6.09555	5.67329	6.6836	7.28947	6.90127	7.17206	7.4297	5.76972	6.95991	6.11272	6.75288	6.67446	6.03097	6.87359	6.77206	6.5418	6.28677	6.77541	6.31923	6.39086	6.26006	5.84295	6.40937	0.731085	-0.172681	-1.3289	-0.080448
3161	QTS_3161	FFUJ_02822	FFM5_01983	FFMR_03106	FFC1_07229	FFB14_00918	FFB20_07559	FFE2_03649	FFFS_02595	FFNC_12006	FRV6_07777	related to MYND domain protein	6.89302	5.72156	6.94539	6.16291	6.27084	5.32438	6.23762	9.92504	6.76496	6.90786	6.71536	4.38207	4.26599	5.49949	4.62156	4.95763	4.5598	4.05065	5.34829	4.5954	6.6458	4.89267	4.12938	4.29304	3.31889	3.4706	3.93583	4.27004	4.53574	4.17182	3.99408	4.58496	4.07044	2.51095	1.45557	1.4459	1.54135
1718	QTS_1718	FFUJ_02834	FFM5_01995	FFMR_03094	FFC1_07241	FFB14_00906	FFB20_07547	FFE2_03661	FFFS_02583	FFNC_11994	FRV6_07765	uncharacterized protein	2.93521	3.52364	3.43055	2.65207	4.35486	3.85676	2.59173	1.94164	1.89771	2.35795	2.95421	4.75253	4.97967	5.376	1.47935	5.75403	4.55616	4.53521	3.97513	4.12892	4.42297	4.396	3.38144	4.2781	4.14618	1.90203	3.39913	3.6486	3.85128	3.54254	3.36942	3.44584	3.49646	-1.81732	-1.45603	-1.94545	1.17271
16902	QTS_16902	n.d.	n.d.	n.d.	FFC1_07242	n.d.	n.d.	n.d.	FFFS_08377	n.d.	FRV6_14557	related to transposase	0	0	0	2.01998	0	0	0	0	0	1.63296	0.365293	0	0	0	2.06134	0	0	0	0	0	1.39979	0.346114	0	0	0	2.59112	0	0	0	0	0	2.29444	0.488555	0	0	0	-0.0413683
8256	QTS_8256	FFUJ_02866	FFM5_02027	FFMR_03062	FFC1_07275	FFB14_00874	FFB20_07514	FFE2_03693	FFFS_02551	FFNC_06279	FRV6_07731	uncharacterized protein	3.26425	2.35497	3.5141	3.43271	3.31071	2.52635	3.51161	2.81917	3.38904	2.78323	3.09061	3.38947	3.31677	3.23325	3.053	3.16729	2.6338	3.46789	3.24078	3.45576	2.1615	3.11195	1.93955	1.7296	2.43588	2.6055	2.65014	2.997	1.55953	2.11626	2.38377	1.11375	2.1531	-0.125222	-0.961804	0.280845	0.379702
7508	QTS_7508	FFUJ_02890	FFM5_02053	FFMR_03036	FFC1_07302	FFB14_00848	FFB20_07488	FFE2_03720	FFFS_02524	FFNC_06305	FRV6_07708	uncharacterized protein	4.02658	3.44755	4.0228	3.97181	3.47467	2.50938	4.06031	5.31383	4.3738	5.84705	4.10478	3.57207	2.98174	4.07554	3.64968	3.18882	3.3856	3.42379	3.65948	3.05	4.12481	3.51115	3.27895	2.67254	3.18194	2.95495	2.90343	2.55046	3.69234	3.10066	3.04625	4.04347	3.1425	0.454514	0.465811	-0.0527384	0.322126
8732	QTS_8732	FFUJ_02906	FFM5_02069	FFMR_03020	FFC1_07318	FFB14_00832	FFB20_13614	FFE2_03736	FFFS_02508	FFNC_06321	FRV6_07692	uncharacterized protein	4.30377	4.53448	4.67898	5.24943	5.41243	5.56257	4.08103	4.01282	3.1697	3.90333	4.49085	5.30555	5.59285	5.85841	5.16728	5.8396	5.52612	5.45975	5.40129	5.48032	5.56056	5.51917	4.24971	4.88194	5.12641	4.49972	4.60565	5.30291	5.31781	4.88992	4.49662	4.24216	4.76129	-1.00178	-1.05837	-1.17943	0.0821447
1442	QTS_1442	FFUJ_02907	FFM5_02070	FFMR_03019	FFC1_07319	FFB14_00831	FFB20_13613	FFE2_03737	FFFS_02507	FFNC_06322	FRV6_07691	related to 442K curved dna-binding protein	8.00515	8.22023	8.28828	8.05321	7.94962	7.54551	7.79924	8.04969	7.70285	8.17108	7.97849	7.51015	7.44671	7.51207	7.25036	7.40978	7.39407	6.84506	7.85211	7.25108	7.17224	7.36436	7.26802	7.65488	7.21547	7.21293	7.08922	7.18873	7.42029	7.58625	7.25134	7.25903	7.31462	0.494992	0.773517	0.776216	0.80285
9162	QTS_9162	FFUJ_02919	FFM5_02083	FFMR_03006	FFC1_07332	FFB14_00818	FFB20_13600	FFE2_03750	FFFS_02494	FFNC_06335	FRV6_07679	related to HCM1 - transcription factor	5.9122	6.26218	6.59783	6.71449	6.92014	6.59065	5.42425	5.29122	4.59901	5.36344	5.96754	6.93782	7.26116	7.96228	6.43211	7.70389	7.13662	7.41372	7.08212	6.53492	6.92131	7.13859	5.37741	5.97798	6.79392	5.54622	6.44407	7.19355	5.98177	6.18557	5.66474	6.02167	6.11869	-1.02561	-0.998988	-1.36446	0.28238
8051	QTS_8051	FFUJ_02930	FFM5_02095	FFMR_02994	FFC1_07344	FFB14_00806	FFB20_15587	FFE2_03762	FFFS_02482	FFNC_06347	FRV6_07668	uncharacterized protein	5.6701	5.5517	5.0675	5.39264	5.1034	5.28927	5.40805	5.22493	5.89235	5.74831	5.43482	5.69188	5.4277	5.2603	5.83528	5.4482	5.49915	5.68539	5.20484	5.7374	5.30232	5.50925	5.75654	5.34291	5.27595	6.11341	5.66985	5.87083	5.08633	6.03279	6.06339	5.62345	5.68354	-0.0217821	0.124004	-0.192796	-0.442641
5798	QTS_5798	FFUJ_02951	FFM5_02116	FFMR_02973	FFC1_07365	FFB14_00785	FFB20_10794	FFE2_03783	FFFS_02461	FFNC_06368	FRV6_07648	related to acetamidase regulatory protein	3.41885	2.37757	3.12144	3.51552	3.54738	2.66546	2.85164	3.10201	2.64802	2.46678	2.97147	1.88689	2.49317	2.629	2.45135	2.54711	2.65786	2.04573	2.78665	2.25997	1.94506	2.37028	2.26686	2.7807	2.69764	2.31713	2.72186	2.73311	2.91386	2.73492	2.57727	2.01468	2.5758	1.53196	-0.115603	0.492448	1.06418
6849	QTS_6849	FFUJ_02957	FFM5_02122	FFMR_02969	FFC1_07369	FFB14_00781	FFB20_10798	FFE2_03787	FFFS_02457	FFNC_06372	FRV6_07644	uncharacterized protein	4.67385	4.3941	4.21097	4.81547	3.97869	3.84382	4.51463	4.83084	4.60689	4.58319	4.44524	3.80383	3.91872	3.40159	4.24009	3.16072	4.07631	3.4447	3.75633	3.39916	4.70465	3.79061	3.72395	4.29277	4.06302	4.63048	3.86701	3.88295	3.67826	4.34864	4.05783	4.82105	4.1366	0.870024	0.475375	0.809384	0.575375
7797	QTS_7797	FFUJ_02958	FFM5_02123	FFMR_02968	FFC1_07370	FFB14_00780	FFB20_10799	FFE2_03788	FFFS_02456	FFNC_06373	FRV6_07643	related to NADH2 dehydrogenase (ubiquinone) complex I 13K-A chain precursor	8.77553	9.58632	9.19647	9.42035	9.26174	8.88409	9.46883	9.32107	9.80605	9.38987	9.31103	8.82209	9.18218	8.55123	9.38081	8.66708	8.65398	8.9336	9.12397	9.06693	8.90787	8.92897	8.53749	8.55901	8.1572	9.00781	8.54612	8.40373	8.11981	8.7349	8.56117	8.52208	8.51493	-0.0465583	0.404142	0.645239	0.039536
9151	QTS_9151	FFUJ_02970	FFM5_02135	FFMR_02956	FFC1_07382	FFB14_00768	FFB20_10811	FFE2_03800	FFFS_02444	FFNC_06385	FRV6_07631	related to VPS27 - vacuolar protein sorting-associated protein	6.70558	5.02104	5.7973	6.94521	6.25209	5.44306	5.62389	4.23662	5.00037	6.23696	5.72621	6.37525	7.24038	7.01465	6.93729	6.311	5.47667	7.14591	6.46199	6.31082	9.30965	6.85836	7.22157	6.89188	7.76346	7.84941	7.38215	6.55613	8.03292	6.55012	6.5954	7.99505	7.28381	0.330327	-2.21934	-1.21734	0.00792417
4578	QTS_4578	FFUJ_02987	FFM5_02152	FFMR_02939	FFC1_07399	FFB14_00751	FFB20_15407	FFE2_03817	FFFS_02427	FFNC_06402	FRV6_07614	related to PIB1 - phosphatidylinositol(3)-phosphate binding protein	5.53854	4.66981	5.18144	6.93361	5.56405	5.72812	4.88827	5.0863	4.08693	4.13785	5.18149	5.81578	6.25331	6.47367	6.60888	6.72807	6.00696	6.07131	6.27804	5.23366	6.0265	6.14962	5.66362	5.65398	6.37896	6.70002	5.90458	6.02509	5.99074	5.52529	5.3125	5.70478	5.88596	-0.27724	-1.58351	-1.29223	0.324725
534	QTS_534	FFUJ_02989	FFM5_02154	FFMR_02937	FFC1_07401	FFB14_00749	FFB20_15409	FFE2_03819	FFFS_02425	FFNC_06404	FRV6_07612	probable transcription factor Pig1p	4.35372	3.31787	4.93463	4.54016	4.59055	4.5646	4.27197	3.75202	3.37983	3.58955	4.12949	6.22885	4.95337	6.53254	4.48696	6.62883	4.18129	6.43422	4.45418	4.87606	5.36387	5.41402	4.44246	4.33562	4.39523	4.34157	4.25047	3.67738	6.11534	4.79381	4.4134	4.32647	4.50918	-1.87513	-1.6355	-1.59791	0.0531986
5698	QTS_5698	FFUJ_02997	FFM5_02164	FFMR_02928	FFC1_07411	FFB14_00740	FFB20_15686	FFE2_03829	FFFS_02414	FFNC_06413	FRV6_07604	related to VPS33 - vacuolar sorting protein	4.37297	4.4931	3.92157	4.41478	4.14667	4.84564	4.07428	4.31648	4.00785	3.55423	4.21476	3.81338	4.26418	4.26922	4.2128	4.13056	4.17775	3.916	4.14744	3.94608	3.80074	4.06781	3.9229	4.62441	4.13124	4.03724	3.94357	4.04491	4.32181	4.1045	3.98765	3.43401	4.05522	0.559592	0.228927	-0.347651	0.201975
5356	QTS_5356	FFUJ_03001	FFM5_02171	FFMR_02922	FFC1_07418	FFB14_00733	FFB20_09974	FFE2_03836	FFFS_02407	FFNC_06420	FRV6_07598	related to cutinase G-box binding protein	7.13923	9.16148	8.8867	9.30122	8.81233	9.58536	8.21965	7.9963	7.84728	9.49643	8.6446	10.1806	9.91643	11.7104	9.99244	11.9754	10.5568	10.5235	10.0926	11.0234	10.9787	10.695	8.46903	9.00716	9.49595	9.29941	8.57985	9.07677	9.26873	9.01766	9.33543	9.28436	9.08343	-3.0414	-0.754956	-2.82365	-0.691219
6689	QTS_6689	FFUJ_03012	FFM5_02182	FFMR_02910	FFC1_07429	FFB14_00722	FFB20_09985	FFE2_03847	FFFS_02395	FFNC_06431	FRV6_07585	probable splicing factor u2af 35 kd subunit (small subunit)	6.5185	6.64461	6.95593	6.48497	6.53189	6.41832	6.8089	7.72338	7.19267	7.42533	6.87045	5.75661	5.70188	5.95661	5.84159	5.67542	5.92453	6.05362	6.14118	5.95397	6.64674	5.96521	6.15186	6.2191	6.22775	7.1972	6.33113	6.28616	6.45271	6.6534	6.14825	6.31943	6.3987	0.761897	0.942733	0.999315	0.643379
1976	QTS_1976	FFUJ_03024	FFM5_02194	FFMR_02898	FFC1_07441	FFB14_00710	FFB20_09997	FFE2_03859	FFFS_02383	FFNC_06443	FRV6_07573	related to Caj1p	4.44002	5.06741	4.71754	4.71768	4.35395	4.63506	4.80655	4.77637	5.27501	5.19707	4.79867	4.88551	4.4635	4.57186	4.88147	3.96683	4.50515	4.70238	4.24753	4.89162	4.68745	4.58033	4.32381	3.96728	3.56016	4.11028	4.10492	4.08726	3.8278	4.00617	4.37138	4.48498	4.0844	-0.445484	0.603912	0.145686	-0.163792
6934	QTS_6934	FFUJ_03032	FFM5_02202	FFMR_02890	FFC1_07449	FFB14_00702	FFB20_10005	FFE2_03867	FFFS_02375	FFNC_06451	FRV6_07564	related to phosphatidylserine-specific receptor	2.81534	3.81158	3.60996	3.30477	3.49011	2.4936	3.42439	3.02465	3.21408	2.87767	3.20661	3.07638	3.10653	3.07511	3.31396	2.8849	2.65897	2.89301	3.73985	3.09675	4.16795	3.20134	3.26483	3.69157	2.8928	3.1009	3.33639	2.64792	2.89661	3.15835	3.20549	4.03527	3.22301	-0.261041	0.705055	0.534849	-0.00919322
2850	QTS_2850	FFUJ_03033	FFM5_02203	FFMR_02889	FFC1_07450	FFB14_00701	FFB20_10006	FFE2_03868	FFFS_02374	FFNC_06452	FRV6_07563	related to nuclear WD protein PRL1	5.35976	5.70582	5.78878	5.53466	5.30227	5.81424	5.20505	5.44324	5.24453	5.43706	5.48354	5.574	5.82033	5.81498	5.4146	5.81924	5.66738	5.47135	5.52266	5.59224	5.33395	5.60307	4.8061	5.41345	5.05333	5.2563	4.99422	5.09029	5.29097	5.28225	5.33583	5.07594	5.15987	-0.214248	-0.114509	-0.0262065	0.120057
10711	QTS_10711	FFUJ_03039	FFM5_02210	FFMR_02882	FFC1_07457	FFB14_00694	FFB20_10013	FFE2_03875	FFFS_02367	FFNC_06459	FRV6_07556	related to PHD finger protein	3.97424	4.73287	4.28621	5.47047	5.39719	5.54762	4.15839	3.44478	3.27234	3.8646	4.41487	4.93669	5.12	5.31871	4.70486	5.45946	5.05433	5.29907	4.90209	5.13666	5.97852	5.19104	4.2834	4.80481	4.64756	4.33145	4.39139	4.89535	4.86675	4.56411	4.12543	4.45101	4.53613	-0.962445	-0.387133	-1.0325	0.765608
3617	QTS_3617	FFUJ_03047	FFM5_02218	FFMR_02874	FFC1_07465	FFB14_00686	FFB20_10021	FFE2_03883	FFFS_02359	FFNC_06467	FRV6_07548	uncharacterized protein	5.49345	3.78486	5.71503	4.34501	3.57688	3.902	4.87233	6.99326	5.12457	4.32479	4.81322	3.3673	3.93667	3.76225	3.72529	3.75076	3.7867	3.759	3.80402	3.3798	4.66035	3.79321	3.38674	3.25188	3.29169	3.39368	3.132	3.30277	4.33448	3.61149	3.86268	3.48718	3.50546	2.12616	-0.151806	1.95278	0.619719
2274	QTS_2274	FFUJ_03048	FFM5_02219	FFMR_02873	FFC1_07466	FFB14_00685	FFB20_10022	FFE2_03884	FFFS_02358	FFNC_06468	FRV6_07547	related to Tip elongation protein 1	4.4389	4.97918	5.45383	4.47484	5.13738	5.03621	4.37558	4.74334	3.87646	4.2365	4.67522	4.05694	4.69213	5.15866	3.90602	5.19185	4.76176	4.1099	4.15205	3.92828	4.58594	4.45435	4.24488	5.07981	4.86975	5.0255	4.64617	4.63901	5.0794	4.71476	4.58565	4.32633	4.72113	0.381966	0.287058	0.295163	0.568823
7568	QTS_7568	FFUJ_03059	FFM5_02231	FFMR_02862	FFC1_07480	FFB14_00672	FFB20_10034	FFE2_03897	FFFS_02344	FFNC_06480	FRV6_07535	uncharacterized protein	2.53746	3.86699	2.92042	3.2159	3.7276	4.88733	2.97593	2.52292	2.31595	3.29514	3.22656	4.52179	4.00074	4.43014	3.24344	4.41514	5.03846	3.61437	4.12319	2.82791	4.24041	4.04556	3.41339	4.65539	6.27415	3.61285	6.43387	7.25185	3.21711	5.95891	3.45218	3.23091	4.75006	-1.98432	-0.133752	-1.50972	-0.0275415
515	QTS_515	FFUJ_03061	FFM5_02233	FFMR_02860	FFC1_07482	FFB14_00670	FFB20_10036	FFE2_03899	FFFS_02342	FFNC_06482	FRV6_07532	related to transcriptional activator Mut3p	5.02739	5.34951	5.12324	5.66194	5.72192	5.68146	4.69966	4.66548	4.09775	5.64587	5.16742	5.75775	5.83585	6.25522	5.777	6.10536	5.38769	5.94224	5.92825	6.10344	6.44521	5.9538	5.50044	5.62406	5.86835	6.04791	5.48468	5.77241	5.6191	5.52934	5.53072	5.71903	5.6696	-0.730357	-0.486347	-1.13198	-0.115059
5628	QTS_5628	FFUJ_03074	FFM5_02247	FFMR_02846	FFC1_07497	FFB14_00656	FFB20_14693	FFE2_03914	FFFS_02327	FFNC_06497	FRV6_07519	related to centractin (ARP1)	5.54199	6.27065	5.82831	6.29539	6.35013	6.9632	5.64185	5.7262	5.16891	6.41114	6.01978	6.6569	6.83501	7.02117	6.26305	7.10141	6.88339	6.67261	6.73998	6.55986	7.60015	6.83335	5.49909	6.55268	6.29006	5.81241	5.54385	6.09276	6.33412	6.28223	5.91559	5.75343	6.00762	-1.11492	-0.564362	-1.19286	0.0323412
7681	QTS_7681	FFUJ_03081	FFM5_02254	FFMR_02839	FFC1_07504	FFB14_00649	FFB20_14686	FFE2_03921	FFFS_02320	FFNC_06504	FRV6_07511	related to SAD1 - SnRNP assembly defective	3.8195	5.03008	4.76771	4.52577	4.55286	4.53018	4.37925	3.91451	4.24816	4.73917	4.45072	3.99291	4.41944	4.16984	4.22271	3.87641	4.52788	3.776	4.24609	3.63954	4.99655	4.18674	4.17256	4.13174	4.26713	4.60858	4.31725	4.05083	4.04853	4.26499	4.05696	4.85654	4.27751	-0.173409	0.610642	0.597876	0.303063
9418	QTS_9418	FFUJ_03082	FFM5_02255	FFMR_02838	FFC1_07505	FFB14_00648	FFB20_14685	FFE2_03922	FFFS_02319	FFNC_06505	FRV6_07510	related to UTP13 - U3 snoRNP protein	2.60741	3.37766	3.24925	3.89479	3.70168	3.5764	3.26588	2.67842	3.06119	2.60263	3.20153	3.5346	3.90204	3.91293	3.52295	3.943	3.44088	3.91627	4.01384	3.725	4.88276	3.87943	3.73233	4.09134	3.70158	4.04437	3.66891	3.61877	3.8113	3.76209	3.61556	3.84426	3.78905	-0.927184	-0.524382	-0.663675	0.371842
570	QTS_570	FFUJ_03101	FFM5_02277	FFMR_02819	FFC1_07524	FFB14_00629	FFB20_15441	FFE2_03941	FFFS_02300	FFNC_06524	FRV6_07492	related to spindle pole body protein NUF1	5.58265	5.44879	5.89682	6.06765	5.85533	5.76864	5.48213	6.16813	5.14683	5.55701	5.6974	5.07483	5.22572	5.56661	5.33736	5.73943	5.40405	5.13528	5.4947	5.14348	6.53777	5.46592	5.06754	5.247	5.37704	5.55272	5.47192	5.28156	5.36438	5.21745	4.92265	4.87643	5.23787	0.507819	0.223067	0.33021	0.730284
10623	QTS_10623	FFUJ_03102	FFM5_02278	FFMR_02818	FFC1_07525	FFB14_00628	FFB20_15442	FFE2_03942	FFFS_02299	FFNC_06525	FRV6_07491	uncharacterized protein	4.99125	4.47711	4.68416	5.41433	4.98717	4.55588	4.45807	4.02176	4.44865	5.02044	4.70588	4.38323	4.84951	5.1433	5.33938	4.7943	4.86135	4.69104	5.00033	4.7489	6.2319	5.00433	4.61134	4.72879	4.75259	5.60559	4.603	4.28903	4.4686	4.53656	4.61303	4.91306	4.71216	0.608011	-0.372407	-0.459147	0.0749556
10028	QTS_10028	FFUJ_03109	FFM5_02284	FFMR_02812	FFC1_07531	FFB14_00622	FFB20_15448	FFE2_03948	FFFS_02293	FFNC_06531	FRV6_07485	related to von Willebrand and RING finger domain protein	2.96135	4.50779	4.79239	4.00174	5.20062	4.98507	3.75935	3.17653	3.53147	3.9786	4.08949	5.42484	5.63072	5.53554	4.66478	5.5896	4.88181	5.48454	4.98343	6.19217	5.58914	5.39766	4.54982	4.93171	4.94449	5.12349	4.73051	4.41084	5.25319	4.98114	5.04624	5.17557	4.9147	-2.46349	-1.12293	-0.743153	-0.663045
11610	QTS_11610	FFUJ_03111	FFM5_02286	FFMR_02810	FFC1_07533	FFB14_00620	n.d.	FFE2_03950	FFFS_02291	FFNC_06533	FRV6_07483	uncharacterized protein	5.58998	6.81835	6.7735	6.25154	6.3739	0	6.20882	6.00788	6.39788	6.22059	5.66424	6.50091	6.83525	6.87432	6.64595	6.68798	0	6.74267	6.67927	6.68949	6.70393	6.03598	6.0551	6.25937	6.23955	6.48161	6.19428	0	6.09355	6.3183	5.99	6.32867	5.59604	-0.910936	-0.0169025	-0.100822	-0.394407
112	QTS_112	FFUJ_03115	FFM5_02290	FFMR_02806	FFC1_07537	FFB14_00616	FFB20_14524	FFE2_03954	FFFS_02287	FFNC_06537	FRV6_07479	uncharacterized protein	4.92003	4.88839	4.77187	4.76051	4.4991	4.94626	4.18455	3.57811	3.98728	4.48238	4.50185	4.37379	5.067	4.85989	4.84086	4.79958	4.79528	4.55109	4.72045	4.48169	5.67331	4.81629	4.61125	4.71656	4.85137	4.71855	4.89001	4.84624	4.59622	4.66552	4.4211	4.83135	4.71482	0.546244	-0.178609	-0.0880203	-0.0803476
1847	QTS_1847	FFUJ_03124	FFM5_02299	FFMR_02797	FFC1_07546	FFB14_00607	FFB20_14515	FFE2_03963	FFFS_02278	FFNC_06546	FRV6_07469	related to C6 transcription factor (PrnA)	4.86462	4.48968	4.58609	6.49643	5.09178	5.01477	4.88538	5.02184	3.27409	3.21609	4.69408	5.33459	5.16502	5.43485	5.97468	5.68327	4.83708	5.57033	5.82614	4.61876	4.5943	5.3039	4.51971	4.94085	5.41513	4.78148	4.93703	4.70394	5.32122	4.70164	4.13104	3.96517	4.74172	-0.469968	-0.675339	-0.848756	0.521751
8419	QTS_8419	FFUJ_03147	FFM5_02322	FFMR_02774	FFC1_07569	FFB14_00584	FFB20_01682	FFE2_03986	FFFS_02254	FFNC_06569	FRV6_07446	transcription factor	8.42778	9.40956	8.93353	8.94897	9.42236	9.41093	8.21525	7.39565	7.95793	7.80623	8.59282	9.37023	9.88195	9.88584	8.67693	9.88645	9.14539	9.34973	9.2459	9.47769	9.2914	9.42115	8.48678	8.86442	8.87142	8.42349	8.95558	8.96864	8.77584	8.77253	8.28914	8.31614	8.6724	-0.942445	-0.472392	-0.95231	0.272038
4135	QTS_4135	FFUJ_03171	FFM5_02347	FFMR_02750	FFC1_07595	FFB14_00560	FFB20_01708	FFE2_04012	FFFS_02229	FFNC_06595	FRV6_07422	related to vesicular transport-associated repeat protein Tb-291	4.63987	4.18309	4.30818	4.56101	4.03061	4.71115	3.92658	4.33535	3.93565	4.61902	4.32505	4.64533	5.19927	5.01804	5.0073	5.2369	5.37869	4.29873	4.80711	4.48079	4.82404	4.88962	4.43379	4.7034	4.75797	4.40034	4.73744	4.92108	4.37546	4.61927	4.46569	4.23677	4.56512	-0.00545236	-1.01618	-0.709863	-0.446284
1544	QTS_1544	FFUJ_03177	FFM5_02353	FFMR_02744	FFC1_07601	FFB14_00554	FFB20_01714	FFE2_04018	FFFS_02223	FFNC_06601	FRV6_07416	uncharacterized protein	2.6898	2.94601	2.89081	2.66232	1.97287	1.61019	3.15539	3.46404	2.70294	1.5253	2.56197	1.15834	1.21211	1.54784	1.18482	0.754256	2.01563	1.73444	1.14684	1.30865	1.64953	1.37124	2.07387	1.93805	1.65237	1.7661	1.65088	1.46388	2.61823	1.64869	1.41922	5.15729	2.13886	1.53147	1.7339	1.34297	1.4775
11222	QTS_11222	FFUJ_03179	FFM5_02355	FFMR_02742	FFC1_07603	FFB14_00552	FFB20_01716	FFE2_04020	FFFS_02221	FFNC_06603	FRV6_07414	uncharacterized protein	7.9652	8.2692	8.38909	8.12227	8.1204	7.65405	8.40161	9.73956	8.83791	8.46388	8.39632	6.945	6.99184	6.61286	7.27402	6.69809	7.02047	7.22339	7.70408	6.92525	7.19829	7.05933	6.95546	6.76693	6.97654	7.40643	7.13122	7.1372	6.77556	7.44762	7.12007	7.47203	7.11891	1.0202	1.27736	1.77623	0.848255
5163	QTS_5163	FFUJ_03193	FFM5_02369	FFMR_02728	FFC1_07617	FFB14_00538	FFB20_01732	FFE2_04034	FFFS_02207	FFNC_06617	FRV6_07400	related to single-stranded DNA-binding protein	7.96309	9.49094	9.23906	8.64968	9.08071	8.32136	8.65788	7.92884	9.08809	9.46692	8.78866	9.55218	9.68658	9.22092	9.30918	8.8171	8.69605	9.76974	8.97085	9.81311	9.0302	9.28659	8.34217	8.29135	8.22634	8.68813	8.02776	8.33388	7.80558	8.38506	8.22504	8.73341	8.30587	-1.58909	-0.19564	0.018139	-0.659502
3859	QTS_3859	FFUJ_03197	FFM5_02373	FFMR_02724	FFC1_07621	FFB14_00534	FFB20_01736	FFE2_04038	FFFS_02203	FFNC_06621	FRV6_07396	related to cercosporin resistance protein	5.95306	5.81887	5.72252	5.39063	5.86336	5.65834	5.4588	5.85136	5.41526	3.39414	5.45263	5.79685	5.88771	5.97154	5.48268	6.003	5.58592	5.50315	5.91224	5.38753	3.66909	5.51997	4.85656	5.0614	5.04267	4.65476	5.55279	5.47836	4.60146	5.13062	4.59145	4.11994	4.909	0.156206	-0.0688396	-0.249013	-0.0920507
2939	QTS_2939	FFUJ_03219	FFM5_02395	FFMR_02702	FFC1_07643	FFB14_00512	FFB20_01758	FFE2_04060	FFFS_02181	FFNC_06643	FRV6_07373	uncharacterized protein	5.16356	5.98991	5.40631	6.78344	6.40723	8.28389	5.70518	5.22511	4.59006	3.52877	5.70835	6.56501	7.45782	8.14744	6.98974	8.25062	8.48649	6.1829	7.67763	5.39408	6.51442	7.16661	5.59378	6.5091	6.40179	5.49437	5.93596	6.83894	5.60269	6.46948	5.30021	5.19956	5.93459	-1.40146	-1.4679	-2.74113	-0.206297
3333	QTS_3333	FFUJ_03229	FFM5_02406	FFMR_02691	FFC1_07654	FFB14_00501	FFB20_01772	FFE2_04071	FFFS_02170	FFNC_06654	FRV6_07363	related to bromodomain and PHD finger-containing protein	4.56866	4.50616	4.39138	4.65793	4.44328	5.17633	3.53518	4.02571	3.22785	3.776	4.23085	4.62128	5.02344	5.08975	4.74195	5.03623	5.13346	4.68944	4.92314	4.42025	4.94113	4.86201	3.88291	4.29701	4.26925	3.85	4.02342	4.39343	4.06878	4.25823	3.77492	2.99112	3.98091	-0.0526196	-0.51728	-0.69837	-0.0840265
1234	QTS_1234	FFUJ_03233	FFM5_02410	FFMR_02687	FFC1_07658	FFB14_00497	FFB20_01776	FFE2_04075	FFFS_02166	FFNC_06658	FRV6_07359	uncharacterized protein	2.04837	1.26501	2.4598	2.55446	2.11599	2.45005	2.04304	2.32556	1.34487	1.00004	1.96072	1.74013	0.910516	2.10734	1.55672	1.67348	3.85267	1.32872	3.5574	1.11483	0.783104	1.86249	1.24698	1.62082	1.55411	0.553777	3.4957	5.01699	0.696208	4.54508	0.516362	0.432055	1.96781	0.308232	0.354495	0.35246	0.997737
7981	QTS_7981	FFUJ_03242	FFM5_02420	FFMR_02677	FFC1_07668	FFB14_00487	FFB20_01786	FFE2_04085	FFFS_02156	FFNC_06668	FRV6_07350	uncharacterized protein	3.3067	4.69897	3.98865	3.72665	3.62609	4.89141	3.03395	3.344	3.3413	4.11162	3.80693	3.87661	4.31584	4.20206	4.37044	3.96109	4.60481	4.13447	4.24464	4.27558	3.24907	4.12346	3.0105	2.87527	3.27207	3.39421	3.17023	3.47649	2.42814	3.75087	3.10341	2.83173	3.13129	-0.569903	0.383133	-0.213409	-0.643797
11919	QTS_11919	FFUJ_03247	FFM5_02424	FFMR_02673	FFC1_07672	FFB14_00483	FFB20_01790	FFE2_04089	FFFS_02152	FFNC_06672	FRV6_07347	Zinc finger, CCCH-type	0.402485	0	0	0.167156	0.71007	0.339064	0.110696	0.175694	0.134482	0.214316	0.225396	0	0	0	0	2.01911	0	0.187845	0	0	1.78786	0.399481	0.508668	0.268494	0.143762	0.31725	2.05932	0.249888	0.504249	0.156824	0.12848	2.09563	0.643257	0.402485	0	0	0.167156
11371	QTS_11371	FFUJ_03254	FFM5_02431	FFMR_02666	FFC1_07679	FFB14_00476	n.d.	FFE2_04096	FFFS_02145	FFNC_06679	FRV6_07341	uncharacterized protein	3.21328	4.28427	4.03664	3.88411	4.14512	0	3.56007	3.46014	3.23113	4.00714	3.38219	5.07341	5.54711	5.41315	4.73663	5.54896	0	5.23363	4.59541	4.92603	5.38988	4.64642	3.65022	4.33618	4.55946	3.9657	4.08104	0	4.42602	4.08914	3.76159	4.08725	3.69566	-1.86013	-1.26284	-1.37652	-0.852517
11119	QTS_11119	FFUJ_03257	FFM5_02434	FFMR_02663	FFC1_07682	FFB14_00473	n.d.	FFE2_04099	FFFS_02142	FFNC_06682	FRV6_07338	uncharacterized protein	7.99451	7.89613	8.67983	7.72825	8.23723	0	7.31383	8.65914	6.92416	7.71361	7.11467	6.23771	6.21876	7.01638	6.27082	6.39536	0	6.58402	6.36507	6.35313	6.48493	5.79262	6.59606	6.95653	7.11519	6.9337	7.2511	0	7.49231	7.2506	6.59804	6.47225	6.26658	1.7568	1.67737	1.66344	1.45744
8175	QTS_8175	FFUJ_03270	FFM5_02447	FFMR_02650	FFC1_07696	FFB14_00460	FFB20_06537	FFE2_04113	FFFS_02128	FFNC_06696	FRV6_07325	related to pacC - transcription factor	5.03586	4.69045	6.06778	5.23252	5.45326	5.3274	4.4458	5.64047	4.13236	4.59798	5.06239	6.30319	5.45275	5.58891	4.53823	5.27621	4.49517	5.63875	5.04181	6.36452	5.83821	5.45378	6.73563	6.52967	6.78181	6.2029	6.96537	6.83558	6.60312	6.09859	5.99896	6.7301	6.54817	-1.26733	-0.762303	0.478874	0.694285
3643	QTS_3643	FFUJ_03281	FFM5_02459	FFMR_02638	FFC1_07708	FFB14_00448	FFB20_06525	FFE2_04125	FFFS_02116	FFNC_06708	FRV6_07313	uncharacterized protein	4.8215	5.55415	4.97676	5.00333	6.50326	6.17961	5.0261	5.35196	4.65045	4.99868	5.30658	6.36075	6.00721	6.04622	4.95987	6.26808	5.47644	5.47313	4.76257	5.3977	6.17844	5.69304	5.25822	5.98968	6.46139	5.8111	6.00452	7.14804	4.85937	6.06264	5.22175	5.85903	5.86757	-1.53925	-0.453058	-1.06946	0.0434604
10706	QTS_10706	FFUJ_03282	FFM5_02460	FFMR_02637	FFC1_07709	FFB14_00447	FFB20_06524	FFE2_04126	FFFS_02115	FFNC_06709	FRV6_07312	uncharacterized protein	3.3649	3.36093	3.57969	4.26074	3.83671	3.91505	4.34201	3.71753	3.86017	3.98056	3.82183	3.26795	2.55259	2.52367	2.50297	1.88447	3.26862	2.51309	3.87667	2.82502	3.95364	2.91687	4.08283	3.58694	2.72285	4.16864	2.78822	2.94187	4.14723	3.53689	4.06766	4.38427	3.64274	0.0969467	0.808348	1.05601	1.75777
3028	QTS_3028	FFUJ_03284	FFM5_02462	FFMR_02635	FFC1_07711	FFB14_00445	FFB20_06522	FFE2_04128	FFFS_02113	FFNC_06711	FRV6_07310	uncharacterized protein	8.74987	7.09188	6.48565	7.76597	7.18977	7.20028	7.74629	6.4697	6.65347	7.03609	7.2389	4.22399	4.89427	4.52937	4.20154	3.76391	4.29014	4.05082	4.49142	4.66252	4.13113	4.32391	6.7008	5.91102	5.25991	4.87596	4.7478	5.8418	4.80005	5.1517	5.80879	5.63449	5.47323	4.52588	2.19761	1.95628	3.56443
4545	QTS_4545	FFUJ_03300	FFM5_02478	FFMR_02618	FFC1_07727	FFB14_00429	FFB20_06506	FFE2_04144	FFFS_02097	FFNC_06727	FRV6_07292	related to transcription factor IIIA	3.61181	5.07507	4.27512	4.78574	4.03096	4.34111	4.67353	4.13258	4.41506	3.11748	4.24585	3.95808	3.5783	3.84892	4.22827	3.78692	3.48033	3.09837	4.3565	3.88132	5.07787	3.92949	4.14948	4.44374	4.18771	5.16159	4.32722	3.93138	4.10932	4.47581	4.4492	4.97966	4.42151	-0.346272	1.49677	0.4262	0.557472
6181	QTS_6181	FFUJ_03312	FFM5_02490	FFMR_02606	FFC1_07739	FFB14_00417	FFB20_06494	FFE2_04156	FFFS_02085	FFNC_06739	FRV6_07279	uncharacterized protein	5.07394	5.42567	5.36389	5.52551	5.49321	5.42938	5.43483	4.66934	5.58764	4.85197	5.28554	4.56136	5.35003	5.29496	4.99815	5.2376	5.41733	4.28871	5.52512	4.78114	5.5139	5.09683	4.22744	5.0643	5.16643	4.59624	4.92698	5.18577	4.74322	5.00467	4.84475	5.00465	4.87644	0.512579	0.0756404	0.0689307	0.52736
7854	QTS_7854	FFUJ_03322	FFM5_02500	FFMR_02596	FFC1_07750	FFB14_00407	FFB20_06484	FFE2_04166	FFFS_02075	FFNC_06749	FRV6_07268	related to MEAB protein	7.69229	7.55014	8.55521	8.21537	8.34763	8.35327	7.75453	8.66675	6.38477	7.04633	7.85663	9.06955	9.17597	9.48709	9.50406	9.94818	9.49806	8.74148	9.22973	9.08959	9.77822	9.35219	7.99865	7.864	8.02323	7.24845	8.28531	8.21325	7.57228	8.22384	7.56319	7.4836	7.84758	-1.37725	-1.62583	-0.931872	-1.28869
1978	QTS_1978	FFUJ_03334	FFM5_02512	FFMR_02584	FFC1_07762	FFB14_00395	FFB20_06472	FFE2_04178	FFFS_02063	FFNC_06761	FRV6_07257	uncharacterized protein	4.06956	4.49491	4.61358	4.76452	5.54221	5.39208	3.86676	3.427	3.36036	3.64423	4.31752	6.68934	6.89425	7.10815	5.53335	6.9286	6.54601	6.57746	6.10977	6.07979	6.18199	6.46487	5.00178	5.2991	5.76026	4.72045	4.9123	5.55952	5.50948	5.01176	4.81567	4.65344	5.12437	-2.61978	-2.39933	-2.49456	-0.768836
3288	QTS_3288	FFUJ_03337	FFM5_02516	FFMR_02580	FFC1_07766	FFB14_00391	FFB20_06468	FFE2_04182	FFFS_02059	FFNC_06765	FRV6_07254	uncharacterized protein	2.49624	2.91425	2.22656	4.21839	2.4408	2.73638	2.25825	2.2977	1.8058	1.51523	2.49096	4.72542	5.14305	5.33618	4.36822	4.48374	4.31866	4.5034	3.82966	4.70241	4.66836	4.60791	3.97141	4.96768	4.33272	3.78247	3.20931	3.60498	3.63039	4.10403	4.99276	4.25169	4.08475	-2.22918	-2.22881	-3.10963	-0.149831
9154	QTS_9154	FFUJ_03372	FFM5_02553	FFMR_02545	FFC1_07804	FFB14_00356	FFB20_14040	FFE2_04218	FFFS_02024	FFNC_06800	FRV6_07216	uncharacterized protein	3.16834	3.47983	3.51744	2.90473	1.97829	4.63589	2.8822	3.436	2.27423	2.34557	3.06225	0.742387	1.32596	0.854651	1.1438	1.54088	1.41276	0.646197	1.80612	0.21582	0.440767	1.01293	4.51729	4.97189	4.36846	4.33302	4.99002	4.66296	4.88708	5.08626	4.38328	4.28258	4.64828	2.42596	2.15387	2.66279	1.76093
9602	QTS_9602	FFUJ_03410	FFM5_02594	FFMR_02504	FFC1_07846	FFB14_00315	FFB20_07365	FFE2_04260	FFFS_01982	FFNC_06844	FRV6_07177	related to cercosporin resistance protein	1.54265	1.81366	2.5333	2.44543	2.80565	2.4782	3.38043	3.44889	2.32135	0.155174	2.29247	2.13379	3.07543	0.955552	2.65413	1.37025	3.10498	1.76874	2.94676	1.90698	0.273475	2.01901	2.29541	2.45192	3.18285	3.59659	3.92281	4.42393	2.11517	2.83691	2.79941	1.34209	2.89671	-0.591138	-1.26178	1.57774	-0.208693
3505	QTS_3505	FFUJ_03422	FFM5_02606	FFMR_02492	FFC1_07858	FFB14_00303	FFB20_07353	FFE2_04272	FFFS_01970	FFNC_06856	FRV6_07164	related to SSM4 - involved in mRNA turnover	4.55283	4.9632	4.3365	5.15004	5.14208	5.35962	4.19355	4.06597	3.81632	4.51818	4.60983	5.49363	5.65847	5.63559	5.15502	5.96678	5.68228	5.64616	5.14873	5.4105	5.69228	5.54894	4.0628	4.62728	4.58723	4.13845	4.2134	4.65986	4.36536	4.17754	4.38306	4.14897	4.33639	-0.940799	-0.695275	-1.29908	-0.00497684
7704	QTS_7704	FFUJ_03446	FFM5_02630	FFMR_02468	FFC1_07882	FFB14_00279	FFB20_07329	FFE2_04297	FFFS_01946	FFNC_06880	FRV6_07140	probable methionyl aminopeptidase	5.39399	4.32765	4.4779	5.02376	4.92114	4.03698	4.70374	5.88059	4.87007	6.99605	5.06319	5.64915	5.39891	5.79561	5.20441	5.32472	5.17884	6.17584	5.83549	6.00473	6.80815	5.73759	3.81484	4.00533	4.31996	4.34915	4.31969	4.37243	4.59388	4.8232	4.13037	5.30993	4.40388	-0.255167	-1.07126	-1.31771	-0.180654
1247	QTS_1247	FFUJ_03457	FFM5_02641	FFMR_02457	FFC1_07893	FFB14_00268	FFB20_07318	FFE2_04308	FFFS_01935	FFNC_06891	FRV6_07128	uncharacterized protein	2.20815	2.61352	3.48945	3.54389	2.24005	3.20891	2.96026	2.37892	2.67734	0.650163	2.59707	5.87718	5.86196	5.63112	5.52808	5.11458	5.14052	5.18909	4.58402	5.14011	3.28103	5.13477	2.54065	2.14976	3.11244	3.51162	1.8652	3.52725	1.77308	3.53253	4.06005	1.21047	2.72831	-3.66904	-3.24843	-2.14167	-1.98419
689	QTS_689	FFUJ_03468	FFM5_02653	FFMR_02445	FFC1_07905	FFB14_00257	FFB20_07306	FFE2_04320	FFFS_01923	FFNC_06902	FRV6_07118	related to AKR1 - ankyrin repeat-containing protein	5.39965	5.77513	5.07063	5.66567	4.92774	5.85915	5.33268	4.97771	5.04972	5.73402	5.37921	5.967	6.04965	6.10207	5.87897	6.1439	5.3716	6.00991	5.84232	6.2903	6.73621	6.03919	5.84356	5.69755	6.48973	6.87843	5.54538	5.92155	5.97256	5.21797	5.59148	6.21397	5.93722	-0.567351	-0.274519	-1.03144	-0.2133
5138	QTS_5138	FFUJ_03474	FFM5_02659	FFMR_02439	FFC1_07912	FFB14_00251	FFB20_07300	FFE2_04326	FFFS_01917	FFNC_06908	FRV6_07112	uncharacterized protein	5.82736	4.84829	5.45868	6.54105	5.43458	7.1023	5.99951	7.12424	5.71673	2.63117	5.66839	3.63258	3.98456	3.45456	4.45004	3.5341	5.45535	3.00657	5.62316	3.62476	2.0939	3.88596	3.43766	3.58483	3.41002	2.47178	3.59941	3.42396	3.22085	4.69793	2.71786	2.13595	3.27003	2.19477	0.86373	2.00412	2.091
2289	QTS_2289	FFUJ_03478	FFM5_02663	FFMR_02435	FFC1_07916	FFB14_00247	FFB20_07296	FFE2_04330	FFFS_01913	FFNC_06912	FRV6_07108	related to DNA-directed RNA polymerase II chain RPB9	6.50735	6.46359	6.6951	6.92142	6.49051	6.20823	6.25683	6.25712	6.03365	6.60534	6.44392	5.88851	6.26948	6.47247	6.30355	6.42118	6.41408	5.76918	6.19703	5.76285	6.48248	6.19808	7.10564	7.1609	7.06572	7.20875	7.12456	6.77747	6.84288	6.7308	6.81098	7.27721	7.01049	0.61884	0.194104	0.222628	0.61787
6028	QTS_6028	FFUJ_03485	FFM5_02670	FFMR_02428	FFC1_07923	FFB14_00240	FFB20_07289	FFE2_04337	FFFS_01906	FFNC_06919	FRV6_07101	uncharacterized protein	6.44476	6.66732	6.08502	6.04596	5.77142	6.13674	6.0517	5.29891	6.52541	7.12272	6.215	6.72611	6.2369	6.474	6.10617	6.68181	6.33473	6.51753	5.08498	5.98107	5.69447	6.18378	4.17051	4.82306	4.69544	5.19553	4.88984	4.53011	4.03108	4.7644	4.30276	3.19321	4.45959	-0.281353	0.430424	-0.388975	-0.0602099
4932	QTS_4932	FFUJ_03489	FFM5_02674	FFMR_02424	FFC1_07927	FFB14_00236	FFB20_07285	FFE2_04341	FFFS_01902	FFNC_06923	FRV6_07097	uncharacterized protein	0	0	0	0.358435	0	0	0	0	0.153355	0	0.051179	0	0	0	0	0	0.148463	0	0	0	0	0.0148463	0	0	0	0.0983999	0	0	0	0	0	0	0.00983999	0	0	0	0.358435
4159	QTS_4159	FFUJ_03490	FFM5_02675	FFMR_02423	FFC1_07928	FFB14_00235	FFB20_07284	FFE2_04342	FFFS_01901	FFNC_06924	FRV6_07096	uncharacterized protein	0.559168	1.31738	0.698683	2.37906	2.08018	0.19682	1.03981	0.192703	0.62201	0.967417	1.00532	0.630631	0.739565	0.610537	0.259536	0.530595	0.142981	0	0.817918	0.728843	0.197016	0.465762	0.432793	0.104652	0.490229	1.27787	0.649487	0.392881	0.223886	0.396998	0.387719	2.0255	0.638201	-0.0714632	0.577815	0.088146	2.11952
5409	QTS_5409	FFUJ_03495	FFM5_02680	FFMR_02418	FFC1_07933	FFB14_00230	FFB20_07279	FFE2_04347	FFFS_01896	FFNC_06929	FRV6_07091	related to purine utilization positive regulator	0.754073	0.895071	0.760987	1.87682	0.762759	2.08485	0.876999	1.83434	0.845671	1.71256	1.24041	0.6291	0.738178	0.838627	1.71812	0.516436	1.94907	2.12091	1.96711	1.98637	1.37962	1.38435	0.397351	0.562494	0.338691	0.876653	0.214329	1.16932	1.72475	1.33161	1.35389	0.737689	0.870677	0.124973	0.156893	-0.0776394	0.158699
5247	QTS_5247	FFUJ_03510	FFM5_02695	FFMR_02403	FFC1_07948	FFB14_00215	FFB20_07264	FFE2_04362	FFFS_01881	FFNC_06944	FRV6_07076	related to ZFR1 regulator of fumonisin biosynthesis	5.39067	5.91662	5.89329	7.75741	7.12442	6.01715	5.98003	5.98175	5.32397	5.67897	6.10643	5.99054	5.97248	5.47628	6.17404	5.4965	5.3403	6.14784	6.7194	6.14278	5.93804	5.93982	5.00597	5.15721	4.30362	4.59143	4.42264	4.48516	5.2306	4.93818	4.68278	4.62464	4.74422	-0.599867	-0.055852	0.417013	1.58337
14995	QTS_14995	FFUJ_03539	FFM5_02724	FFMR_02372	FFC1_07978	FFB14_00186	FFB20_09904	FFE2_04392	FFFS_01851	FFNC_06973	n.d.	uncharacterized protein	1.28409	0.729443	0.91185	0.99006	1.17824	1.06899	1.39952	0.548068	0.564966	0	0.867522	0.73539	0.745672	2.15724	1.69189	2.98515	1.70524	2.10954	1.75025	0.928576	0	1.4809	1.57524	2.14945	1.93644	1.2289	2.12294	1.62761	1.40396	1.5589	1.79573	0	1.53992	0.548697	-0.0162288	-1.24539	-0.701832
13260	QTS_13260	FFUJ_03542	FFM5_02727	FFMR_02369	FFC1_07981	FFB14_00183	FFB20_09907	FFE2_04395	FFFS_01848	FFNC_06976	n.d.	related to C6 finger domain protein	1.80274	0.816117	1.27313	1.22044	1.79995	1.90397	1.54207	2.92238	1.59579	0	1.48766	5.10573	5.28332	4.72163	5.43315	1.00911	4.90521	5.68493	4.48987	5.23069	0	4.18636	3.24809	2.67335	3.37396	2.8822	1.52269	3.71165	1.78312	3.67561	2.7623	0	2.5633	-3.30299	-4.4672	-3.4485	-4.21271
15437	QTS_15437	n.d.	n.d.	n.d.	FFC1_08014	n.d.	FFB20_09942	FFE2_04429	FFFS_01814	FFNC_07010	n.d.	uncharacterized protein	0	0	0	0.148049	0	0.159032	0	0.54175	0.426318	0	0.127515	0	0	0	2.39033	0	1.7337	2.46637	1.8214	2.19018	0	1.0602	0	0	0	0.148203	0	0.222029	0.181222	0.138842	0.691134	0	0.138143	0	0	0	-2.24228
11788	QTS_11788	FFUJ_03585	FFM5_02769	FFMR_02326	FFC1_08022	FFB14_00139,FFB14_00140	FFB20_09950	FFE2_04437	FFFS_01806	FFNC_07018	FRV6_07016	related to positive activator of transcription	2.13949	1.30095	1.54318	1.53081	0.69557	0.178177	0.48098	0.330023	0.368324	2.63832	1.12058	2.07204	1.58857	2.2056	1.58211	0.842597	0.409185	0.351619	0.362731	0.373585	2.20937	1.19974	1.15852	0.686119	1.29615	1.09005	0.686008	0.508176	0.179005	0.393266	0.525098	1.98504	0.850743	0.0674518	-0.28762	-0.662417	-0.0513029
11608	QTS_11608	FFUJ_03588	FFM5_02772	FFMR_02323	FFC1_08025	FFB14_00136	FFB20_09953	FFE2_04440	FFFS_01803	FFNC_07021	FRV6_07013	related to cutinase transcription factor 1 beta	0.766006	0.160765	0.537225	1.28535	1.51368	0.530649	1.5035	1.51741	1.72038	0.72706	1.0262	0.405459	0.255785	0.080286	0.971915	0.520634	0.397126	0.0931173	0	0.29688	0	0.30212	0.757239	0.258389	0.68064	1.40078	2.33682	1.10839	0.646447	1.79803	1.26704	2.5998	1.28536	0.360547	-0.0950194	0.456939	0.313439
15589	QTS_15589	n.d.	n.d.	FFMR_02317	FFC1_08035	FFB14_00128	n.d.	n.d.	n.d.	FFNC_07030	FRV6_07001	uncharacterized protein	0	0	0.600411	0.292301	0.427746	0	0	0	0.451585	0.114814	0.188686	0	0	0	0.218203	0.243834	0	0	0	0.534263	0.139471	0.113577	0	0	0.467951	0.743738	0.957647	0	0	0	0	0.285118	0.245445	0	0	0.600411	0.0740978
6767	QTS_6767	FFUJ_03600	FFM5_02784	FFMR_02312	FFC1_08040	FFB14_00122	FFB20_09965	FFE2_04452	FFFS_01791	FFNC_07035	FRV6_06996	related transcriptional activator	4.25822	2.91668	3.30718	4.16838	3.24929	3.45658	3.41276	3.8878	3.4622	2.75592	3.4875	4.32276	4.36282	3.37485	4.83921	3.41203	4.22826	4.05803	4.29658	4.25849	4.041	4.1194	3.53432	2.96897	3.03933	3.31726	3.28299	3.7141	3.14541	3.51942	3.12207	3.21616	3.286	-0.0645472	-1.44615	-0.0676666	-0.670837
10990	QTS_10990	FFUJ_03624	FFM5_02808	FFMR_02288	FFC1_08065	FFB14_00101	FFB20_14629	FFE2_04476	FFFS_01767	n.d.	FRV6_06974	related to fungal specific transcription factor	0.122646	0	0	0.0873298	0.108463	0.349313	0	0.280084	0	0	0.0947836	0	0.0591301	0	1.70858	0.321862	0	0	0.514938	0	0	0.260452	1.53679	0.190309	3.15534	4.58805	4.06618	4.03302	1.96732	3.40841	0	0.694141	2.36396	0.122646	-0.0591301	0	-1.62125
11498	QTS_11498	FFUJ_03634	FFM5_02818	FFMR_02278	FFC1_08075	FFB14_00091	FFB20_14619	FFE2_04486	FFFS_01757	n.d.	FRV6_06970	uncharacterized protein	0.237679	0.679692	0.29905	0.0842483	0.353017	1.45989	0.209339	0.76331	0	0.397547	0.448377	0.352231	0.759775	0.663856	0.688922	1.09354	1.33645	0.0950126	0.696414	0	0.256259	0.594246	1.86667	2.07185	1.25395	1.70377	1.92604	2.2265	0.878033	2.06213	0	1.30135	1.52903	-0.114552	-0.0800832	-0.364806	-0.604674
12185	QTS_12185	FFUJ_03635	FFM5_02819	FFMR_02277	FFC1_08076	FFB14_00090	FFB20_14618	FFE2_04487	FFFS_01756	n.d.	FRV6_06968	uncharacterized protein	0.316369	0	0	0.224642	0.175629	0	0.196407	0.37412	0	0.119083	0.140625	0	0.12762	0.149444	0.652273	0	0.0609706	0.0889249	0.0740669	0	0	0.11533	1.17393	0.490821	1.35441	1.97219	2.36359	1.87133	0.53816	1.54409	0	1.9821	1.32906	0.316369	-0.12762	-0.149444	-0.427631
11931	QTS_11931	FFUJ_03660	FFM5_02844	FFMR_02252	FFC1_08101	FFB14_00066	FFB20_12654	FFE2_04512	FFFS_01731	n.d.	FRV6_06931	related to pathway-specific regulatory protein nit-4	1.81497	0	0.934646	1.96229	0.212859	0.171007	0.249813	0.267636	0	0.296151	0.590938	1.8172	1.04604	0.0707505	4.08925	1.68049	0.534549	2.97396	0.5091	0	1.58991	1.43112	0.738201	0.156846	0.527307	2.44032	0.204013	0.238371	0.324769	0.567498	0	0.85715	0.605448	-0.00222473	-1.04604	0.863896	-2.12696
13108	QTS_13108	FFUJ_03663	FFM5_02849	FFMR_02247	FFC1_08106	FFB14_00061	FFB20_12659	FFE2_04517	FFFS_01726	n.d.	FRV6_06928	uncharacterized protein	0.109573	0.346322	0.0965714	0.346093	0.0968514	0.134158	0.233895	0	0	0.309002	0.167247	0	0.20016	0	0.178115	0.103118	0	0	0	0	0	0.0481394	1.4177	1.38136	0.585974	0.822928	0.105436	0	1.21108	0.815812	0	0.144059	0.648435	0.109573	0.146161	0.0965714	0.167978
12030	QTS_12030	FFUJ_03672	FFM5_02858	FFMR_02238	FFC1_08115	FFB14_00052	FFB20_12668	FFE2_04526	FFFS_01717	n.d.	FRV6_06919	uncharacterized protein	6.08329	4.1665	4.99227	5.22221	4.29946	2.79751	4.7836	4.0381	0	5.29034	4.16733	4.57954	4.2576	4.11082	4.25945	4.17811	4.14361	4.63413	4.12897	0	3.44082	3.77331	2.79985	2.10875	2.65777	3.83151	2.14387	2.63513	2.50844	2.9373	0	2.25522	2.38778	1.50375	-0.0911005	0.881443	0.96276
11911	QTS_11911	FFUJ_03684	FFM5_02870	FFMR_02226	FFC1_08127	FFB14_00040	FFB20_12680	FFE2_04538	FFFS_01705	n.d.	FRV6_06905	uncharacterized protein	0.0917957	0	0	0	0	0	0	0.626243	0	0	0.0718039	0	0	0	0.0786665	0	0.161559	0	0	0	0	0.0240225	0.175633	0.227911	1.94865	0.886618	2.72822	2.9346	0.222887	1.24213	0	0.06351	1.04302	0.0917957	0	0	-0.0786665
13200	QTS_13200	FFUJ_03692	FFM5_02879	FFMR_02218	FFC1_08136	FFB14_00032	FFB20_12688	FFE2_04546	FFFS_01697	n.d.	FRV6_06898	uncharacterized protein	0.0556732	0	0.0489586	0.0635848	0.142562	0.313768	0.0820277	0.130942	0	0	0.0837517	0.241534	0.245511	0.336506	0.668726	0.735494	1.37469	0.594629	0.225351	0	1.04865	0.547109	0.3682	0.104377	1.21785	1.02679	1.76577	1.85546	0.431661	1.93435	0	1.7112	1.04156	-0.185861	-0.245511	-0.287548	-0.605142
11917	QTS_11917	FFUJ_10201	FFM5_11126	FFMR_13761	FFC1_08157	n.d.	FFB20_10543	FFE2_11744	FFFS_11755	FFNC_12420	FRV6_10143	uncharacterized protein	1.49183	0.759092	1.96019	2.92688	0	1.72518	2.02242	1.25858	2.08804	1.78169	1.60139	1.40799	0.988471	1.22935	2.74768	0	1.45443	1.649	1.67041	1.9513	1.39488	1.44935	1.61182	1.92335	1.38383	1.23502	0	1.26551	2.07502	1.64003	1.528	1.98555	1.46481	0.083833	-0.229379	0.730845	0.179197
540	QTS_540	FFUJ_10199	FFM5_11128	FFMR_13759	FFC1_08159	FFB14_07461	FFB20_10545	FFE2_11746	FFFS_11757	FFNC_12422	FRV6_13169	related to C2H2 zinc finger protein	2.54839	0.967042	1.67479	3.18746	3.55271	3.22928	1.64326	2.91424	1.92273	1.21558	2.28555	6.28812	6.33073	5.96622	6.8024	6.68728	6.38961	5.89712	6.65656	6.53465	6.78573	6.43384	3.12512	2.75078	3.79756	3.54775	3.86306	4.20908	1.69454	4.08663	3.82151	3.29274	3.41888	-3.73972	-5.36369	-4.29143	-3.61494
45	QTS_45	FFUJ_10174	FFM5_11153	FFMR_13734	FFC1_08185	FFB14_07487	FFB20_10571	FFE2_11771	FFFS_11782	FFNC_12448	FRV6_13174	related to ARCA protein	0	0.0916258	0	0.177655	0.138404	0.190692	0	0.0963659	0.0732864	1.806	0.257403	0	0.147832	0	0.855841	0.147226	0.264769	0	0.244128	0.0888834	1.27365	0.302233	0.450383	0.593732	0.257747	0.298161	0.185776	0.324437	0.314343	0.243356	0.291082	1.19225	0.415127	0	-0.0562058	0	-0.678186
8768	QTS_8768	FFUJ_10171	FFM5_11156	FFMR_13731	FFC1_08188	FFB14_07494	FFB20_10574	FFE2_11774,FFE2_11775	FFFS_11785	FFNC_12451	FRV6_13151	related to pathway-specific regulatory protein nit-4	3.60868	1.8697	3.01011	3.76165	3.98064	2.54615	3.32504	4.3885	3.4974	2.39944	3.23873	1.78509	1.74511	1.90588	3.16825	2.78484	2.11713	2.24057	3.16734	2.35029	1.87662	2.31411	1.41558	1.43233	1.60352	2.02291	1.31417	2.1299	2.09119	2.21338	1.74104	0.696328	1.66603	1.82359	0.124589	1.10424	0.5934
4867	QTS_4867	FFUJ_10169	FFM5_11158	FFMR_13729	FFC1_08190	FFB14_07496	FFB20_10576	FFE2_11777	FFFS_11787	FFNC_12453	FRV6_13149	related to acriflavine sensitivity control protein ACR-2	4.19133	3.67518	3.58913	4.15573	4.04838	4.21328	4.28984	4.45829	4.6213	3.51424	4.07567	3.25155	3.1501	3.10196	4.38584	3.6484	3.37592	3.54905	3.75276	4.12295	2.76472	3.51032	2.63924	2.51083	1.94885	2.60018	3.09063	2.89388	2.99629	2.92188	2.61528	2.56121	2.67783	0.939776	0.525087	0.487164	-0.230105
2016	QTS_2016	FFUJ_10159	FFM5_11169	FFMR_13719	FFC1_08201	FFB14_07507	FFB20_10587	FFE2_11788	FFFS_11798	FFNC_12464	FRV6_13141	GAL4 - Transcription factor	3.29068	2.73854	2.70743	3.19907	2.96757	3.31329	3.1899	3.99999	3.12801	3.70746	3.22419	2.95309	2.61093	2.96503	3.79811	3.14563	3.64516	2.35541	3.05746	2.29004	2.94448	2.97653	2.33098	2.32421	2.45785	2.4161	2.41427	3.11061	2.48219	2.70596	2.11963	2.88785	2.52496	0.337583	0.127607	-0.257591	-0.59904
12272	QTS_12272	FFUJ_10152	FFM5_11176	FFMR_13712	FFC1_08208	FFB14_07514	FFB20_10594	FFE2_11795	FFFS_11805	FFNC_12471	n.d.	uncharacterized protein	1.88605	0.363035	1.73501	2.12889	2.01137	0.387714	1.07977	1.18015	2.46006	0	1.32321	1.87176	0.848362	1.86723	2.42365	1.76172	1.44049	1.84371	1.323	1.38313	0	1.4763	2.54132	0.988354	3.54662	4.06544	2.47449	3.71442	1.62725	3.43768	3.21432	0	2.56099	0.0142937	-0.485326	-0.132217	-0.294754
13189	QTS_13189	FFUJ_10140	FFM5_11188	FFMR_13700	FFC1_08220	FFB14_07526	FFB20_10606	FFE2_11807	FFFS_11817	FFNC_12483	n.d.	uncharacterized protein	3.52376	2.67705	1.84583	2.81015	2.65786	2.41229	2.15551	2.93194	2.57231	0	2.35867	2.05143	2.42828	2.34963	2.73955	2.52615	2.37771	1.56373	2.85284	1.85379	0	2.07431	2.4489	2.30791	1.79755	3.17422	1.974	1.88241	2.55571	1.70551	1.503	0	1.93492	1.47233	0.248774	-0.503801	0.0706011
6630	QTS_6630	FFUJ_10137	FFM5_11192	FFMR_13696	FFC1_08223	FFB14_07529	FFB20_10609	FFE2_11810	FFFS_11820	FFNC_12486	FRV6_13245	uncharacterized protein	1.46142	0	0.678484	1.65789	1.63594	0.883815	0.466387	1.1632	1.21705	2.09841	1.12626	0.627511	0.82084	0.414903	1.23476	1.24221	1.03865	0.151748	0.71662	0.560839	0.956212	0.77643	0.649826	0.347001	0.702041	0.931526	0.929205	1.15417	0.600005	0.773833	0.395861	1.19734	0.76808	0.833913	-0.82084	0.263581	0.423122
14609	QTS_14609	FFUJ_10119	FFM5_11209	FFMR_13679	FFC1_08244	FFB14_07546	FFB20_13879	FFE2_11830	FFFS_11840	FFNC_12505	n.d.	uncharacterized protein	1.46479	0.931946	1.39041	1.68596	1.59151	2.16294	1.88085	1.37518	2.20397	0	1.46876	2.25433	2.74993	2.01299	3.70247	2.74463	3.52813	3.05359	3.63694	2.55776	0	2.62408	1.56128	1.26224	2.23175	2.43014	2.01593	3.04518	2.32042	2.23933	1.50295	0	1.86092	-0.789534	-1.81799	-0.622572	-2.01651
1755	QTS_1755	FFUJ_10105	FFM5_11222	FFMR_13666	FFC1_08257	FFB14_07559	FFB20_13866	FFE2_11843	FFFS_11853	FFNC_12518	FRV6_13268	uncharacterized protein	2.24632	3.02735	2.53075	2.95568	2.67631	2.45538	2.40677	2.69611	2.19091	3.88178	2.70674	2.18526	2.78359	2.07727	2.00846	1.85219	2.64252	1.68113	1.70275	1.36487	4.00391	2.2302	2.645	2.40381	2.8272	3.18569	2.42992	3.07086	2.4346	2.9471	2.60282	2.56129	2.71083	0.0610621	0.243765	0.453479	0.947217
13180	QTS_13180	FFUJ_10074	FFM5_11255	FFMR_13632	FFC1_08289	FFB14_07590	FFB20_08578	FFE2_11875	FFFS_11885	FFNC_12552	n.d.	related to N.crassa uvs2 protein	5.03809	4.26392	4.68074	4.98726	4.83944	4.31028	4.54259	4.80012	3.92996	0	4.13924	4.01139	4.4262	4.24531	4.24745	4.14654	4.36335	3.92347	3.68714	4.26412	0	3.7315	5.22666	4.73421	4.60562	5.47825	4.88663	4.6589	4.99652	5.01045	4.73386	0	4.43311	1.02671	-0.162284	0.435435	0.739813
48	QTS_48	FFUJ_10067	FFM5_11262	FFMR_13625	FFC1_08296	FFB14_07597	FFB20_08585	FFE2_11882	FFFS_11892	FFNC_12559	FRV6_13297	uncharacterized protein	1.69784	0.34567	0.87105	1.63073	0.447602	0.595066	1.34301	0.513825	1.26218	1.22926	0.993622	1.70349	1.22441	0.609517	2.63513	0.289016	0.652454	1.42462	1.09892	1.74909	1.05269	1.24393	1.29555	0.776753	1.06774	1.96771	0.567865	0.83263	1.03356	0.814493	1.62149	2.55968	1.25375	-0.00565005	-0.878741	0.261534	-1.0044
1783	QTS_1783	FFUJ_10046	FFM5_11283	FFMR_13602	FFC1_08318	FFB14_07619	FFB20_08607	FFE2_11903	FFFS_11913	FFNC_12582	FRV6_13307	uncharacterized protein	7.97945	3.73678	5.5386	6.47472	5.6206	2.68616	7.90409	5.72695	8.86852	8.38831	6.29242	2.85399	5.17198	2.26594	6.73979	1.90893	2.72173	7.75028	5.35505	7.11872	2.38751	4.42739	5.55517	5.07224	5.13586	5.63757	2.45002	4.46767	5.14314	5.28389	5.71113	6.65217	5.11089	5.12547	-1.43521	3.27266	-0.265077
1438	QTS_1438	FFUJ_10019	FFM5_11311	FFMR_13575	FFC1_08344	FFB14_07646	FFB20_08633	FFE2_11930	FFFS_11940	FFNC_12609	FRV6_13335	uncharacterized protein	3.64695	4.27819	3.43683	4.16617	4.2047	4.39778	3.22646	2.91527	3.03274	2.39239	3.56975	4.98542	5.12071	5.0206	4.46034	4.79957	4.76383	4.04622	4.44126	4.06766	5.13965	4.68453	3.84896	3.88059	3.63671	3.07767	4.21153	4.22517	3.25732	3.56108	3.11375	2.56197	3.53747	-1.33847	-0.842523	-1.58378	-0.294167
2506	QTS_2506	FFUJ_10009	FFM5_11321	FFMR_13565	FFC1_08354	FFB14_07655	FFB20_08643	FFE2_11940	FFFS_11950	FFNC_12619	FRV6_13344	uncharacterized protein	2.09825	1.94121	1.63943	1.82021	1.86877	1.16399	2.04868	2.4022	2.60016	2.08022	1.96631	0.625683	1.33106	0.803503	1.22555	0.587957	1.00165	1.30812	1.00526	1.43887	0.351648	0.96793	1.19337	1.04572	0.637982	1.65542	0.772234	0.79748	2.0479	1.12638	1.18874	1.39729	1.18625	1.47257	0.610145	0.835924	0.594665
10358	QTS_10358	FFUJ_09986	FFM5_11344	FFMR_13540	FFC1_08377	FFB14_07679	FFB20_01268	FFE2_11963	FFFS_11976	FFNC_12643	FRV6_13364	probable BAS1 - transcription factor	3.83433	2.8894	2.81209	4.51004	4.35279	3.79642	2.54557	2.68699	1.79709	2.79109	3.20158	4.00257	4.70513	4.032	4.15792	4.68411	4.79133	3.61097	3.97726	3.83441	4.50322	4.22989	3.08547	3.76333	3.6226	2.54532	2.97988	3.78964	3.96172	3.47818	3.19627	2.39027	3.28127	-0.168241	-1.81573	-1.2199	0.352113
2774	QTS_2774	FFUJ_09985	FFM5_11345	FFMR_13539	FFC1_08378	FFB14_07680	FFB20_01267	FFE2_11964	FFFS_11977	FFNC_12644	FRV6_13371	uncharacterized protein	2.23328	0.915779	1.11333	1.96751	1.14766	1.87236	1.72272	2.26385	2.02504	1.20293	1.64645	2.02551	1.4976	1.59888	2.10852	2.11118	1.60541	1.23945	2.0722	1.5065	2.6836	1.84489	2.05576	2.38263	1.59653	2.05918	2.14548	1.4866	2.05468	1.54719	1.53368	2.49489	1.93566	0.207769	-0.581818	-0.485557	-0.141016
1187	QTS_1187	FFUJ_09966	FFM5_11365	FFMR_13519	FFC1_08398	FFB14_07699	FFB20_01247	FFE2_11984	FFFS_11997	FFNC_12664	FRV6_13387	uncharacterized protein	2.59943	3.4567	3.36053	4.08942	3.77655	3.78399	3.7073	2.84798	3.26432	1.67058	3.25568	3.81756	3.83429	4.0139	3.67504	4.17949	3.99421	4.82295	3.87485	4.4151	1.94857	3.8576	2.12859	2.57704	2.5446	2.79283	2.55148	2.82807	2.66233	2.7174	2.60236	0.958571	2.43633	-1.21813	-0.377587	-0.65337	0.414385
11624	QTS_11624	FFUJ_09955	FFM5_11376	FFMR_13508	FFC1_08410	FFB14_07711	FFB20_01236	FFE2_11995	FFFS_12008	FFNC_12675	FRV6_13398	uncharacterized protein	0.676802	0.514789	1.71859	2.39498	1.56063	1.18303	2.16074	2.29794	1.93023	3.30715	1.77449	0.230571	0.190453	0.526387	1.12833	0.375428	0.876513	1.08988	0.887621	0.975922	2.2397	0.852081	0.634991	0.362197	1.25793	1.74803	1.22074	0.87748	1.63442	2.66388	2.53861	1.697	1.46353	0.446231	0.324336	1.1922	1.26665
7424	QTS_7424	FFUJ_09949	FFM5_11382	FFMR_13502	FFC1_08416	FFB14_07717	FFB20_01230	FFE2_12001	FFFS_12014	FFNC_12681	FRV6_13405	uncharacterized protein	0.0964919	0	0.737724	0.636478	1.29914	0.118261	1.15981	0.115722	1.05038	1.69051	0.690451	0.64221	0.666364	0.206578	0.602502	0.333189	0.383435	2.65328	0	1.94213	1.76063	0.919033	0.778722	0.121599	1.69148	0.397495	0.340108	0.631155	0.950142	0.151959	1.64722	0.7161	0.742598	-0.545718	-0.666364	0.531146	0.0339769
5788	QTS_5788	FFUJ_09942	FFM5_11389	FFMR_13495	FFC1_08423	FFB14_07724	FFB20_01223	FFE2_12008	FFFS_12021	FFNC_12688	FRV6_13412	uncharacterized protein	6.79718	6.17857	4.5064	7.62459	6.28688	7.93803	5.32075	5.56173	3.16849	4.62358	5.80062	7.99641	8.67983	9.17131	8.09212	8.72294	9.18521	7.6738	9.24304	8.05327	6.4445	8.32624	6.5202	6.55022	7.13595	5.6494	6.98701	7.82591	6.11705	6.90915	6.21309	6.43507	6.6343	-1.19922	-2.50126	-4.66491	-0.467527
2302	QTS_2302	FFUJ_09921	FFM5_11411	FFMR_13473	FFC1_08445	FFB14_07747	FFB20_01200	FFE2_12030	FFFS_12043	FFNC_12710	FRV6_13432	related to TEA1 - TY1 enhancer activator	2.23648	1.75606	1.36773	2.08792	2.1411	1.62769	1.63727	1.40489	1.37368	2.03025	1.76631	1.3677	1.97623	2.27128	2.48318	2.36522	2.64117	1.73802	2.17599	0.886727	1.53103	1.94365	2.07061	1.73345	2.29866	2.26851	3.0698	2.70283	1.93602	2.42856	1.64772	2.17751	2.23337	0.868782	-0.220169	-0.90355	-0.395255
1440	QTS_1440	FFUJ_09880	FFM5_11452	FFMR_13432	FFC1_08486	FFB14_07789	FFB20_01159	FFE2_12071	FFFS_12084	FFNC_12751	FRV6_13475	related to RING finger domain protein	6.197	6.27703	5.22177	6.29347	5.03533	4.51904	5.33807	5.26274	5.09556	6.63254	5.58726	4.15832	4.48022	4.54847	5.43018	3.61398	4.97042	4.35092	5.02702	4.34893	5.55291	4.64814	4.93537	5.1126	4.98443	5.63353	5.00207	4.66095	4.68007	5.40744	4.81332	5.32987	5.05596	2.03868	1.79681	0.673299	0.863289
1582	QTS_1582	FFUJ_09857	FFM5_11478	FFMR_13407	FFC1_08511	FFB14_07816	FFB20_01134	FFE2_12098	FFFS_12109	FFNC_12778	FRV6_13500	probable DNA-dependent ATPase MGS1	3.89726	3.88695	3.84648	4.32843	3.14667	4.1439	3.77034	3.59124	3.81483	2.58905	3.70152	3.94446	3.65111	3.78945	3.65774	3.22184	3.76912	3.84124	3.84339	3.78696	2.59211	3.60974	4.22314	4.11926	4.05256	4.24867	3.96642	4.22177	4.29382	3.87788	4.10366	3.45956	4.05668	-0.0471958	0.235841	0.0570357	0.670684
5913	QTS_5913	FFUJ_09846	FFM5_11490	FFMR_13395	FFC1_08523	FFB14_07828	FFB20_01122	FFE2_12110	FFFS_12121	FFNC_12796	FRV6_13512	uncharacterized protein	2.42511	3.6613	4.52401	1.66737	3.35009	1.97585	3.45428	3.34735	3.33445	5.01621	3.2756	1.14427	2.07918	1.37073	1.32375	1.69172	2.14705	1.23575	1.39678	1.03941	2.21854	1.56472	1.9114	1.89451	1.77117	1.23983	1.79285	1.79535	1.95005	1.64898	1.7971	3.57434	1.93756	1.28084	1.58212	3.15328	0.343624
1896	QTS_1896	FFUJ_09843	FFM5_11493	FFMR_13392	FFC1_08526	FFB14_07831	FFB20_01119	FFE2_12113	FFFS_12124	FFNC_12799	FRV6_13515	uncharacterized protein	1.94396	1.92503	1.38187	0.15895	1.33421	1.09112	3.00579	2.02498	2.17635	1.91871	1.6961	2.54318	3.10041	0.646963	0.50934	1.9143	3.19325	2.73761	2.09679	2.57782	2.29639	2.1616	0.964914	1.06972	0.674551	0.0817493	0.833299	1.52746	1.05789	0.407766	0.807895	1.86748	0.929272	-0.599219	-1.17538	0.734908	-0.35039
3301	QTS_3301	FFUJ_09822	FFM5_11515	FFMR_13370	FFC1_08548	FFB14_07851	FFB20_01097	FFE2_12135	FFFS_12146	FFNC_12821	FRV6_13535	related to cyclin homolog UME3	4.69781	4.33858	3.8654	4.75924	3.86943	4.24015	3.8609	4.6856	4.51942	4.02519	4.28617	3.89533	4.28511	3.76666	4.36437	3.8483	3.98798	3.28668	4.31076	3.61539	2.6755	3.80361	3.59194	3.8994	3.5806	3.95341	3.84288	4.07053	3.48052	4.15364	3.58205	3.33097	3.74859	0.802475	0.053475	0.0987454	0.394872
5587	QTS_5587	FFUJ_09784	FFM5_11555	FFMR_13328	FFC1_08588	FFB14_07890	FFB20_01056	FFE2_12175	FFFS_12186	FFNC_12862	FRV6_13576	uncharacterized protein	4.48986	3.90675	3.86897	4.51966	4.42363	4.25061	3.78108	3.58945	2.8239	3.19406	3.8848	4.0753	4.58927	4.51772	4.86495	4.8718	4.75724	4.37636	4.32696	4.45822	4.1065	4.49443	3.06072	3.55211	3.8156	3.46259	3.72151	4.43953	3.31586	3.72275	3.2968	2.93793	3.53254	0.414562	-0.682526	-0.64875	-0.345292
4071	QTS_4071	FFUJ_09777	FFM5_11563	FFMR_13320	FFC1_08596	FFB14_07898	FFB20_01048	FFE2_12183	FFFS_12194	FFNC_12870	FRV6_13581	uncharacterized protein	4.24544	2.84746	4.67688	2.82684	3.40481	3.61502	3.07709	4.33817	3.10452	2.66562	3.48018	5.0006	5.69686	5.08445	6.037	6.20007	4.98278	5.53524	5.41661	5.61335	4.07239	5.36394	4.26195	5.30526	4.43357	5.06549	4.01411	4.89214	4.78514	4.07377	4.23706	4.12432	4.51928	-0.755157	-2.8494	-0.407565	-3.21016
5141	QTS_5141	FFUJ_09771	FFM5_11569	FFMR_13314	FFC1_08603	FFB14_07904	FFB20_01042	FFE2_12189	FFFS_12200	FFNC_12876	FRV6_13587	uncharacterized protein	1.69676	3.28959	3.25134	3.38041	3.13437	2.70864	3.07962	2.44253	2.76241	4.02699	2.97727	3.79783	4.7175	4.50393	4.81336	4.35546	4.56973	4.05847	3.73427	4.03164	4.5846	4.31668	3.55299	3.5807	3.93501	3.5757	4.22807	4.26903	2.90531	4.09867	3.70986	4.24652	3.81019	-2.10108	-1.42791	-1.25259	-1.43295
8303	QTS_8303	FFUJ_09757	FFM5_11584	FFMR_13299	FFC1_08618	FFB14_07919	FFB20_01027	FFE2_12204	FFFS_12215	FFNC_12891	FRV6_13601	probable Leucine carboxyl methyltransferase 2	3.21173	3.0069	3.20676	3.32266	3.64267	3.37736	3.01499	3.33312	2.2282	1.99472	3.03391	3.93449	3.9993	3.83638	3.5839	3.90799	4.2545	3.68574	3.24451	3.69875	3.09242	3.7238	2.5342	2.89517	2.33652	2.29726	2.57608	2.50592	2.24632	2.83369	2.69092	1.73637	2.46524	-0.722758	-0.992394	-0.629623	-0.261245
8010	QTS_8010	FFUJ_09752	FFM5_11589	FFMR_13294	FFC1_08623	FFB14_07924	FFB20_01022	FFE2_12209	FFFS_12220	FFNC_12896	FRV6_13606	related to epithelial zinc-finger ezf protein	4.12594	4.27021	4.36913	2.47167	4.72253	3.08012	1.95988	1.48418	2.47176	3.67434	3.26298	3.56359	3.95492	4.94155	4.06789	6.26884	5.45083	3.75982	3.6999	3.90851	4.46369	4.40795	3.83217	4.28982	6.25752	4.29179	6.03501	5.95489	3.23535	4.92168	4.04209	4.18356	4.70439	0.562355	0.315285	-0.572421	-1.59622
1697	QTS_1697	FFUJ_09747	FFM5_11594	FFMR_13289	FFC1_08628	FFB14_07929	FFB20_01017	FFE2_12214	FFFS_12225	FFNC_12901	FRV6_13611	related to 26S proteasome subunit RPN4	10.3768	7.20329	9.38495	8.23328	9.8248	7.60156	9.33694	9.71047	8.72563	7.66485	8.80626	8.14862	4.21876	6.11512	5.24026	4.98428	3.01684	8.54536	5.81241	10.2155	9.79656	6.60937	8.50968	7.38047	7.79496	9.5152	6.50913	5.67504	9.0351	7.35066	8.16368	7.25597	7.71899	2.22821	2.98453	3.26983	2.99302
8782	QTS_8782	FFUJ_09726	FFM5_09970	FFMR_13265	FFC1_08655	FFB14_07951	FFB20_13753	FFE2_10688	FFFS_10612	FFNC_11447	FRV6_13633	probable lactose regulatory protein	1.66089	1.14158	1.17576	1.06747	1.33083	0.773128	0.713895	1.4504	1.25964	0.132953	1.07065	1.17115	0.444567	0.712663	0.30917	4.14648	0.945939	2.23918	0.269708	3.37184	0	1.36107	1.34737	0.448814	3.19823	3.72585	3.43173	1.90352	0.776083	3.06606	0.967497	0.967124	1.98323	0.489738	0.697016	0.463098	0.758303
6760	QTS_6760	FFUJ_09725	FFM5_09969	FFMR_13264	FFC1_08656	FFB14_07952	FFB20_13752	FFE2_10689	FFFS_10611	FFNC_11446	FRV6_13634	probable lactose regulatory protein	1.4756	1.52161	2.21595	1.89515	2.09255	1.4058	1.46757	2.63151	1.88896	1.32047	1.79152	1.44293	1.69571	0.993459	0.694108	2.11921	1.90441	0.657411	1.08137	1.98817	0.794071	1.33709	3.28895	2.77596	5.84296	6.82732	6.3348	4.57082	2.63464	6.8305	3.94807	3.83117	4.68852	0.032671	-0.174095	1.2225	1.20104
10404	QTS_10404	FFUJ_09720	FFM5_09964	FFMR_13259	FFC1_08661	FFB14_07957	FFB20_13747	FFE2_10694	FFFS_10606	FFNC_11441	FRV6_13639	related to transcription initiation factor TFIIF large subunit	4.47056	5.7351	5.06321	5.0775	5.07951	5.52455	4.743	4.87449	4.48109	4.9725	5.00215	5.49973	5.67296	5.35083	5.01077	5.34131	5.4195	5.55345	5.13902	5.42388	6.02583	5.44373	4.34327	4.91748	4.81	4.8427	4.68054	4.97006	4.76474	4.74076	4.60574	5.0888	4.77641	-1.02917	0.0621343	-0.287624	0.0667287
11335	QTS_11335	FFUJ_09714	FFM5_09958	FFMR_13253	FFC1_08667	FFB14_07963	FFB20_13741	FFE2_10700	FFFS_10600	FFNC_11435	FRV6_13645	probable DNA repair protein UVS-2	2.39008	3.26521	3.79307	3.18535	3.29874	3.2551	3.19118	3.19797	3.59082	3.5897	3.27572	2.68467	3.25728	3.49427	3.01147	3.31385	3.56978	2.86221	2.9327	3.40443	3.32453	3.18552	3.27087	3.7936	3.35512	3.42886	3.64115	3.59932	3.54036	3.51057	3.71687	4.04129	3.5898	-0.294595	0.00792959	0.298799	0.173879
1130	QTS_1130	FFUJ_09672	FFM5_09914	FFMR_13209	FFC1_08711	FFB14_08006	FFB20_11589	FFE2_10744	FFFS_10556	FFNC_11391	FRV6_13691	related to vacuolar segregation protein PEP7	3.85864	3.77099	3.54944	4.81952	3.12098	4.06032	3.14952	3.58477	2.46905	4.55747	3.69407	2.71373	4.30966	3.88088	4.73502	4.15472	4.56516	2.6804	4.14	3.28867	5.04726	3.95155	3.80034	4.31139	4.34718	4.10697	4.22323	4.65136	4.13978	4.33224	3.93364	4.26402	4.21101	1.1449	-0.538669	-0.331446	0.0845016
10100	QTS_10100	FFUJ_09671	FFM5_09913	FFMR_13208	FFC1_08712	FFB14_08007	FFB20_11588	FFE2_10745	FFFS_10555	FFNC_11390	FRV6_13692	related to transcription factor	3.19282	3.72711	3.50697	3.65338	3.58091	3.97169	2.8244	2.52518	2.21947	3.26292	3.24649	3.54341	4.35024	3.99675	4.01247	4.14121	4.2932	3.4424	3.85082	3.68063	3.78501	3.90961	3.615	4.20798	4.30591	3.8103	4.19999	4.50707	3.96848	4.02394	3.76704	3.34328	3.9749	-0.350592	-0.623128	-0.48978	-0.359089
4793	QTS_4793	FFUJ_09660	FFM5_09902	FFMR_13197	FFC1_08723	FFB14_08018	FFB20_11577	FFE2_10756	FFFS_10544	FFNC_11379	FRV6_13703	probable transcriptional regulator	4.45415	2.90566	5.60491	4.04205	5.62043	7.37558	3.47939	5.81835	4.7228	0.525805	4.45491	2.55553	3.47741	2.54842	4.04292	1.39884	3.50569	2.36278	4.20781	1.63121	0	2.57306	7.21923	8.12729	6.56152	7.77442	7.12887	7.09611	7.84183	7.04898	7.64069	7.2751	7.3714	1.89862	-0.571748	3.05649	-0.000875517
12978	QTS_12978	FFUJ_09655	FFM5_09897	FFMR_13192	FFC1_08728	FFB14_08023	FFB20_11572	FFE2_10761	FFFS_10539	FFNC_11374	n.d.	uncharacterized protein	1.14866	0.120594	0.415416	0.903944	0.554399	1.21114	0.2261	0.633262	0.0966479	0	0.531017	0.769532	1.51858	1.12769	1.13973	1.23699	2.18551	0.259711	1.35197	0.948157	0	1.05379	0.806934	1.75247	1.43782	0.687496	1.38293	1.71369	1.09281	1.39435	0.894292	0	1.11628	0.379129	-1.39798	-0.71227	-0.235787
4989	QTS_4989	FFUJ_09651	FFM5_09892	FFMR_13187	FFC1_08733	FFB14_08027	FFB20_11568	FFE2_10766	FFFS_10534	FFNC_11369	FRV6_13712	related to general repressor of transcription	6.78552	6.705	6.85127	6.88396	6.88432	6.53386	5.83873	6.53352	5.27356	5.64648	6.39362	6.9937	6.96183	6.40798	6.16154	6.2184	6.18168	5.9992	6.24495	5.94173	6.37005	6.34811	5.59224	6.1033	6.04009	6.59615	5.63705	5.83212	6.27807	5.9258	5.45492	5.82975	5.92895	-0.208173	-0.256835	0.443295	0.722424
7805	QTS_7805	FFUJ_09649	FFM5_09890	FFMR_13185	FFC1_08735	FFB14_08029	FFB20_11566	FFE2_10768	FFFS_10532	FFNC_11367	FRV6_13714	related to ankyrin	0.857045	1.20278	1.61552	1.99037	2.30409	2.56717	1.48523	2.11458	1.2802	1.06415	1.64811	2.25516	1.77519	3.14155	2.40625	3.19398	2.85543	2.48365	2.93602	2.01219	1.245	2.43044	1.43938	1.88379	1.97545	1.69954	1.75325	1.84508	2.1731	1.8328	1.40266	1.97516	1.79802	-1.39811	-0.57241	-1.52603	-0.415884
938	QTS_938	FFUJ_09638	FFM5_09879	FFMR_13174	FFC1_08746	FFB14_08040	FFB20_08753	FFE2_10779	FFFS_10521	FFNC_11355	FRV6_13726	related to regulatory protein for the arginine catabolic pathway	3.7034	2.75502	3.97128	7.03795	5.61057	2.95684	3.67046	3.99015	3.02712	1.78016	3.8503	2.77712	2.65754	2.49719	3.17068	2.14292	2.47291	1.77955	3.85755	2.27169	2.20127	2.58284	3.57823	3.19477	2.95139	3.31271	3.37381	2.90034	2.96681	3.83646	2.94207	2.98769	3.20443	0.926277	0.0974829	1.47409	3.86727
282	QTS_282	FFUJ_09616	FFM5_09856	FFMR_13151	FFC1_08770	FFB14_08063	FFB20_08776	FFE2_10802	FFFS_10498	FFNC_11332	FRV6_13749	uncharacterized protein	5.20897	3.11969	5.42348	4.53262	3.68655	4.59206	3.04066	4.17305	3.32969	3.95031	4.10571	4.66246	4.47319	6.8865	6.53271	5.00603	4.14321	6.39335	4.74412	7.18805	5.22916	5.52588	4.85381	4.48843	4.20724	4.00135	3.86907	3.64722	5.15086	3.7555	4.24099	2.96033	4.11748	0.546504	-1.3535	-1.46302	-2.00009
2640	QTS_2640	FFUJ_09592	FFM5_09832	FFMR_13127	FFC1_08794	FFB14_08087	FFB20_08800	FFE2_10826	FFFS_10474	FFNC_11308	FRV6_13773	uncharacterized protein	5.94839	6.43788	6.31126	6.17266	6.19249	5.9164	5.84086	6.70334	4.91951	6.15252	6.05953	6.41121	6.21104	6.39955	6.22434	6.29499	6.29728	6.2135	6.08609	5.48182	6.18463	6.18044	5.89051	5.99724	6.02674	6.10805	6.1662	6.05311	5.8099	6.02919	4.87387	5.69454	5.86493	-0.46282	0.226846	-0.0882821	-0.0516797
5737	QTS_5737	FFUJ_09579	FFM5_09819	FFMR_13114	FFC1_08807	FFB14_08100	FFB20_08813	FFE2_10839	FFFS_10461	FFNC_11295	FRV6_13786	related to putative transcriptional regulator	8.38693	8.77046	8.41289	8.1524	8.66614	7.39291	7.87329	6.68011	7.46137	8.09935	7.98959	8.98583	9.04994	8.34446	8.26967	8.21452	6.98506	9.22381	6.97601	9.06756	8.71111	8.3828	8.21395	8.16563	7.59889	7.76275	6.744	6.65324	8.85166	7.23042	7.83592	7.86694	7.69234	-0.5989	-0.279477	0.0684228	-0.117268
10864	QTS_10864	FFUJ_09565	FFM5_09805	FFMR_13100	FFC1_08821	FFB14_08114	FFB20_08827	FFE2_10853	FFFS_10447	FFNC_11281	FRV6_13801	related to SNF8 protein, involved in glucose derepression	3.33699	4.08569	2.42452	2.97143	2.72977	2.94045	2.2654	2.49515	2.50207	4.49386	3.02453	3.60916	4.0263	3.53694	3.62898	3.83032	4.54945	3.12872	3.08553	2.93298	4.66949	3.69979	3.67521	4.33429	3.98828	3.74376	3.54378	4.02131	3.96623	3.87846	3.86682	4.15784	3.9176	-0.272171	0.0593926	-1.11242	-0.657554
8687	QTS_8687	FFUJ_09555	FFM5_09795	FFMR_13090	FFC1_08831	FFB14_08124	FFB20_05050	FFE2_10863	FFFS_10437	FFNC_11271	FRV6_13812	related to ARO80 - positive transcription regulator of ARO9 and ARO10	6.4965	4.55941	5.23977	6.22069	5.4269	4.80072	4.55564	5.26507	3.78398	3.98094	5.03296	4.85607	4.81768	4.99642	4.71107	5.38467	4.5541	4.51368	4.87756	4.64976	5.10004	4.84611	3.52129	4.33062	4.69026	4.82046	4.11047	5.00298	4.40359	4.89048	4.0653	3.24794	4.30834	1.64043	-0.258278	0.243353	1.50962
8446	QTS_8446	FFUJ_09532	FFM5_09772	FFMR_13067	FFC1_08854	FFB14_08148	FFB20_05027	FFE2_10886	FFFS_10414	FFNC_11248	FRV6_13837	uncharacterized protein	5.14391	5.36001	4.64001	6.32267	5.50602	5.1472	4.42977	4.95835	4.10877	5.43609	5.10528	4.20489	5.13617	4.57807	5.23129	4.39566	5.00188	4.46051	5.16565	4.39838	5.63033	4.82028	4.1901	4.98389	4.90892	4.68693	4.69024	5.02772	4.98903	4.51443	4.46351	4.31588	4.67706	0.939016	0.223839	0.0619385	1.09139
8570	QTS_8570	FFUJ_09527	FFM5_09766	FFMR_13061	FFC1_08860	FFB14_08154	FFB20_05021	FFE2_10892	FFFS_10408	FFNC_11242	FRV6_13843	uncharacterized protein	5.97274	6.10123	6.44418	6.64842	6.67507	6.15061	5.01696	5.03697	4.21222	7.04836	5.93068	6.66332	7.31977	7.29533	6.65864	7.32339	6.76941	6.5663	6.52625	6.50929	7.16299	6.87947	6.93162	7.01412	7.0453	6.96444	7.25016	7.33304	5.83101	6.41076	6.5305	6.62343	6.79344	-0.690573	-1.21854	-0.851153	-0.0102162
931	QTS_931	FFUJ_09526	FFM5_09765	FFMR_13060	FFC1_08861	FFB14_08155	FFB20_05020	FFE2_10893	FFFS_10407	FFNC_11241	FRV6_13844	uncharacterized protein	4.6012	6.50845	6.41938	6.74829	6.38596	7.139	6.31478	7.15416	4.74621	5.67633	6.16938	5.46983	5.45384	7.40393	5.94579	5.73166	5.85198	6.89512	7.84538	7.28514	6.71979	6.46025	7.73915	7.78726	8.20848	8.09187	7.63081	7.9657	7.96534	7.42297	7.35808	7.87999	7.80497	-0.868624	1.05461	-0.984557	0.802494
3538	QTS_3538	FFUJ_09518	FFM5_09755	FFMR_13051	FFC1_08870	FFB14_08164	FFB20_05011	FFE2_10902	FFFS_10398	FFNC_11232	FRV6_13852	related to O-methyltransferase B	4.6728	6.17534	5.13655	4.64112	5.13499	5.47176	5.30663	6.02873	6.09596	5.95539	5.46193	4.69304	4.83551	4.32264	5.84873	4.55374	4.36492	4.88071	5.41826	5.02526	5.60782	4.95506	4.97265	4.78339	4.1947	5.0378	4.7874	4.45057	4.57722	4.80099	4.60233	4.70435	4.69114	-0.0202421	1.33982	0.813906	-1.20761
9713	QTS_9713	FFUJ_09498	FFM5_09734	FFMR_13030	FFC1_08891	FFB14_08185	FFB20_04990	FFE2_10923	FFFS_10377	FFNC_11211	FRV6_13876	related to regulatory protein for the arginine catabolic pathway	3.85535	1.74743	2.55403	3.46106	2.56866	1.44085	2.73527	2.46799	2.35672	1.07608	2.42635	2.45063	2.32918	1.86095	2.22727	1.83157	2.02796	2.51948	2.31546	2.52132	2.25469	2.23385	1.72486	1.65881	1.67144	1.69622	1.79521	1.97238	1.45976	1.93935	1.40723	1.56025	1.68855	1.40473	-0.581743	0.693083	1.23379
9370	QTS_9370	FFUJ_09489	FFM5_09725	FFMR_13021	FFC1_08900	FFB14_08194	FFB20_04981	FFE2_10932	FFFS_10368	FFNC_11202	FRV6_13885	uncharacterized protein	2.20297	5.12767	3.93013	4.28421	4.44612	5.23246	3.40337	3.2496	3.10631	3.26644	3.82493	3.40649	4.03566	4.25566	3.69204	4.04298	4.52786	4.13265	4.54899	4.07655	4.10638	4.08252	2.8774	3.90789	4.17592	3.7458	3.44004	4.42804	4.18611	3.37242	3.54049	3.96243	3.76365	-1.20352	1.09202	-0.325528	0.592174
9022	QTS_9022	FFUJ_09460	FFM5_09694	FFMR_12992	FFC1_08931	FFB14_08223	FFB20_04952	FFE2_10963	FFFS_10338	FFNC_11172	FRV6_13917	uncharacterized protein	1.16214	0.175017	3.84084	2.28288	4.57145	2.71353	0.504215	6.64267	1.28395	2.37884	2.55555	1.20365	1.31368	0.58585	1.78083	1.18142	2.39496	1.29807	1.96399	1.24792	3.58392	1.65543	4.25769	4.18338	6.55466	6.7985	8.01439	8.19215	3.98593	6.56116	5.64968	5.86315	6.00607	-0.0415068	-1.13866	3.25499	0.502051
6648	QTS_6648	FFUJ_09409	FFM5_09642	FFMR_12940	FFC1_08982	FFB14_08273	FFB20_01823	FFE2_11015	FFFS_10286	FFNC_11121	FRV6_13968	related to transcription factor IIIB	4.57643	3.90188	3.9283	4.83332	3.85367	3.66871	3.68993	4.04997	3.38963	3.9467	3.98385	3.59452	3.73819	3.63278	4.04144	3.61785	3.79309	3.54739	3.70976	3.51158	4.18773	3.73743	3.66619	3.6818	3.58129	4.18496	3.43667	3.48531	3.76914	3.47155	3.50798	3.63234	3.64172	0.981901	0.163686	0.295524	0.791884
8316	QTS_8316	FFUJ_09381	FFM5_09614	FFMR_12912	FFC1_09010	FFB14_08301	FFB20_01851	FFE2_11045	FFFS_10258	FFNC_11093	FRV6_13993	related to pathway-specific regulatory protein nit-4	5.76077	6.90338	3.7036	3.73075	3.57667	3.36993	3.68153	2.48555	3.62675	3.48167	4.03206	5.03784	5.29565	2.91936	3.89115	1.98724	2.45899	1.98641	2.57111	2.1119	1.58505	2.98447	3.417	3.09647	2.37305	1.29444	1.40962	1.47318	1.81526	2.17051	1.67023	1.43902	2.01588	0.72293	1.60772	0.78424	-0.160398
3072	QTS_3072	FFUJ_09363	FFM5_09596	FFMR_12894	FFC1_09029	FFB14_08320	FFB20_01870	FFE2_11064	FFFS_10241	FFNC_11075	FRV6_14010	uncharacterized protein	6.69793	3.93289	4.23827	5.88264	5.03348	5.86443	4.93009	4.8575	3.59122	5.38383	5.04123	6.33889	6.16397	4.66943	7.5032	5.74387	5.70634	7.14133	6.51337	6.16862	5.95089	6.18999	3.09606	2.76664	2.95192	3.15505	2.56292	4.07452	3.147	3.42527	3.45342	3.26997	3.19028	0.359033	-2.23107	-0.431162	-1.62056
10619	QTS_10619	FFUJ_09360	FFM5_09593	FFMR_12891	FFC1_09032	FFB14_08323	FFB20_01873	FFE2_11067	FFFS_10238	FFNC_11072	FRV6_14013	related to positive transcriptional regulator for purine utilization	2.72136	1.27949	1.6949	3.35588	1.89297	2.99254	1.34678	1.55265	1.44825	0.279722	1.85645	3.35242	3.51139	2.96315	4.92992	3.38785	3.58692	3.37591	4.04846	3.15471	0.83715	3.31479	2.19079	1.49043	2.08565	2.87265	2.00736	2.88342	1.34217	2.30357	2.18705	0.770197	2.01333	-0.631053	-2.2319	-1.26825	-1.57405
9715	QTS_9715	FFUJ_09328	FFM5_09560	FFMR_12858	FFC1_09065	FFB14_08354	FFB20_01906	FFE2_11100	FFFS_10205	FFNC_11039	FRV6_14041	uncharacterized protein	4.68177	2.34605	4.07179	4.03252	4.07058	3.92967	3.18658	5.66129	3.68235	4.63398	4.02966	4.47777	4.55677	4.64989	5.46118	4.49313	5.04908	3.43079	4.0146	3.87379	4.39519	4.44022	4.19224	3.44693	4.9123	5.30648	5.40112	5.37401	2.73857	4.69752	4.08129	4.40134	4.45518	0.204002	-2.21073	-0.578097	-1.42866
9751	QTS_9751	FFUJ_09309	FFM5_09541	FFMR_12838	FFC1_09085	FFB14_08373	FFB20_01926	FFE2_11120	FFFS_10185	FFNC_11019	FRV6_14055	related to transcriptional activator Mut3p	2.65334	1.33118	1.36644	2.54792	2.03202	2.47878	1.58802	2.38309	1.70716	2.87973	2.09677	0.98579	0.846685	0.613468	3.43037	1.6385	0.505072	0.631145	3.00869	0.866162	2.55118	1.50771	1.40176	1.22983	0.806939	2.32304	2.31595	1.83411	1.61537	1.27271	0.974442	2.5091	1.62833	1.66755	0.484498	0.752974	-0.882452
5075	QTS_5075	FFUJ_09298	FFM5_09530	FFMR_12827	FFC1_09096	FFB14_08383	FFB20_01937	FFE2_11131	FFFS_10172	FFNC_11008	FRV6_14138	uncharacterized protein	2.42403	0.737512	1.56467	0.415112	1.98816	1.0966	0.32483	1.93053	0.483097	1.0124	1.19769	5.0158	4.62916	4.07209	3.92793	4.58907	3.8448	3.23711	3.34673	3.78934	2.58157	3.90336	3.45515	2.27955	3.10556	3.95853	3.82108	3.11731	0.882087	3.05726	2.59832	1.75016	2.8025	-2.59177	-3.89165	-2.50742	-3.51282
5606	QTS_5606	FFUJ_09274	FFM5_09506	FFMR_12803	FFC1_09120	FFB14_08407	FFB20_01961	FFE2_11155	FFFS_10148	FFNC_10984	FRV6_14110	uncharacterized protein	5.2657	3.15495	4.38399	6.42066	4.66352	4.06932	5.53325	5.31734	4.9457	5.33507	4.90895	3.70735	3.31176	3.2826	5.53755	2.12631	2.64142	3.4358	4.71221	3.78363	5.15813	3.76967	2.49356	2.23192	2.17054	2.98216	1.16015	2.43626	2.94329	2.53984	2.53276	3.97676	2.54672	1.55836	-0.156808	1.10139	0.88311
10674	QTS_10674	FFUJ_09271	FFM5_09503	FFMR_12800	FFC1_09123	FFB14_08410	FFB20_01964	FFE2_11158	FFFS_10145	FFNC_10981	FRV6_14107	related to regulatory protein alcR	2.48679	0.107849	1.14929	2.71908	1.63953	0.972224	1.05839	1.99446	1.63104	1.06486	1.48235	0.956904	0.992716	1.61943	2.10394	1.40783	1.43246	0.286299	0.987083	1.2119	0.702392	1.1701	2.18692	1.32584	2.39706	2.93701	2.07206	2.88232	2.70033	2.98624	3.27855	2.33648	2.51028	1.52988	-0.884867	-0.470135	0.615134
13355	QTS_13355	FFUJ_09268	FFM5_09500	FFMR_12798	FFC1_09126	FFB14_08412	FFB20_01967	FFE2_11161	FFFS_10142	FFNC_10978	n.d.	uncharacterized protein	4.42972	1.9921	3.13814	3.85586	4.48418	3.40823	3.16267	3.38866	3.18921	0	3.10488	2.46303	1.61381	2.97133	4.152	3.6101	2.35995	2.62367	3.53602	2.86237	0	2.61923	1.7718	1.30105	1.96935	2.43178	2.93078	2.33942	2.78253	1.86426	1.73234	0	1.91233	1.96669	0.378283	0.166816	-0.296137
2177	QTS_2177	FFUJ_09258	FFM5_09491	FFMR_12788	FFC1_09136	FFB14_08422	FFB20_01977	FFE2_11171	FFFS_10132	FFNC_10968	FRV6_14103	uncharacterized protein	1.48245	0.0801417	0.120952	0.48497	0.433875	0.635957	0.152076	3.02875	0.184203	0.251885	0.685526	3.20999	2.00289	1.32047	2.97979	0.685599	1.97799	2.56335	1.89939	2.18364	0.159465	1.89826	2.24995	1.50464	1.67399	2.04062	1.00408	2.32775	1.70583	2.3604	1.74789	1.49781	1.8113	-1.72755	-1.92274	-1.19952	-2.49482
13280	QTS_13280	FFUJ_09240	FFM5_09473	FFMR_12770	FFC1_09145	FFB14_08441	FFB20_01985	FFE2_11189	FFFS_10114	FFNC_10950	n.d.	related to fumonisin cluster - transcription factor	5.39965	7.05785	4.50386	4.29756	3.10955	6.29564	6.15872	5.65894	5.68723	0	4.8169	8.10753	8.16229	9.2077	6.39012	6.76645	7.68875	7.79096	9.36369	7.26742	0	7.07449	3.78075	3.83858	5.47581	2.93678	5.52329	5.96199	3.12486	4.25256	2.23276	0	3.71274	-2.70788	-1.10443	-4.70384	-2.09257
5904	QTS_5904	FFUJ_09239	FFM5_09472	FFMR_12769	FFC1_09146	FFB14_08442	FFB20_01986	FFE2_11190	FFFS_10113	FFNC_10949	FRV6_14100	related to transcription activator amyR	4.12213	2.60043	3.48424	4.45725	3.92272	4.21272	4.99689	5.05162	4.93607	1.26188	3.90459	3.86043	3.73587	4.07093	5.07669	3.51507	4.33426	4.31514	5.29954	3.20226	0.39119	3.78014	3.0383	1.71693	3.34891	2.55716	3.60778	3.0659	2.42363	3.27567	2.84689	1.27793	2.71591	0.261699	-1.13543	-0.586689	-0.619441
3684	QTS_3684	FFUJ_09231	FFM5_09464	FFMR_12761	FFC1_09154	FFB14_08450	FFB20_01994	FFE2_11198	FFFS_10105	FFNC_10941	FRV6_14092	uncharacterized protein	2.30928	0.642593	1.98831	1.88816	1.46596	2.46137	1.75815	3.17109	1.97046	0.238337	1.78937	3.25043	3.01675	3.40719	4.08514	3.20026	3.58139	3.12637	3.96634	2.9767	2.88424	3.34948	2.08954	1.32166	2.15596	2.16028	2.69944	2.90569	1.35755	2.39633	1.84379	1.00499	1.99352	-0.941147	-2.37416	-1.41887	-2.19698
4379	QTS_4379	FFUJ_09228	FFM5_09461	FFMR_12758	FFC1_09157	FFB14_08453	FFB20_01997	FFE2_11201	FFFS_10102	FFNC_10938	FRV6_14090	related to Put3p and to hypothetical protein YJL206c	3.76592	1.1674	2.61412	3.08251	2.50518	1.93908	2.32532	3.14202	2.76447	1.94524	2.52513	1.94279	1.76226	2.31848	3.10052	1.77391	2.27147	1.91336	2.72757	2.07734	0.576537	2.04642	1.52835	1.39955	1.93076	2.71944	2.13907	2.59047	2.04511	2.3369	2.00255	1.25141	1.99436	1.82312	-0.594857	0.295645	-0.0180168
10822	QTS_10822	FFUJ_09194	FFM5_09426	FFMR_12723	FFC1_09192	FFB14_08487	FFB20_02032	FFE2_11236	FFFS_10067	FFNC_10903	FRV6_14066	related to pathway-specific regulatory protein nit-4	2.73996	2.39579	2.43739	2.82977	2.60668	3.10585	2.18503	2.13816	1.68895	1.73732	2.38649	3.17248	3.46284	3.41941	3.84051	3.15977	2.67591	3.28792	3.12239	3.2996	2.58066	3.20215	1.65528	2.02033	1.96998	2.02845	1.44076	1.51331	2.02762	1.98407	1.94653	1.41329	1.79996	-0.43252	-1.06704	-0.982019	-1.01075
590	QTS_590	FFUJ_09190	FFM5_09422	FFMR_12719	FFC1_09196	FFB14_08491	FFB20_02036	FFE2_11240	FFFS_10063	FFNC_10899	FRV6_14062	related to STB5 - SIN3 binding protein	0	0	0	0	0	0	0	0	0	0	0	2.88675	1.45215	1.10595	1.26614	2.47427	0.882892	2.86106	0.365604	2.49663	2.35769	1.81491	0.520645	0.0347528	0.177778	0.525813	0.267292	0.117071	0.0387192	1.01901	0.765044	0.711956	0.417808	-2.88675	-1.45215	-1.10595	-1.26614
12592	QTS_12592	FFUJ_09181	FFM5_09413	FFMR_12710	FFC1_09204	FFB14_08500	FFB20_02044	n.d.	FFFS_10055	FFNC_10891	FRV6_14162	uncharacterized protein	2.03744	3.52222	5.1977	1.92887	2.96554	4.09988	0	3.54295	3.81759	0	2.71122	0	0.387625	0.381338	0	0.332928	0.364823	0	0.233354	0.446846	0.115045	0.226196	2.41892	2.04147	1.27292	1.74079	1.90486	1.4859	0	3.68901	1.54392	0.342612	1.64404	2.03744	3.13459	4.81636	1.92887
5323	QTS_5323	FFUJ_09177	FFM5_09408	FFMR_12706	FFC1_09209	FFB14_08505	FFB20_02049	FFE2_11252	FFFS_10050	FFNC_10886	FRV6_14166	uncharacterized protein	1.73076	0.0657503	0.802451	1.44573	1.30325	1.51555	0.528713	1.44324	0.671674	1.37389	1.0881	0.771225	0.298893	1.46085	2.6283	0.909682	1.05269	0	0.939464	0.746615	1.11783	0.992555	1.26485	0.625835	2.35691	1.69554	1.48451	1.41563	0.307429	1.34835	1.26031	1.17607	1.29354	0.959533	-0.233143	-0.658401	-1.18257
8050	QTS_8050	FFUJ_03804	FFM5_04879	FFMR_03973	FFC1_09230	FFB14_08619	FFB20_11683	FFE2_02399	FFFS_05462	FFNC_04508	FRV6_10120	uncharacterized protein	1.38436	0.352627	1.18378	2.28496	1.61117	1.71695	1.65783	2.79308	2.00264	3.9658	1.89532	0.879156	0.751433	1.22909	1.71358	1.8665	0.888023	0.143267	0.964648	1.43268	2.16497	1.20334	0.905185	0.863175	0.350876	1.28159	0.762463	0.803561	1.19219	1.16996	1.15298	2.9644	1.14464	0.505203	-0.398805	-0.0453108	0.57138
10223	QTS_10223	FFUJ_03808	FFM5_04875	FFMR_03977	FFC1_09234	FFB14_08623	FFB20_11679	FFE2_02403	FFFS_05466	FFNC_04512	FRV6_10116	uncharacterized protein	4.88724	3.73851	4.73249	4.26872	4.94797	4.40653	4.23472	4.79184	3.81346	5.30955	4.5131	4.45408	4.15425	5.0085	4.41744	5.17854	3.74491	4.50708	4.56753	3.72644	3.93744	4.36962	4.05686	3.4715	2.99341	3.21188	3.41295	3.36223	3.53951	3.37976	3.07397	3.78951	3.42916	0.433154	-0.415743	-0.276004	-0.148722
9595	QTS_9595	FFUJ_03827	FFM5_04855	FFMR_03996	FFC1_09255	FFB14_08645	FFB20_11657	FFE2_02421	FFFS_05484	FFNC_04533	FRV6_10098	uncharacterized protein	2.04634	0.943083	2.69892	1.47603	1.46459	1.10626	1.29039	2.60217	1.39489	0.350753	1.53734	2.47446	1.59664	2.09919	1.23892	2.24966	2.05309	1.73103	2.70386	1.53652	0.64346	1.83268	1.71869	1.43602	1.85652	3.25058	2.61745	2.54467	1.3937	1.6998	1.54853	1.25793	1.93239	-0.428118	-0.653562	0.599731	0.237119
13203	QTS_13203	FFUJ_03828	FFM5_04854	FFMR_03997	FFC1_09256	FFB14_08646	FFB20_11656	FFE2_02422	FFFS_05485	FFNC_04534	n.d.	uncharacterized protein	0.344936	0.389082	0.211605	0.38224	0.468376	0.149318	0.545507	0.804267	0.568073	0	0.38634	0.392628	0.117565	0.585868	0.287536	0.726681	1.35302	0.652932	1.33206	0.258393	0	0.570669	0.438113	0.156347	0.481071	0.814949	1.20057	0.698399	0.285896	0.73264	0.821071	0	0.562906	-0.0476921	0.271517	-0.374263	0.0947039
11558	QTS_11558	FFUJ_03835	FFM5_04846	FFMR_04005	FFC1_09263	n.d.	FFB20_11650	FFE2_02429	FFFS_05492	FFNC_04541	FRV6_10092	uncharacterized protein	1.66041	0.836199	1.33688	0.290424	0	1.28855	0	1.26939	0.235549	0	0.691741	4.31188	2.28602	5.77731	1.47684	0	3.97641	0	4.21494	0.721444	0.406895	2.31717	2.15498	3.17655	4.65687	1.47816	0	1.97015	2.24138	1.93135	0.948562	5.07713	2.36351	-2.65147	-1.44982	-4.44043	-1.18642
12786	QTS_12786	FFUJ_03836	FFM5_04845	FFMR_04006	FFC1_09265	FFB14_08655	FFB20_11649	FFE2_02430	FFFS_05493	FFNC_04542	n.d.	uncharacterized protein	0.831443	0.426102	0.999621	0.350129	3.57805	2.30001	0.391829	1.29154	0.408909	0	1.05776	2.04425	0.226051	6.31348	1.10316	4.7346	3.85914	0.20848	4.64902	0.340727	0	2.34789	1.00311	1.50054	2.68869	1.4245	3.10072	2.09666	0.887884	1.3988	0.700251	0	1.48012	-1.2128	0.200051	-5.31386	-0.753032
3592	QTS_3592	FFUJ_03866	FFM5_04814	FFMR_04037	FFC1_09296	FFB14_08685	FFB20_13364	FFE2_02461	FFFS_05524	FFNC_04573	FRV6_10061	related to positive activator of transcription	3.82066	1.95096	3.97119	4.22348	3.26806	2.13277	4.08609	4.50944	3.92952	8.1319	4.00241	2.60128	3.04556	3.45347	3.02999	3.33943	3.07914	2.71136	2.99545	2.57726	3.29279	3.01257	2.18714	1.38974	2.0605	1.71736	2.00965	2.0264	1.79612	1.79552	1.62674	3.31619	1.99254	1.21938	-1.0946	0.517723	1.19349
5541	QTS_5541	FFUJ_03879	FFM5_04801	FFMR_04050	FFC1_09309	FFB14_08698	FFB20_13352	FFE2_02473	FFFS_05537	FFNC_04587	FRV6_10035	uncharacterized protein	0.125832	0.314666	0.146147	0.187981	0.429352	2.27979	0.307338	3.40547	0.186948	0.277367	0.76609	1.97084	2.23132	3.188	0.914805	2.91685	3.36561	1.875	3.80709	0.801034	1.60448	2.2675	0.742846	0.841373	1.46768	0.449654	1.84614	2.29108	1.37032	1.89371	0.211982	2.33745	1.34522	-1.845	-1.91665	-3.04185	-0.726824
8354	QTS_8354	FFUJ_03889	FFM5_04791	FFMR_04060	FFC1_09319	FFB14_08708	FFB20_13343	FFE2_02482	FFFS_05546	FFNC_04597	FRV6_10045	related to transcription activator protein	3.47658	4.81847	4.33655	4.2595	4.09107	5.43768	4.26268	4.60343	3.90573	2.9948	4.21865	5.00134	4.21534	4.69888	3.92953	4.7449	4.40865	5.11624	4.04707	5.06205	4.25738	4.54814	4.0409	4.24875	5.05996	5.18046	4.49849	4.8968	5.29776	3.95258	4.15393	3.82515	4.51548	-1.52476	0.60313	-0.362325	0.329973
2550	QTS_2550	FFUJ_03890	FFM5_04790	FFMR_04061	FFC1_09320	FFB14_08709	FFB20_13342	FFE2_02483	FFFS_05547	FFNC_04598	FRV6_10046	related to zinc finger protein	5.84021	6.58794	6.36466	6.2935	6.28574	6.12832	6.2273	6.03672	6.2406	6.09137	6.20964	6.62614	6.78946	6.41205	6.49451	6.30756	6.31389	6.60167	6.61612	6.3964	6.15869	6.47165	6.1793	6.28844	6.31418	6.6669	6.55631	6.67899	5.95837	6.45883	5.87826	6.048	6.30276	-0.785932	-0.201511	-0.0473864	-0.201012
15404	QTS_15404	n.d.	n.d.	n.d.	FFC1_09349	n.d.	FFB20_12765	FFE2_15122	FFFS_09277	FFNC_04624	n.d.	uncharacterized protein	0	0	0	0.568859	0	1.35821	1.17322	4.54976	0.469279	0	0.811933	0	0	0	0.767924	0	0.80159	0.629627	4.5923	0.554618	0	0.734606	0	0	0	1.29374	0	1.69258	1.99752	3.81791	0.793243	0	0.959499	0	0	0	-0.199065
15499	QTS_15499	n.d.	n.d.	n.d.	FFC1_09350	n.d.	FFB20_12764	FFE2_15123	FFFS_09278	FFNC_04625	n.d.	uncharacterized protein	0	0	0	5.95152	0	6.56598	6.22948	8.36233	6.01305	0	3.31224	0	0	0	6.92638	0	7.14936	6.57494	7.80849	6.16917	0	3.46283	0	0	0	6.0963	0	7.00398	6.59935	7.48115	6.19805	0	3.33788	0	0	0	-0.974857
15944	QTS_15944	n.d.	n.d.	n.d.	FFC1_09356	n.d.	FFB20_12758	FFE2_15129	n.d.	FFNC_04631	n.d.	uncharacterized protein	0	0	0	3.94145	0	2.41443	5.36578	0	1.13165	0	1.28533	0	0	0	3.67012	0	2.91464	5.37441	0	3.38421	0	1.53434	0	0	0	1.37934	0	1.63041	4.07504	0	1.89133	0	0.897611	0	0	0	0.271339
16106	QTS_16106	n.d.	n.d.	n.d.	FFC1_09357	n.d.	FFB20_12757	n.d.	FFFS_09285	FFNC_04632	n.d.	uncharacterized protein	0	0	0	4.59985	0	3.16482	0	6.20977	2.8115	0	1.67859	0	0	0	4.15151	0	3.18645	0	6.00802	4.0263	0	1.73723	0	0	0	3.16004	0	2.54121	0	4.86454	2.80994	0	1.33757	0	0	0	0.448344
15479	QTS_15479	n.d.	n.d.	n.d.	FFC1_09376	n.d.	FFB20_12738	FFE2_15151	FFFS_09307	FFNC_04651	n.d.	uncharacterized protein	0	0	0	0.26939	0	0	0	0.176147	0.134834	0	0.058037	0	0	0	0.200701	0	0.250178	0	0	0.354738	0	0.0805617	0	0	0	0.14112	0	0.0668238	0.0182254	0.94197	0.265867	0	0.143401	0	0	0	0.0686884
1453	QTS_1453	FFUJ_03908	FFM5_04772	FFMR_04080	FFC1_09379	FFB14_08728	FFB20_12735	FFE2_02502	FFFS_05566	FFNC_04654	FRV6_10019	related to Put3p and to hypothetical protein YJL206c	0.428071	0	0.105363	0.31921	0.155734	0.0749524	0.0897795	0.0733197	0	0.965305	0.221173	0.263051	0	0	0.147994	0.0573376	0	0	0	0	0	0.0468383	2.01504	0.656638	1.00888	0.347903	0.734501	0.0272002	0.716401	0.96172	0.954102	1.06001	0.84824	0.165019	0	0.105363	0.171215
6113	QTS_6113	FFUJ_03912	FFM5_04768	FFMR_04084	FFC1_09383	FFB14_08732	FFB20_12731	FFE2_02506	FFFS_05570	FFNC_04658	FRV6_10015	uncharacterized protein	2.22828	3.18454	1.06561	1.31402	0.752931	0.924147	1.08359	0.90882	1.66679	0.793515	1.39222	4.54988	4.80853	4.17788	5.13888	4.30497	4.59504	4.69874	4.60351	4.39684	3.63507	4.49093	3.00133	2.36678	1.2132	1.36582	1.65299	1.94011	1.66547	2.16138	2.30578	1.69831	1.93712	-2.3216	-1.624	-3.11226	-3.82486
8581	QTS_8581	FFUJ_03914	FFM5_04766	FFMR_04086	FFC1_09385	FFB14_08734	FFB20_12729	FFE2_02508	FFFS_05572	FFNC_04660	FRV6_10013	related to TFB3 - TFIIH subunit (transcription/repair factor)	4.52851	4.1364	3.57364	4.46876	3.44329	4.66694	3.48647	4.86921	3.79995	4.93883	4.1912	3.56688	4.28884	3.85005	4.43455	4.1896	4.18829	3.80626	5.022	3.81623	4.13999	4.13027	4.1553	4.60948	4.17655	4.17134	4.154	4.32884	4.54247	4.52345	3.93154	3.61287	4.22058	0.961633	-0.152442	-0.276408	0.0342044
9890	QTS_9890	FFUJ_03929	FFM5_04751	FFMR_04100	FFC1_09400	FFB14_08748	FFB20_12715	FFE2_02523	FFFS_05587	FFNC_04675	FRV6_09998	uncharacterized protein	4.42848	2.3711	3.789	4.12031	3.44946	3.24708	3.74104	5.19377	4.10559	4.15697	3.86028	2.52203	2.58682	2.43022	3.41185	2.68112	2.41097	2.34062	3.10536	2.31857	2.846	2.66536	2.76664	2.84893	2.97133	2.70872	3.16502	2.84296	3.25615	3.33183	3.0628	3.23977	3.01942	1.90644	-0.215716	1.35878	0.708459
4488	QTS_4488	FFUJ_03942	FFM5_04739	FFMR_04116	FFC1_09413	FFB14_08760	FFB20_10888	FFE2_02535	FFFS_05600	FFNC_04686	FRV6_09989	uncharacterized protein	1.94883	0.0709936	0.946106	1.66326	0.918933	2.01568	1.22747	3.94488	1.13919	0.57686	1.44522	1.42322	0.698247	1.24567	3.76223	1.24103	0	2.02895	3.7222	2.33837	1.27726	1.77372	0.257168	0.153031	0.331079	1.97325	0.592101	0.432077	1.02147	0.689292	1.07605	0.0826271	0.660815	0.525606	-0.627253	-0.29956	-2.09897
10826	QTS_10826	FFUJ_03964	FFM5_04716	FFMR_04141	FFC1_09436	FFB14_08781	FFB20_10865	FFE2_02558	FFFS_05623	FFNC_04709	FRV6_09964	uncharacterized protein	6.55475	6.03212	6.20346	6.97324	6.40412	5.98409	5.11197	5.39271	4.79314	6.39823	5.98478	6.51654	6.85636	6.12932	6.13711	5.78974	4.74909	6.87836	6.0767	6.67841	7.94142	6.37531	4.89134	4.96584	5.68242	6.28493	5.06974	5.25153	4.84182	5.50308	5.11555	5.22689	5.28331	0.0382022	-0.824247	0.0741314	0.836134
9693	QTS_9693	FFUJ_03965	FFM5_04715	FFMR_04143	FFC1_09437	FFB14_08782	FFB20_10864	FFE2_02559	FFFS_05624	FFNC_04710	FRV6_09963	uncharacterized protein	5.78151	3.94154	3.42766	5.78845	3.93667	3.06893	4.25257	4.57194	4.26891	3.13993	4.21781	4.31595	4.25756	3.54304	4.62902	3.50842	3.76365	4.10845	3.99105	4.65344	3.53859	4.03092	3.99867	3.60229	3.53516	4.42659	4.13827	4.57172	3.04714	3.31216	3.36797	4.9513	3.89513	1.46556	-0.316023	-0.115376	1.15943
13182	QTS_13182	FFUJ_03974	FFM5_04705	FFMR_04153	FFC1_09447	FFB14_08791	FFB20_10854	FFE2_02569	FFFS_05634	FFNC_04720	n.d.	related to zinc finger protein odd-paired-like (opl)	0.148096	0	0	0	0	0	0	0	0	0	0.0148096	0	0	0	0	0.139479	0	0	0	0	0	0.0139479	0	0	2.56334	0.51985	0.744316	0.251694	0.157048	0.157993	0.304144	0	0.469838	0.148096	0	0	0
12349	QTS_12349	FFUJ_03975	FFM5_04704	FFMR_04154	FFC1_09448	FFB14_08792	FFB20_10853	FFE2_02570	FFFS_05635	FFNC_04721	n.d.	uncharacterized protein	0.374425	0	0.119898	0.421553	0.520638	0.890568	0.371566	0	0	0	0.269865	1.55805	1.694	1.81889	2.01543	2.85079	1.62609	1.10603	1.86897	1.5186	0	1.60568	0.196586	0.702998	2.70044	1.78022	2.43648	1.40841	0.541348	1.21524	0.789985	0	1.17717	-1.18362	-1.694	-1.69899	-1.59388
1244	QTS_1244	FFUJ_03985	FFM5_04694	FFMR_04164	FFC1_09458	FFB14_08802	FFB20_10843	FFE2_02580	FFFS_05645	FFNC_04731	FRV6_09950	fusarubin cluster - methyltransferase	0	0	0.293792	0.258888	0.105023	0	0.089229	0	0.108574	0	0.0855506	0	0	0	0	0.403048	0	0	0	0	0.145471	0.054852	0.172263	0.862534	0.37117	0	0.220214	0.105207	0.314329	0	0.103686	3.83257	0.598197	0	0	0.293792	0.258888
1719	QTS_1719	FFUJ_03989	FFM5_04690	FFMR_04168	FFC1_09462	FFB14_08806	FFB20_10839	FFE2_02584	FFFS_05649	FFNC_04735	FRV6_09946	fusarubin cluster - transcription factor	0.935027	1.25916	0.98394	1.03168	0	0.459863	0.985035	1.73313	1.6428	0	0.903063	1.11995	1.44358	0.293385	1.00892	0.131117	2.0117	0.178064	0.817168	0.419689	0	0.742358	1.1362	1.34814	0.580065	0.49221	0.314287	0.576557	1.75334	1.05987	0.611568	0.862434	0.873469	-0.18492	-0.184422	0.690555	0.0227532
9645	QTS_9645	FFUJ_04002	FFM5_04675	FFMR_04183	FFC1_09477	FFB14_08821	FFB20_10824	FFE2_02599	FFFS_05664	FFNC_04750	FRV6_09931	uncharacterized protein	4.6401	1.94725	2.54272	2.69318	4.01299	2.5181	3.10279	1.52287	4.4735	0.384959	2.78385	3.72225	1.22054	1.83353	2.77905	3.33566	2.18161	4.17768	1.83846	5.94314	0.201501	2.72334	2.59698	2.55394	1.24981	1.40754	2.08085	2.12933	3.47554	1.35648	3.37927	0.111929	2.03417	0.917853	0.726714	0.70919	-0.0858724
11703	QTS_11703	FFUJ_04003	FFM5_04674	FFMR_04184	FFC1_09478	FFB14_08822	FFB20_10823	FFE2_02600	FFFS_05665	FFNC_04751	FRV6_09930	uncharacterized protein	0.438067	0.31496	0.390963	0.112721	0	0.524228	0.276232	0	0.774797	0	0.283197	0	0.0934454	0	0	0	0.169828	0.126966	0	0	0.140462	0.0530701	0.274701	0.0636493	0	0.0575222	0.227063	0.209621	0.435377	0.0537817	0.244704	0.47014	0.203656	0.438067	0.221514	0.390963	0.112721
2976	QTS_2976	FFUJ_04016	FFM5_04661	FFMR_04197	FFC1_09491	FFB14_08835	FFB20_00675	FFE2_02613	FFFS_05678	FFNC_04764	FRV6_09917	related to cercosporin resistance protein	2.77625	2.071	2.6618	3.02205	2.10203	1.82324	1.84258	2.62175	1.61562	1.78508	2.23214	1.70419	1.5793	1.5555	1.99435	1.36947	1.51396	1.73267	1.43226	1.74065	1.82434	1.64467	3.98906	3.32381	3.62943	4.15625	3.36721	3.39584	3.44211	2.71949	2.85295	3.31374	3.41899	1.07206	0.491696	1.10631	1.02769
3340	QTS_3340	FFUJ_04033	FFM5_04644	FFMR_04214	FFC1_09509	FFB14_08852	FFB20_00658	FFE2_02630	FFFS_05695	FFNC_04781	FRV6_09901	uncharacterized protein	2.3946	0.804898	1.40013	1.93982	1.44395	0.80842	0.448484	0.718903	2.12571	2.35648	1.44414	3.48086	3.60724	2.65969	3.47175	3.0105	2.21217	2.15959	1.03816	3.69706	4.44561	2.97826	1.0794	0.471658	0.853209	1.74049	1.4281	1.11659	0.447415	0.56293	1.88669	1.97092	1.15574	-1.08625	-2.80234	-1.25956	-1.53193
3570	QTS_3570	FFUJ_04038	FFM5_04639	FFMR_04219	FFC1_09514	FFB14_08857	FFB20_00653	FFE2_02635	FFFS_05700	FFNC_04786	FRV6_09895	uncharacterized protein	0.508412	0.446957	0.54925	0.97652	0.802021	0.0911529	0.771264	0.594655	0.657393	0.369804	0.576743	1.02834	0.377192	0.234262	0.805314	0.261048	0.188354	0.496518	0.22675	0.817677	0.237572	0.467302	0.420316	0.138436	0.38906	0.569863	0.355116	0.246376	0.292452	0.481049	0.474873	0.875745	0.424329	-0.519923	0.0697655	0.314988	0.171206
10187	QTS_10187	FFUJ_04043	FFM5_04634	FFMR_04224	FFC1_09519	FFB14_08862	FFB20_00648	FFE2_02640	FFFS_05705	FFNC_04791	FRV6_09889	uncharacterized protein	3.20137	2.44145	2.96071	2.55372	2.29664	2.9422	3.24509	3.26865	3.75527	3.63042	3.02955	3.58972	2.91912	3.16362	3.59789	2.91371	3.11416	3.17333	2.67812	3.75016	2.95274	3.18525	3.77402	3.51687	3.04818	3.81543	3.47569	3.17167	2.60251	3.88407	3.80855	4.1203	3.52173	-0.388344	-0.477666	-0.202904	-1.04417
5961	QTS_5961	FFUJ_04044	FFM5_04633	FFMR_04225	FFC1_09520	FFB14_08863	FFB20_00647	FFE2_02641	FFFS_05706	FFNC_04792	FRV6_09888	related to transcription activator protein acu-15	1.78589	1.65595	1.82448	1.26423	1.62416	1.91522	2.00128	1.59456	1.94931	3.08865	1.87037	1.62256	1.9	2.21185	2.37269	1.98194	2.0444	1.82348	2.05525	1.94689	2.12401	2.00831	2.25072	1.80328	2.10721	2.2739	2.08225	2.20077	1.96123	2.23001	2.19497	2.97631	2.20806	0.163338	-0.244048	-0.387371	-1.10846
8938	QTS_8938	FFUJ_04047	FFM5_04630	FFMR_04228	FFC1_09523	FFB14_08866	FFB20_00644	FFE2_02644	FFFS_05709	FFNC_04795	FRV6_09885	uncharacterized protein	1.13219	0.947799	1.79405	1.63075	2.57302	0.777371	1.14919	0.713592	1.75262	0.42642	1.2897	0.870404	0.238594	0.213086	0.357053	1.11365	0.117456	0.523295	0.271453	0.618368	0.0843336	0.44077	0.578449	1.08498	0.914503	2.0526	1.32869	0.653864	1.43745	1.30449	1.17318	0.473818	1.1002	0.261784	0.709206	1.58096	1.27369
3047	QTS_3047	FFUJ_04051	FFM5_04626	FFMR_04232	FFC1_09527	FFB14_08870	FFB20_00640	FFE2_02648	FFFS_05713	FFNC_04799	FRV6_09881	probable RLM1 - transcription factor of the MADS box family	4.83805	4.7779	4.65158	5.38638	5.07588	5.33437	3.96109	3.88031	3.375	3.80995	4.50905	5.77033	5.84143	5.90653	4.8091	5.70531	5.40838	4.87107	4.96601	4.8297	6.29638	5.44042	5.09544	5.0879	5.48339	5.18696	4.88372	5.43335	5.11035	4.62438	4.65256	5.29741	5.08555	-0.932283	-1.06354	-1.25495	0.577281
2799	QTS_2799	FFUJ_04054	FFM5_04623	FFMR_04235	FFC1_09530	FFB14_08873	FFB20_00637	FFE2_02651	FFFS_05716	FFNC_04802	FRV6_09878	uncharacterized protein	1.67571	0.373235	1.05995	1.20048	1.37119	0.710442	0.911549	0.950941	0.808071	1.54411	1.06057	0.802315	0.748652	0.363648	0.753943	0.903658	0.96527	0.341633	0.782013	0.652861	1.18219	0.749618	1.02042	0.726859	2.39315	0.615079	1.65695	1.25418	0.865642	0.825552	0.870021	1.96463	1.21925	0.873397	-0.375417	0.696303	0.446536
7175	QTS_7175	FFUJ_04056	FFM5_04621	FFMR_04237	FFC1_09532	FFB14_08875	FFB20_00635	FFE2_02653	FFFS_05718	FFNC_04804	FRV6_09876	related to Pdr3p	4.28681	2.65299	3.36641	3.82929	3.05492	2.59901	3.72049	3.2047	3.85848	2.45473	3.30278	1.79575	1.61701	1.6703	2.94955	1.02094	2.55466	2.05013	2.36523	2.15716	1.71476	1.98955	1.71094	1.42597	1.73936	1.27626	1.66079	1.87582	1.23278	1.6607	1.77808	1.9557	1.63164	2.49106	1.03598	1.69612	0.87974
12479	QTS_12479	FFUJ_04064	FFM5_04613	FFMR_04245	FFC1_09540	FFB14_08883	FFB20_00627	FFE2_02661	FFFS_05726	FFNC_04812	n.d.	uncharacterized protein	0.379231	0.25686	0	0	0.201158	0.274993	0	0.597642	0.107602	0	0.181749	0	0	0	0.191024	0.309734	0.377786	0	0.449231	0.13018	0	0.145795	0.199266	0.216766	0.272174	0.134183	0.725522	0.419279	0.413174	0.495248	0.151515	0	0.302713	0.379231	0.25686	0	-0.191024
5183	QTS_5183	FFUJ_04072	FFM5_04605	FFMR_04253	FFC1_09547	FFB14_08891	FFB20_00620	FFE2_02668	FFFS_05733	FFNC_04819	FRV6_09863	uncharacterized protein	4.17472	4.37859	4.26992	4.52261	4.3188	3.56876	4.65444	4.99274	4.45506	4.92995	4.42656	3.60618	3.08619	2.74341	3.89263	2.87945	2.47328	3.47162	3.64545	3.49898	2.34691	3.16441	2.77843	3.11446	2.22416	2.78011	2.80095	2.60889	2.81001	3.0192	2.80181	2.26196	2.72	0.568536	1.2924	1.52651	0.629981
8473	QTS_8473	FFUJ_04086	FFM5_04591	FFMR_04267	FFC1_09561	FFB14_08905	FFB20_00606	FFE2_02682	FFFS_05747	FFNC_04833	FRV6_09850	related to Cutinase transcription factor 1 alpha	4.98083	4.82585	5.79018	3.83423	5.41572	5.26726	3.34901	3.65199	2.88452	4.13509	4.41347	5.46771	5.99649	6.2527	4.45423	5.548	4.94663	5.10288	5.25738	4.98603	4.91351	5.29256	4.8659	5.41526	5.963	5.13606	5.26978	5.20484	6.2429	5.32609	5.05239	4.31335	5.27896	-0.486876	-1.17064	-0.462526	-0.620003
5911	QTS_5911	FFUJ_04092	FFM5_04584	FFMR_04273	FFC1_09567	FFB14_08911	FFB20_00598	FFE2_02688	FFFS_05753	FFNC_04839	FRV6_09844	related to myc-type bHLH transcription factor	7.13833	7.5681	7.12687	7.09673	7.04256	6.76137	6.26971	6.69988	6.51558	7.52622	6.97453	7.1419	6.75836	7.05024	6.51434	6.83504	6.03947	6.75122	6.38123	6.93193	7.92444	6.83282	6.67177	6.52162	6.26847	6.27369	6.68115	6.19997	6.33342	6.22949	5.81656	6.21445	6.32106	-0.00356952	0.809744	0.0766292	0.582382
8876	QTS_8876	FFUJ_04094	FFM5_04582	FFMR_04275	FFC1_09569	FFB14_08913	FFB20_00596	FFE2_02690	FFFS_05755	FFNC_04841	FRV6_09842	related to DBF4 - regulatory subunit for Cdc7p protein kinase	4.14263	4.39571	3.68651	5.14865	3.78802	4.75541	3.13336	3.53851	2.772	3.79369	3.91545	3.97385	4.86339	4.08633	4.94784	4.24335	4.8772	3.31216	4.46611	3.71187	4.58961	4.30717	4.30574	5.03046	4.75572	4.27826	4.6188	4.80672	4.81782	4.67437	4.44569	4.23649	4.59701	0.168784	-0.467686	-0.399822	0.200806
4154	QTS_4154	FFUJ_04122	FFM5_04554	FFMR_04303	FFC1_09597	FFB14_08939	FFB20_00568	FFE2_02718	FFFS_05783	FFNC_04869	FRV6_09814	probable cross-pathway control protein	10.9509	10.3873	10.3598	10.8142	9.93753	10.9117	9.95858	9.81146	9.96167	11.0507	10.4144	9.01723	9.87821	10.3845	10.1003	9.49458	9.07811	9.77091	10.5902	10.4344	11.3868	10.0135	10.823	11.4747	11.1653	11.8085	10.3099	10.5393	11.3367	10.726	11.1744	11.7104	11.1068	1.93369	0.509138	-0.0246656	0.71392
7047	QTS_7047	FFUJ_04132	FFM5_04543	FFMR_04315	FFC1_09609	FFB14_08951	FFB20_00556	FFE2_02730	FFFS_05795	FFNC_04881	FRV6_09804	uncharacterized protein	7.89988	6.49688	7.10818	6.51956	6.43441	7.10614	5.92337	7.2944	4.76558	6.61613	6.61645	7.21117	6.88281	8.002	6.10486	7.37294	5.51278	6.95302	6.55219	5.35026	7.92764	6.78697	8.70118	7.44056	7.9383	8.5514	6.91337	7.08721	8.92198	7.27263	6.98836	9.86039	7.96754	0.688709	-0.385935	-0.89382	0.414699
8616	QTS_8616	FFUJ_04176	FFM5_04498	FFMR_04360	FFC1_09654	FFB14_08996	FFB20_00511	FFE2_02775	FFFS_05840	FFNC_04926	FRV6_09760	probable MOT2 - transcriptional repressor	4.64573	5.32431	5.27375	5.5936	5.66377	5.59139	4.96791	5.39764	4.68349	4.80157	5.19431	5.00813	5.79911	5.87884	5.26709	5.91714	5.54184	5.69683	5.49925	5.49501	5.92627	5.60295	4.01642	5.21606	5.21179	4.76795	4.93137	5.20239	5.17474	4.81029	4.75756	4.46481	4.85534	-0.362398	-0.474801	-0.605084	0.326506
9627	QTS_9627	FFUJ_04184	FFM5_04488	FFMR_04370	FFC1_09664	FFB14_09006	FFB20_00501	FFE2_02785	FFFS_05850	FFNC_04936	FRV6_09751	related to Mal63p, YPR196w and Mal13p	4.01016	2.70667	2.74388	3.79591	3.51973	3.02648	3.22031	4.30113	3.17396	3.24799	3.37462	3.41708	3.47614	3.10199	3.8305	3.32157	3.60317	3.59565	3.06906	3.42155	3.24907	3.40858	3.16227	3.11183	2.72745	2.56152	2.95725	2.9952	2.43332	2.96007	2.79069	2.27837	2.7978	0.593079	-0.76947	-0.358116	-0.0345864
9553	QTS_9553	FFUJ_04195	FFM5_04477	FFMR_04381	FFC1_09675	FFB14_09016	FFB20_00490	FFE2_02796	FFFS_05860	FFNC_04947	FRV6_09743	related to TBP-binding repressor protein	6.31582	5.94699	5.55823	6.13045	5.99827	5.16378	6.20935	6.16866	6.41777	5.93212	5.98414	5.13389	5.89045	5.84164	5.80822	5.62263	5.47739	6.13245	5.51866	5.98305	6.46679	5.78752	5.27662	5.32433	4.9983	5.7714	5.57318	5.47947	5.03555	5.17683	5.18626	6.44129	5.42632	1.18193	0.0565318	-0.283402	0.322231
6160	QTS_6160	FFUJ_04220	FFM5_04452	FFMR_04406	FFC1_09700	FFB14_09041	FFB20_00465	FFE2_02821	FFFS_05885	FFNC_04972	FRV6_09716	related to C2H2 zinc finger protein	5.31213	2.49585	3.5271	4.61005	4.10767	3.1537	3.13551	3.1248	2.94133	4.01937	3.64275	3.3274	3.81632	3.68026	3.8295	3.89579	3.79038	2.85567	3.93339	3.399	2.71946	3.52472	2.81004	2.88335	3.15787	2.52183	3.08251	2.78061	2.7951	3.30356	2.87406	2.95147	2.91604	1.98473	-1.32048	-0.153161	0.780546
3370	QTS_3370	FFUJ_04221	FFM5_04451	FFMR_04407	FFC1_09701	FFB14_09042	FFB20_00464	FFE2_02822	FFFS_05886	FFNC_04973	FRV6_09715	related to positive activator of transcription	4.29927	4.22575	4.03652	4.19328	4.72274	4.45733	3.79544	3.46738	3.40881	3.21551	3.9822	4.52111	4.52968	4.0173	4.1986	4.28365	3.97308	4.42559	4.22438	4.27975	3.74216	4.21953	3.92855	3.93769	3.06949	3.11596	3.72014	3.41129	3.93302	3.40756	3.12848	3.48255	3.51347	-0.22184	-0.303938	0.0192225	-0.00531342
6286	QTS_6286	FFUJ_04249	FFM5_04420	FFMR_04438	FFC1_09732	FFB14_09073	FFB20_00433	FFE2_02853	FFFS_05917	FFNC_05004	FRV6_09684	uncharacterized protein	6.49637	5.68521	5.89424	6.60707	7.18437	5.91564	5.33274	6.62102	3.6811	4.67817	5.80959	7.35906	6.77935	10.7463	6.33211	8.83753	8.51574	6.7256	9.21754	7.2112	6.58363	7.83081	5.40048	5.61664	6.48105	4.67654	5.32925	5.82806	6.34009	5.11821	4.43359	6.66613	5.589	-0.86269	-1.09414	-4.85209	0.274955
683	QTS_683	FFUJ_04251	FFM5_04417	FFMR_04442	FFC1_09735	FFB14_09076	FFB20_00430	FFE2_02856	FFFS_05920	FFNC_05007	FRV6_09682	related to putative C2H2 zinc finger protein flbC	6.52632	8.57237	7.98429	8.29582	8.95845	6.79245	8.6516	7.11598	8.05333	8.22402	7.91746	8.59134	8.10845	8.21128	7.67195	7.64298	6.93754	9.72208	7.3762	8.53843	8.77849	8.15788	7.2413	6.99782	7.64634	7.21776	7.10726	7.11353	8.08662	6.59769	7.18173	6.76899	7.1959	-2.06503	0.463919	-0.226993	0.623873
5140	QTS_5140	FFUJ_04254	FFM5_04411	FFMR_04448	FFC1_09741	FFB14_09080	FFB20_00424	FFE2_02861	FFFS_05926	FFNC_05013	FRV6_09678	uncharacterized protein	4.27626	4.02989	3.83559	4.32697	3.83095	3.38731	3.32972	2.99126	3.17592	3.09452	3.62784	3.91722	4.80271	3.61918	3.5643	3.66309	3.96878	3.65528	3.35829	3.98961	3.3563	3.78948	3.3001	3.96063	3.33967	4.02184	3.7396	3.79975	3.56018	3.86704	3.5247	2.99629	3.61098	0.359037	-0.772816	0.216412	0.762664
7604	QTS_7604	FFUJ_04271	FFM5_04394	FFMR_04465	FFC1_09758	FFB14_09097	FFB20_00407	FFE2_02878	FFFS_05943	FFNC_05030	FRV6_09661	uncharacterized protein	4.75731	4.83231	4.59823	5.27894	4.30334	5.29021	4.18522	4.35325	4.08935	5.38412	4.70723	4.46326	5.31129	5.25535	5.33094	5.2661	5.21453	4.50118	5.20305	4.62838	5.10349	5.02776	4.56908	4.74735	4.68868	4.70836	4.66664	4.9801	4.47879	4.93858	4.59522	3.85536	4.62282	0.294049	-0.478985	-0.657119	-0.0520021
6413	QTS_6413	FFUJ_04283	FFM5_04380	FFMR_04477	FFC1_09770	FFB14_09109	FFB20_00395	FFE2_02890	FFFS_05955	FFNC_05043	FRV6_09649	related to RPN5 - subunit of the regulatory particle of the proteasome	6.01814	6.80038	6.36379	6.17353	6.20298	6.50043	6.44961	7.18546	6.44551	6.71611	6.4856	6.44982	6.80451	6.91116	6.94577	6.8279	6.8178	6.40384	7.01095	6.51646	6.35505	6.70433	6.5621	6.83663	6.52623	6.70581	6.3396	6.63196	6.55894	6.76122	6.57293	6.30113	6.57965	-0.431675	-0.00412311	-0.547375	-0.77224
15224	QTS_15224	FFUJ_04298	FFM5_04364	FFMR_04492	FFC1_09785	n.d.	FFB20_00380	FFE2_02905	FFFS_05970	FFNC_05059	n.d.	uncharacterized protein	0.0767672	0	0	0	0	0	0	0	0	0	0.00767672	0	0	0	0.0379891	0	0	0	0	0	0	0.00379891	0.0939801	0.0290925	0	0.0773931	0	0	0.045246	0.0723926	0.264273	0	0.0582378	0.0767672	0	0	-0.0379891
4881	QTS_4881	FFUJ_04321	FFM5_04340	FFMR_04513	FFC1_09803	FFB14_09132	FFB20_14733	FFE2_02924	FFFS_05990	FFNC_05078	FRV6_09626	related to general repressor of transcription	3.62583	4.59253	4.6301	5.25929	3.53262	5.05801	5.37049	5.30066	4.47006	2.20492	4.40445	4.57199	4.95801	4.39449	5.37394	2.9267	5.82198	5.56694	7.13027	5.44294	2.8834	4.90707	4.04698	4.66083	3.69847	5.2912	3.27326	5.99032	4.51608	5.92139	4.56692	1.91404	4.38795	-0.946155	-0.365483	0.235609	-0.114653
8762	QTS_8762	FFUJ_04330	FFM5_04330	FFMR_04522	FFC1_09813	FFB14_09141	FFB20_03221	FFE2_02934	FFFS_05999	FFNC_05087	FRV6_09618	uncharacterized protein	5.72363	3.35941	5.17556	5.38753	4.36234	4.70553	5.0576	5.59668	4.59595	3.99994	4.79642	4.3499	3.77346	4.0184	3.37426	2.94645	3.56186	5.22774	3.13274	4.71673	3.04677	3.81483	4.61048	5.1365	4.06586	4.14693	3.55958	3.80433	4.75149	4.61446	5.09475	4.02517	4.38095	1.37373	-0.414048	1.15716	2.01327
2089	QTS_2089	FFUJ_04332	FFM5_04327	FFMR_04525	FFC1_09816	FFB14_09144	FFB20_03224	FFE2_02937	FFFS_06002	FFNC_05090	FRV6_09616	uncharacterized protein	1.3152	0.954728	1.97748	2.48604	2.49812	1.55093	1.84821	2.7161	1.96891	3.26827	2.0584	1.90987	1.81821	3.1485	2.38226	3.04739	2.54785	2.16135	2.9327	2.2132	2.8033	2.49646	1.80447	1.81033	2.16656	2.11355	2.31282	2.66603	1.76612	2.23408	2.04759	2.98776	2.19093	-0.594672	-0.863485	-1.17102	0.103774
6205	QTS_6205	FFUJ_04339	FFM5_04320	FFMR_04532	FFC1_09823	FFB14_09151	FFB20_03231	FFE2_02944	FFFS_06009	FFNC_05097	FRV6_09609	uncharacterized protein	3.62934	4.66927	4.07938	4.22222	4.1337	3.71278	4.07404	4.4231	3.79391	4.26297	4.10007	3.58634	3.64167	2.91205	3.04875	3.27891	3.11954	2.98827	2.21395	2.87131	3.85043	3.15112	3.04744	4.21916	3.16082	3.3359	3.3457	3.31614	3.46229	3.61619	3.64363	3.70064	3.48479	0.0430005	1.0276	1.16733	1.17347
3756	QTS_3756	FFUJ_04361	FFM5_04298	FFMR_04554	FFC1_09845	FFB14_09173	FFB20_03253	FFE2_02966	FFFS_06031	FFNC_05119	FRV6_09587	related to Los1p	3.25944	4.23938	4.26524	4.19636	4.42837	4.41457	3.62325	3.86321	3.06708	3.83128	3.91882	4.69499	5.07878	5.22032	4.58955	5.1066	4.74778	4.97329	4.78069	4.6229	4.87859	4.86935	3.85471	4.14858	4.23525	3.83642	4.15249	4.17635	3.9862	4.017	3.66883	3.86114	3.9937	-1.43555	-0.83941	-0.955077	-0.393193
2334	QTS_2334	FFUJ_04386	FFM5_04273	FFMR_04579	FFC1_09870	FFB14_09198	FFB20_03279	FFE2_02991	FFFS_06056	FFNC_05144	FRV6_09562	related to replication protein CDC23	2.40686	2.62202	2.46738	3.22239	2.55783	3.25571	1.96664	1.80875	1.7902	2.32777	2.44256	2.59182	3.41488	3.47809	3.38489	3.26233	3.83369	2.47628	3.02577	2.72363	3.57469	3.17661	3.34676	3.70166	3.86459	3.63398	3.78451	3.87688	3.70343	3.68393	3.43979	3.13715	3.61727	-0.184961	-0.792854	-1.01071	-0.162505
2382	QTS_2382	FFUJ_04390	FFM5_04269	FFMR_04583	FFC1_09874	FFB14_09202	FFB20_03283	FFE2_02995	FFFS_06060	FFNC_05148	FRV6_09558	related to DAL81 - transcriptional activator for allantoin and GABA catabolic genes	3.11925	3.41089	2.90432	4.29134	3.73801	3.51546	2.98953	2.74703	2.49988	2.95145	3.21672	5.51163	6.27829	6.59017	6.94208	6.58513	6.59199	5.95846	5.48243	6.034	5.94954	6.19237	4.62807	4.27775	4.83748	4.69611	5.23253	5.22093	4.42089	5.45692	5.04882	4.13406	4.79536	-2.39238	-2.8674	-3.68585	-2.65074
2569	QTS_2569	FFUJ_04404	FFM5_04254	FFMR_04598	FFC1_09889	FFB14_09217	FFB20_03298	FFE2_03010	FFFS_06075	FFNC_05163	FRV6_09542	related to SWF1 Spore Wall Formation	5.55514	4.9357	4.59894	5.4267	5.17957	4.71145	4.77966	4.61987	5.10076	5.55337	5.04612	5.17258	5.15357	4.63186	5.42699	4.71553	5.03204	4.97238	4.95252	5.23911	4.72587	5.00225	4.04957	3.94019	3.73896	3.90078	4.22313	4.24335	3.67978	4.07056	3.77357	3.89905	3.95189	0.382555	-0.21787	-0.0329241	-0.000281715
7808	QTS_7808	FFUJ_04409	FFM5_04249	FFMR_04603	FFC1_09894	FFB14_09222	FFB20_03303	FFE2_03015	FFFS_06080	FFNC_05168	FRV6_09536	uncharacterized protein	3.81842	3.89221	3.0005	3.89121	3.02726	3.42857	3.35067	3.74182	3.5695	3.51321	3.52334	2.97616	3.7474	3.84441	3.83714	3.84189	3.77597	3.41734	3.89191	3.49166	3.92731	3.67512	3.20558	3.31962	3.16035	2.89194	3.36285	3.54246	2.67245	3.20656	2.7828	3.21463	3.13592	0.842257	0.144808	-0.843908	0.0540694
9678	QTS_9678	FFUJ_04419	FFM5_04239	FFMR_04613	FFC1_09904	FFB14_09232	FFB20_03313	FFE2_03025	FFFS_06090	FFNC_05178	FRV6_09526	uncharacterized protein	3.82329	3.67272	3.6737	4.33156	3.71684	3.71239	3.46486	3.58401	3.57159	4.48538	3.80363	4.43055	4.11448	3.90952	3.6529	3.96847	3.746	3.76353	3.52758	4.48841	4.23347	3.98349	3.3247	3.56981	3.36922	3.49385	3.55952	3.60888	3.5501	3.79204	3.38806	3.16801	3.48242	-0.607262	-0.441756	-0.23582	0.678662
11468	QTS_11468	FFUJ_04429	FFM5_04228	FFMR_04624	FFC1_09915	FFB14_09243	FFB20_03323	FFE2_03039	FFFS_06101	FFNC_05189	FRV6_09516	uncharacterized protein	8.40908	8.4968	7.57854	9.11822	7.8936	7.43044	7.93088	6.46961	7.53981	8.76746	7.96345	8.10052	7.62318	6.86776	8.13986	8.14398	6.57785	9.11526	4.71612	9.08026	7.84493	7.62097	7.21948	7.8862	7.35171	8.162	7.75636	7.38699	7.8546	7.1725	8.48376	8.2313	7.75049	0.308556	0.873623	0.710778	0.978366
74	QTS_74	FFUJ_04430	FFM5_04227	FFMR_04625	FFC1_09916	FFB14_09244	FFB20_03324	FFE2_03040	FFFS_06102	FFNC_05190	FRV6_09515	uncharacterized protein	4.60026	4.86154	5.26867	5.15708	4.43552	5.05594	4.62382	6.69375	5.53978	5.75079	5.19872	3.62591	4.42522	3.82934	3.97722	4.23222	4.34308	3.30052	4.13184	3.93966	3.85986	3.96649	4.20201	4.82121	4.25384	4.50276	4.58133	4.3878	4.54013	4.45965	4.27562	4.28333	4.43077	0.974344	0.436321	1.43933	1.17986
2389	QTS_2389	FFUJ_04431	FFM5_04226	FFMR_04626	FFC1_09917	FFB14_09245	FFB20_03325	FFE2_03041	FFFS_06103	FFNC_05191	FRV6_09514	related to DNA repair protein Nse1	2.24623	3.50731	3.58996	3.37997	3.041	3.10078	3.48644	3.57601	3.97127	3.6368	3.35358	2.44802	3.28238	3.30923	2.85509	3.31976	4.0014	3.09618	3.066	2.52023	3.01303	3.09113	3.64722	4.1317	4.20365	3.86145	3.90126	4.34024	3.6059	3.97765	3.4147	3.74289	3.88267	-0.201787	0.224928	0.280724	0.524882
8413	QTS_8413	FFUJ_04434	FFM5_04223	FFMR_04629	FFC1_09920	FFB14_09248	FFB20_03328	FFE2_03044	FFFS_06106	FFNC_05194	FRV6_09511	probable siderophore regulation protein (GATA factor)	5.97371	6.6642	5.22823	6.11509	4.85934	5.58228	5.25847	3.97049	5.01654	6.16139	5.48297	7.96015	6.93316	6.88466	6.63171	7.02213	5.97997	6.9644	6.19217	7.05472	8.0085	6.96316	5.52945	6.0722	5.92689	6.08955	5.7076	6.09054	5.89062	5.59189	5.4841	5.46262	5.78455	-1.98644	-0.268961	-1.65643	-0.516625
1022	QTS_1022	FFUJ_04435	FFM5_04221	FFMR_04631	FFC1_09922	FFB14_09250	FFB20_03330	FFE2_03046	FFFS_06108	FFNC_05196	FRV6_09510	related to monocarboxylate transporter 4	4.47811	3.307	4.20592	4.55666	4.12554	3.21579	3.67368	3.72595	3.19189	4.01326	3.84938	3.81648	6.55393	7.08586	5.40751	7.24341	2.32722	5.86503	6.77291	6.04189	4.23316	5.53474	4.60329	5.20404	5.45265	5.95549	5.02138	3.03536	5.20682	5.35056	5.18168	5.31074	5.0322	0.661634	-3.24693	-2.87994	-0.850843
8480	QTS_8480	FFUJ_04442	FFM5_04214	FFMR_04638	FFC1_09928	FFB14_09257	FFB20_03337	FFE2_03053	FFFS_06115	FFNC_05203	FRV6_09503	uncharacterized protein	3.2833	4.05395	3.45898	3.99417	3.26552	4.01536	3.31251	3.19669	2.89646	3.94631	3.54233	3.70443	3.89657	4.26877	3.60786	4.19063	4.1481	3.59445	3.85634	3.78187	4.7237	3.97727	3.64878	4.17704	4.10949	3.82173	4.27402	4.24421	3.80136	4.32794	3.66138	3.3309	3.93968	-0.421127	0.157382	-0.809792	0.386309
3023	QTS_3023	FFUJ_04454	FFM5_04202	FFMR_04650	FFC1_09940	FFB14_09269	FFB20_03349	FFE2_03065	FFFS_06126	FFNC_05215	FRV6_09491	related to SET3 complex	7.58174	7.54492	7.54349	7.2562	7.81922	7.51889	6.54242	7.23143	5.59104	5.79515	7.04245	8.14074	8.06202	7.79566	7.22015	7.7255	7.02212	7.71258	6.94258	6.80814	7.00329	7.44328	6.25581	6.34833	6.52047	5.99472	6.32654	6.3996	6.268	6.36857	5.73804	5.20958	6.14296	-0.559	-0.517106	-0.252168	0.0360531
4402	QTS_4402	FFUJ_04464	FFM5_04191	FFMR_04661	FFC1_09951	FFB14_09280	FFB20_03360	FFE2_03076	FFFS_06137	FFNC_05226	FRV6_09480	uncharacterized protein	3.29817	3.60073	4.23352	3.94442	3.83857	4.52153	3.30216	3.11006	3.28433	3.59403	3.67275	4.76557	5.14464	6.07054	4.97043	5.37079	5.3971	4.31206	5.04785	4.7491	4.81954	5.06476	3.83266	4.51498	5.36276	4.61822	4.67773	5.32498	4.0959	4.31764	4.24612	3.65303	4.4644	-1.4674	-1.5439	-1.83702	-1.02601
10394	QTS_10394	FFUJ_04474	FFM5_04180	FFMR_04671	FFC1_09962	FFB14_09291	FFB20_10263	FFE2_03087	FFFS_06149	FFNC_05237	FRV6_09470	uncharacterized protein	1.80349	2.05219	2.49835	2.12579	1.88653	1.40941	1.97962	2.08357	1.73412	2.93298	2.05061	1.84336	1.81943	2.2743	1.95287	2.042	2.41377	1.21707	2.102	1.67762	2.25998	1.96024	1.23442	1.79757	1.91694	2.17458	1.42625	1.84389	1.43213	1.79131	1.71091	2.24471	1.75727	-0.0398733	0.232755	0.224053	0.172927
3792	QTS_3792	FFUJ_04477	FFM5_04177	FFMR_04674	FFC1_09965	FFB14_09294	FFB20_10268	FFE2_03090	FFFS_06152	FFNC_05240	FRV6_09466	uncharacterized protein	5.56632	5.14006	4.12409	5.54694	5.00134	5.57256	4.85157	5.63536	3.78986	4.10957	4.93377	4.37967	4.80389	7.70455	4.84826	5.25248	5.51723	4.20001	6.50815	4.69509	4.55544	5.24648	4.29809	5.14436	5.2306	4.05225	3.67939	4.58226	6.09393	4.01097	3.76618	6.48408	4.73421	1.18665	0.336175	-3.58047	0.69868
4089	QTS_4089	FFUJ_04489	FFM5_04162	FFMR_04689	FFC1_09980	FFB14_09307	FFB20_10283	FFE2_03105	FFFS_06167	FFNC_05255	FRV6_09454	probable SCF complex member Cullin 1	5.22376	5.44997	5.03281	5.72512	5.22244	5.89648	4.95972	5.57147	4.76301	5.75523	5.36	5.48658	6.23253	6.05552	6.01467	6.20789	6.35298	5.35076	6.12475	5.34549	6.19478	5.93659	5.43374	6.14675	5.63721	5.66177	5.52547	5.90337	5.67731	5.80235	5.6414	5.76042	5.71898	-0.262818	-0.782552	-1.02271	-0.289555
6317	QTS_6317	FFUJ_04506	FFM5_04143	FFMR_04708	FFC1_09999	FFB14_09326	FFB20_10302	FFE2_03125	FFFS_06186	FFNC_05275	FRV6_09436	related to C2H2 finger domain protein	4.25465	4.45398	4.21493	4.41593	4.01854	3.76193	4.63088	4.90958	5.06657	5.27214	4.49991	4.30037	5.13408	4.7485	4.83632	4.60609	4.86541	5.11735	4.49275	4.66661	5.62998	4.83975	4.3627	4.60319	3.8009	4.67963	4.66472	4.27021	4.22913	4.47123	4.3522	4.65419	4.40881	-0.0457109	-0.680103	-0.533579	-0.420389
10605	QTS_10605	FFUJ_04514	FFM5_04135	FFMR_04716	FFC1_10007	FFB14_09334	FFB20_10310	FFE2_03133	FFFS_06194	FFNC_05283	FRV6_09428	related to RING-like zinc finger protein ZIN	4.14294	4.39398	3.78164	4.76218	4.27605	4.9568	3.36368	2.88808	3.27971	2.8405	3.86856	4.34344	4.83764	5.03437	5.08065	4.69963	5.12108	3.9241	5.0035	4.38402	5.15837	4.75868	4.61131	4.94471	4.99746	4.72572	4.58207	4.944	4.90668	4.64684	4.58889	4.57537	4.7523	-0.200507	-0.443657	-1.25273	-0.318469
1679	QTS_1679	FFUJ_04541	FFM5_04111	FFMR_04739	FFC1_10031	FFB14_09357	FFB20_15614	FFE2_03156	FFFS_06218	FFNC_05306	FRV6_09406	probable TFIIA subunit	8.21185	8.20006	8.24612	8.23994	7.98312	8.2686	8.27147	9.1767	8.58699	8.12155	8.33064	7.1941	7.47879	8.02736	7.96235	7.57303	7.92247	8.016	8.21465	7.69626	7.35748	7.74425	7.75863	7.77359	7.6258	7.97445	7.9829	8.30767	7.61364	7.92735	7.74759	7.58171	7.82933	1.01776	0.721274	0.218764	0.277596
7602	QTS_7602	FFUJ_04544	FFM5_04108	FFMR_04742	FFC1_10034	FFB14_09360	FFB20_15611	FFE2_03159	FFFS_06221	FFNC_05309	FRV6_09403	uncharacterized protein	5.54443	6.56708	6.62428	6.42917	5.7529	5.35993	6.79725	6.62835	7.63657	6.39827	6.37382	5.57077	5.5294	5.21348	5.51993	4.55434	5.35694	5.26799	5.31737	5.86056	5.35057	5.35413	5.44426	5.72454	5.17906	5.93279	4.82459	5.56076	5.51661	6.10003	5.8766	5.72273	5.5882	-0.0263398	1.03768	1.4108	0.909249
4045	QTS_4045	FFUJ_04549	FFM5_04101	FFMR_04749	FFC1_10040	FFB14_09367	FFB20_08452	FFE2_03166	FFFS_06228	FFNC_05316	FRV6_09396	related to transcription activator protein acu-15	4.76158	5.47622	5.84584	5.88122	5.49031	4.94571	5.46372	5.67284	5.67201	4.25083	5.34603	5.54953	6.11582	5.69953	5.01716	5.70667	5.2705	6.27989	4.37846	6.37486	6.40981	5.68022	6.4992	6.08031	6.14136	6.98261	5.83247	5.60307	6.11437	5.1963	6.05394	6.26915	6.07728	-0.78795	-0.639599	0.146309	0.864056
6086	QTS_6086	FFUJ_04557	FFM5_04093	FFMR_04757	FFC1_10048	FFB14_09375	FFB20_08443	FFE2_03174	FFFS_06236	FFNC_05324	FRV6_09388	related to ATP-dependent DNA helicase II, 70 kDa subunit	3.78191	3.97026	3.6658	3.95918	3.4161	3.22444	3.75017	4.30259	3.08742	3.74819	3.6906	2.42066	3.16817	3.59959	2.89907	2.86813	3.27387	2.17541	2.71654	2.42969	2.58534	2.81365	3.52115	4.72816	3.59004	3.43954	3.41886	3.88791	3.70412	3.69469	4.37539	3.76597	3.81258	1.36124	0.802082	0.0662105	1.0601
4102	QTS_4102	FFUJ_04558	FFM5_04092	FFMR_04758	FFC1_10049	FFB14_09376	FFB20_08442	FFE2_03175	FFFS_06237	FFNC_05325	FRV6_09387	uncharacterized protein	4.17564	4.57777	4.14437	4.61866	4.14236	4.73354	3.94357	3.87372	3.59655	3.9226	4.17288	4.77344	5.22301	4.88732	4.6263	5.18525	5.0421	4.62792	4.68778	4.71552	4.67245	4.84411	4.32659	4.83761	4.51665	4.54418	4.50999	4.71848	4.55564	4.64953	4.3833	4.18329	4.52253	-0.597806	-0.645238	-0.742943	-0.00764913
4119	QTS_4119	FFUJ_04566	FFM5_04084	FFMR_04766	FFC1_10057	FFB14_09384	FFB20_08434	FFE2_03183	FFFS_06245	FFNC_05333	FRV6_09379	related to transcription activator	3.86311	2.50122	4.38468	3.77723	3.56999	3.80393	2.7734	3.51008	2.4003	3.7346	3.43185	3.38073	2.9374	3.90685	2.97307	3.7824	3.50847	3.19135	3.53204	3.06256	2.49538	3.27702	4.72431	4.71225	5.24763	4.84432	4.99212	5.05799	4.31272	5.63246	4.5733	3.79072	4.78878	0.482372	-0.43618	0.477826	0.804165
1469	QTS_1469	FFUJ_04567	FFM5_04083	FFMR_04767	FFC1_10058	FFB14_09385	FFB20_08433	FFE2_03184	FFFS_06246	FFNC_05334	FRV6_09378	NIT-4 pathway-specific regulatory protein nit-4	5.90289	6.05103	5.47506	6.21748	6.00382	6.23764	5.27642	4.9597	4.63093	4.70458	5.54595	6.09438	5.3226	5.18984	5.35933	6.013	5.46651	5.72235	5.00783	5.22178	5.00783	5.44054	5.51928	5.53347	5.50719	5.22734	5.47458	5.57184	5.41979	5.4962	5.04009	4.40356	5.31933	-0.191487	0.728427	0.285223	0.858149
[truncated: 1,354 more rows]
[truncated: 48 more columns]

## Sheet: B - TFs upreg. during infection
Orthology of 10 Fusaria												Function	High nitrogen											Low nitrogen											7 days on rice											Diff. High - Low nitrogen
[truncated: 38 more rows]
[truncated: 48 more columns]

## Sheet: C - B14 specific TFs
Orthology of 10 Fusaria												Function	High nitrogen											Low nitrogen											7 days on rice											Diff. High - Low nitrogen
[truncated: 29 more rows]
[truncated: 48 more columns]

[truncated: 1 more sheets: Legend]
